# Supplementary material for: Large-scale analysis of human gene expression variability associates highly variable drug targets with lower drug effectiveness and safety
Source: Bioinformatics. 2019 Jan 14;35(17):3028–37. doi: 10.1093/bioinformatics/btz023 (PMC6735839; doi:10.1093/bioinformatics/btz023)
Supplement: btz023_Supplementary_Data [file btz023_supplementary_data.zip]

Archive with 5 entries (4 files):
- btz023-suppl_data/
- btz023-suppl_data/btz023_Supplementary Table S2.csv
- btz023-suppl_data/btz023_Supplementary Table S3.csv
- btz023-suppl_data/btz023_SI_Nov24.docx
- btz023-suppl_data/btz023_Supplementary Table S1.csv
