# Supplementary material for: Large-scale analysis of human gene expression variability associates highly variable drug targets with lower drug effectiveness and safety
Source: Bioinformatics. 2019 Jan 14;35(17):3028–37. doi: 10.1093/bioinformatics/btz023 (PMC6735839; doi:10.1093/bioinformatics/btz023)
Supplement: btz023_Supplementary_Data [file btz023_supplementary_data.zip › btz023-suppl_data/btz023_Supplementary Table S2.csv]

	Thyroid	Testis	Heart-AtrialAppendage	Heart-LeftVentricle	Esophagus-Muscularis	Skin-NotSunExposed(Suprapubic)	Breast-MammaryTissue	Brain-Cortex	Artery-Aorta	Muscle-Skeletal	Nerve-Tibial	Liver	Brain-Cerebellum	Adipose-Subcutaneous	Artery-Tibial	Esophagus-Mucosa	Skin-SunExposed(Lowerleg)	Lung	WholeBlood
ENSG00000188976	4.6	16.8	3.0	28.4	3.6	9.4	49.2	67.8	25.4	52.4	38.2	18.6	59.4	65.0	4.2	33.6	12.6	44.8	27.4
ENSG00000187961	66.0	49.2			63.4	84.4	41.4	56.0	82.0			58.0	76.6		87.0	87.4	31.0	72.8
ENSG00000187583						73.4										77.0	77.2
ENSG00000187642			95.6	90.4						91.8
ENSG00000188290			98.4	89.6	91.4			84.2	96.2						91.2
ENSG00000187608				96.0				74.0	90.6			97.6			98.2			82.4	99.6
ENSG00000188157	27.0	95.6	94.2	90.8	79.8	73.6	83.8	39.4	66.6	77.8	92.6	21.6	86.6	86.8	91.0	75.2	60.4	66.2
ENSG00000237330																97.2
ENSG00000131591	73.0	81.4	84.6		75.2	54.6	37.8	40.2	17.2		58.0	34.2	58.6	59.4	54.2	70.6	6.4	50.4
ENSG00000162571		91.0
ENSG00000186891						96.6											52.8
ENSG00000078808	24.6	26.0	8.8	12.2	11.2	14.8	31.6	34.2	7.0	23.0	30.8	31.8	12.4	36.8	66.2	8.0	20.0	6.4	0.8
ENSG00000176022	56.8	45.6	36.2	54.0	46.6	62.8	68.6	56.4	69.6	39.2	28.4	47.2	73.2	54.6	71.0	53.8	37.4	81.4
ENSG00000160087	27.4	57.0	8.4	14.0	12.4	22.2	24.6	6.0	26.2	50.6	13.8	25.8	13.4	61.8	26.8	19.8	31.6	16.2	57.8
ENSG00000162572	91.6	76.8			97.2		70.2	45.0			87.4	81.8	72.4
ENSG00000131584	62.4	45.6	65.4	77.6	68.0	54.4	3.6	22.8	70.8	50.2	73.2	27.0	77.4	68.6	80.0	28.6	49.0	56.8	53.8
ENSG00000169972						52.0										51.0	61.8
ENSG00000127054	44.4	17.8	39.6	18.4	57.6	1.6	3.6	26.8	68.2	12.2	20.4	21.6	69.0	9.0	38.0	10.6	18.4	32.0	22.4
ENSG00000224051	34.8	74.0	66.2	67.0	83.6	27.2	57.2	49.0	25.2	95.0	42.4	69.8	12.8	32.4	46.6	90.6	75.8	28.8	84.0
ENSG00000107404	26.6	43.4	16.6	66.4	57.6	21.8	22.4	61.4	27.8	25.2	13.6	52.4	76.0	41.8	58.4	47.2	20.2	45.6	59.8
ENSG00000162576	77.2	82.2	76.2	77.6	96.6	88.0	41.6	49.4	59.2	92.4	62.6	92.2	73.8	64.0	85.0	87.4	99.4	91.0
ENSG00000175756	66.4	59.8	33.8	29.2	86.2	21.6	87.4	13.0	68.0	49.4	41.6	30.2	58.2	69.2	83.0	15.0	44.2	55.6	75.4
ENSG00000221978	47.4	74.6	89.6	83.2	25.4	61.4	14.4	55.0	27.8	40.6	40.4	42.2	26.4	5.4	7.6	58.2	38.8	49.8	11.0
ENSG00000242485	43.2	71.2	27.0	14.4	34.6	54.8	75.0	1.2	56.8	17.6	18.6	46.8	24.2	69.2	68.2	21.0	4.8	21.0	4.4
ENSG00000235098					97.6			75.4			90.8		75.8			86.8
ENSG00000179403	91.8	89.4	93.2	85.6	91.0	88.4	91.8	97.0	87.6		91.2	95.8	50.4	81.4	87.4	44.6	72.6	82.0
ENSG00000215915												90.0
ENSG00000160072	76.6	48.4	76.2	55.4	86.6	64.2	23.8	79.0	53.6	49.4	61.0	52.4	82.8	47.8	57.8	81.0	41.0	33.6	63.0
ENSG00000197785	56.0	33.4	51.2	28.2	82.0	38.6	71.6	35.4	32.0	53.4	39.6	36.6	38.0	70.2	62.6	62.6	8.4	61.0	57.0
ENSG00000205090								76.8					47.8
ENSG00000160075	20.6	63.8	9.6	19.2	19.6	20.0	40.2	20.8	32.4	16.4	22.6	22.4	7.4	69.4	45.8	26.0	28.2	23.2	46.2
ENSG00000228594		73.6				93.0		72.4					55.4
ENSG00000197530	82.6	39.4	73.8	60.2	63.6	59.0	27.0	53.0	80.0	56.8	57.6	45.4	76.0	73.8	59.2	47.6	43.8	75.4	71.4
ENSG00000248333	20.6	27.8	3.6	8.8	18.2	1.2	13.2	59.4	36.8	35.4	8.0	4.0	70.4	0.4	20.8	3.6	7.4	59.6	17.0
ENSG00000189339	69.0	59.4	76.8	82.0	74.4	66.0	66.0	89.4	69.6	75.6	81.4	44.6	94.0	71.0	28.8	79.2	58.6	51.0	22.6
ENSG00000008128	35.6	48.6	63.2	50.0	59.4	63.4	70.6	81.4	54.6	31.0	62.6	62.2	89.8	52.0	28.4	40.2	59.4	73.4	21.8
ENSG00000215790													66.4
ENSG00000008130	7.4	1.0	29.8	65.0	45.0	50.6	61.2	6.4	71.4	45.4	73.8	9.2	4.4	83.2	75.8	20.8	42.4	35.2	49.4
ENSG00000078369	7.6	57.4	2.0	12.4	29.2	15.2	20.2	45.0	23.6	2.8	10.2	13.0	17.2	2.4	1.2	2.6	3.6	21.0	7.0
ENSG00000178821		72.8								96.0
ENSG00000142609		70.8											96.6
ENSG00000187730								86.6					78.2
ENSG00000067606	53.8	33.0	67.2	56.0		46.2		81.8				72.8	80.4			51.2	37.2	91.8	94.8
ENSG00000162585	62.0	42.0	58.0	38.4	82.0	49.4	42.8	65.0	21.6	27.8	41.2	37.4	25.2	59.8	74.2	34.6	52.0	11.4	83.6
ENSG00000157933	40.2	60.2	11.0	19.0	81.0	43.4	44.8	23.2	14.6	13.8	42.0	43.4	40.0	61.8	11.6	7.0	33.4	51.4	65.4
ENSG00000116151	84.6	55.0											86.8
ENSG00000157916	8.6	0.6	21.4	9.0	1.4	0.4	49.6	12.0	39.0	0.8	4.0	18.4	57.0	4.6	15.0	26.2	2.8	32.6	62.8
ENSG00000157911		17.6						32.8								20.6
ENSG00000149527						67.0		88.6				87.8	95.2			55.4	59.4
ENSG00000157881	10.6	17.4	57.6	54.0	11.4	41.2	25.6	53.2	11.6	35.2	41.6	11.0	87.0	15.8	38.2	9.0	24.2	24.6	27.6
ENSG00000157873	86.6	90.8	94.6	94.4	87.2	71.6	35.2	71.6	86.8	86.8	81.2	78.8	94.4	75.0	84.0	77.8	93.0	65.4	21.2
ENSG00000157870								60.0
ENSG00000142606		89.8
ENSG00000169717		90.0
ENSG00000142611	71.6			63.2				93.2	41.6		86.2				63.6			93.4
ENSG00000130762	22.2					92.0					92.2	85.6				90.4	88.6
ENSG00000162591	95.6	76.4	94.8		98.8	60.0	76.0	69.4	62.4	89.2	94.8	98.8		96.4	98.6	78.4	66.0	90.0	61.4
ENSG00000158109	16.8	38.0	7.2	3.4	53.4	45.4	64.6	75.2	9.6	7.4	16.8	26.4	31.0	23.6	1.8	46.6	41.8	47.8	45.6
ENSG00000116213	9.2	20.0	21.8	4.8	15.0	2.2	12.4	4.8	18.6	17.0	11.6	8.0	41.8	6.4	6.0	33.8	12.2	21.4	52.8
ENSG00000078900						90.6							92.2			95.4	87.4
ENSG00000162592		89.6
ENSG00000235169		62.6
ENSG00000130764	17.8	26.2	10.0	19.8	21.0	23.2	27.4	37.8	17.4	6.0	11.6	15.4	6.4	49.6	7.8	20.4	32.0	37.8	2.2
ENSG00000116198	58.0	28.4	24.2	42.2	83.4	61.2	12.8	39.6	54.0	22.4	38.8	27.0	64.2	19.0	53.4	12.2	22.2	29.4	9.4
ENSG00000169598								47.0			29.4	89.4	63.2
ENSG00000198912	11.8	1.2	34.8	15.6	57.4	38.8	19.8	2.8	25.6	48.8	41.6	6.4	47.0	5.4	11.4	11.2	5.2	14.0	49.4
ENSG00000196581								86.8					73.2
ENSG00000131697	20.8	18.6	50.2	21.0	54.6	79.0	37.0	60.8	7.0		33.2		44.0	56.2	20.2	21.8	30.0	14.8	7.8
ENSG00000069424	55.0	58.2	80.0	94.8	3.2	69.6	80.4	68.2	82.4	99.4	27.2	94.0	32.8	86.4	87.4		54.8	70.6	17.4
ENSG00000116254		87.0			89.6			74.2					78.0		92.4
ENSG00000116251	75.2	95.6	1.6	1.2	21.2	44.0	12.8	10.0	16.8	13.0	27.0	17.0	44.2	0.2	27.8	6.2	38.0	30.0	65.6
ENSG00000158286	85.0		41.0	87.8	27.4							82.0	59.0			77.8
ENSG00000116237			94.4	92.4					78.4	96.4					29.6
ENSG00000158292			91.0	99.8	73.4	75.4	96.8	87.0			81.8			96.2		75.8	90.2	92.6
ENSG00000097021		74.2	91.8	81.8	53.8	53.6	81.8	85.2	80.2		80.8	52.0	87.0	64.6	71.2	74.2	71.2	42.2
ENSG00000069812						80.4										85.6	77.0
ENSG00000187017		91.8				90.2						69.2	77.2			86.0	62.6
ENSG00000215788						89.4		81.6			87.8		47.2			52.6	70.4
ENSG00000171680	74.4	20.4	82.8	78.6	57.6	87.8	95.2	84.8	89.0		89.8		86.4	90.0		58.8	61.4	77.0
ENSG00000162408	60.6	14.6	5.4	15.2	6.4	50.6	31.0	32.8	44.8	83.0	47.0	8.8	24.2	59.8	10.6	32.8	59.2	63.6	37.8
ENSG00000204859	18.4	36.0	52.8	67.0	62.2	14.0	28.0	19.2	27.2	29.0	27.8	59.0	34.4	5.0	8.6	37.0	33.8	22.8	43.4
ENSG00000162413	89.6	26.6	91.6	79.6	35.2	87.4	69.0	44.6	49.2	75.8	40.2	70.8	72.8	89.0	77.6	79.0	69.8	35.4	61.4
ENSG00000116273	81.0	68.4	59.8	28.8	16.6	62.0	25.2	20.4	82.8	67.6	25.0	42.4	56.2	66.0	63.0	84.8	35.8	82.8	62.6
ENSG00000041988	22.0	8.6	50.2	24.6	69.6	24.2	51.8	38.0	14.0	33.6	19.4	32.4	47.8	41.4	10.2	46.6	47.6	19.6	28.0
ENSG00000007923	8.8	7.0	89.0	64.8	4.6	28.2	35.8	53.2	5.8	65.4	5.2	71.2	61.0	20.2	0.4	52.8	8.2	25.0	9.0
ENSG00000171735	51.8	13.8	36.2	8.8	28.6	58.8	30.6	44.4	60.0	49.2	19.6	13.4	8.8	15.4	73.6	14.6	15.6	51.8	13.8
ENSG00000049245	63.8	45.0	1.6	24.0	13.4	52.8	60.4	86.6	10.2	1.0	40.0	12.6	71.6	3.0	26.0	49.6	4.4	35.6	40.4
ENSG00000049246	93.4	61.4	85.8	91.4	95.4	97.0	98.2	59.6		94.2	90.2	95.4	97.2	90.0	93.2		89.0	98.8
ENSG00000116288	65.0	90.2	22.8	24.2	6.4	57.8	60.2	3.2	44.6	8.6	54.6	13.0	11.6	25.2	75.6	35.2	44.8	11.4	22.0
ENSG00000116285	99.2	97.2	99.0	48.4	90.6	96.4	38.2	5.6	94.0	97.8	93.8	88.2	28.2	82.0	95.4	96.2	78.6	89.8
ENSG00000162426					50.0			78.2	76.2				18.0		70.0
ENSG00000142599	18.4	6.4	50.8	58.4	23.4	38.6	27.8	13.8	33.0	58.2	39.0	39.4	11.4	9.4	34.4	37.4	45.8	24.6	77.2
ENSG00000074800	44.2	92.0	55.6	73.8	46.6	81.8	69.0	41.6	52.2	89.4	79.0	42.4	73.8	74.4	81.0	33.8	62.4	64.6	36.2
ENSG00000131686						98.8											96.0
ENSG00000142583		77.2								90.4
ENSG00000180758			82.2	69.0	6.4	73.2				72.8		95.4				78.4	85.2	39.0
ENSG00000049239	13.4	59.0	6.4	45.0	46.2	64.0	50.2	82.6	76.2	78.2	88.4	72.2	91.8	49.8	48.6	54.8	34.8	15.8	73.4
ENSG00000171621	80.0	92.0	50.0	72.0	76.2	67.4	74.8		64.0	89.2	90.2	88.6		94.2	70.8	88.4	78.4	82.6
ENSG00000171612	56.0	30.4	87.4		72.8		94.2	87.4		93.2		97.0
ENSG00000188807	47.8	29.0	49.8	15.6	7.4	8.8	18.2	21.0	31.2	85.6	8.8		5.2	53.2		48.6	23.4	73.2
ENSG00000171608								72.4										71.6	64.6
ENSG00000171603	64.8	87.8	60.0	52.8	65.8	83.6	76.6	78.6	21.6	28.8	71.4	77.2	90.2	69.0	51.0	55.8	82.2	52.0	76.8
ENSG00000178585	78.6	0.4	56.2	72.6	13.0	73.8	51.8	63.4	35.2	76.0	40.2	45.2	68.0	68.4	28.8	70.0	78.6	90.8	13.8
ENSG00000162441	11.6	24.8	25.6	21.8	39.8	30.6	17.6	53.4	46.6	5.6	47.0	15.6	54.2	24.2	14.2	37.2	9.6	61.2	11.0
ENSG00000173614	49.4		58.2	50.4	25.8					74.4		34.0				42.6
ENSG00000162444	77.2		81.6	80.4			99.8							99.4		78.8	89.8
ENSG00000130939	20.6	60.0	61.2	46.0	79.8	73.4	37.2	4.2	69.4	55.0	0.4	37.4	4.8	29.8	62.2	40.2	55.2	12.8	29.0
ENSG00000054523	9.2	8.0	60.8	55.6	74.2	27.2	17.8	19.2	80.8	38.0	13.6	32.6	33.4	43.2	67.6	48.0	10.6	33.2	51.6
ENSG00000142657	85.0	39.4	44.8	18.4	53.6	83.4	95.2	4.6	90.4	43.4	76.4	80.6	50.6	92.2	74.2	45.6	66.4	78.0	85.0
ENSG00000160049	17.6	18.2	64.2	39.8	25.4	7.0	28.6	16.0	44.8	39.8	53.0	29.6	68.4	13.8	23.0	45.8	23.6	11.4	0.4
ENSG00000142655	4.6	6.0	28.4	35.2	63.0	5.4	24.4	62.8	6.4	37.0	6.2	40.4	2.6	43.8	16.8	38.2	17.8	8.6	41.4
ENSG00000130940	46.8	59.2	53.4	11.0	63.4	35.0	97.8		86.8	71.2		49.6		41.6	72.0	47.6	64.8	62.4	47.6
ENSG00000120948	2.4	51.2	2.4	22.0	34.4	12.4	4.8	25.2	13.8	25.2	5.6	16.4	91.2	1.4	19.4	1.8	5.6	5.6	3.4
ENSG00000009724												27.8	79.6
ENSG00000116649	84.6	35.2	37.4	29.4	72.4	66.2	93.2	38.2	81.4	50.0	82.0	68.2	45.4	92.6	84.0	84.8	70.4	82.6	34.6
ENSG00000171824	26.8	4.4	25.8	13.0	14.4	7.4	15.2	17.0	9.4	8.0	23.6	27.4	25.0	0.8	17.4	4.4	4.0	1.8	50.0
ENSG00000198793	9.8	8.6	67.2	49.6	64.4	37.2	30.4	5.8	69.8	16.8	67.2	74.2	46.6	47.6	38.6	48.6	20.4	12.4	4.8
ENSG00000171819											91.8
ENSG00000120942	30.0	5.6	53.6	20.8	71.2	96.4	40.4	19.8	46.4	49.6	28.6	62.8	4.2	69.6	3.8	32.4	45.6	69.2	2.8
ENSG00000204624		74.2						55.6					86.2
ENSG00000116661		6.0				81.8		67.2			86.6	79.2	68.8				74.0
ENSG00000132879	75.6	9.2	73.8	69.0	87.4	59.4	85.0	51.6	84.4	49.6	86.0	37.8	47.4	76.6	82.2	77.4	44.2	62.0	87.0
ENSG00000116663		34.2		65.8	19.4			12.8		51.4		24.8				57.0	24.0	26.4	20.2
ENSG00000116670	91.6	49.8	56.2	74.8	53.4	51.2	79.0	64.4	75.0	35.0	67.0	65.4	33.6	36.4	85.6	35.8	15.4	55.2	46.2
ENSG00000177674	33.8	29.4	78.0	84.2	83.6	91.4	84.0		91.4	89.4	77.6	81.8		80.0	95.4	61.4	72.0	66.8	95.6
ENSG00000215910		87.8
ENSG00000177000	27.2	44.0	78.6	72.0	32.0				52.4	90.2	63.6		90.0	47.2	72.6			32.2	48.4
ENSG00000011021	38.2	30.0	42.6	17.8	28.8	5.2	23.4	21.2	62.2	44.4	24.6	81.6	6.8	15.0	27.6	12.2	68.0	49.6	39.2
ENSG00000175206			88.8	99.8
ENSG00000120937			98.2	100.0
ENSG00000116685	42.2	11.6	3.6	18.8	32.4	36.4	29.6	2.8	23.6	52.2	9.0	32.0	1.6	30.4	51.6	2.8	26.2	23.2	88.2
ENSG00000083444	64.2	93.8	69.6	38.0	61.8	73.4	51.8	60.0	87.6	61.2	82.8	13.2	54.6	49.8	94.6	44.2	81.6	52.8	58.4
ENSG00000116688	9.0	75.0	57.2	43.0	13.4	23.6	27.4	10.0	15.2	36.8	1.4	19.4	8.8	23.6	22.8	14.4	8.2	26.0	29.6
ENSG00000116691	57.2	32.8	73.0	74.2	59.0	19.8	49.8	77.2	25.4	52.6	80.0	20.6	71.0	53.8	52.8	29.0	7.6	68.2	62.0
ENSG00000120949														78.6					68.8
ENSG00000028137	88.6		92.2	63.4	58.8	92.8	75.6	100.0	85.2	75.6	47.0	96.2		69.8	97.0	88.4	89.4	70.2	44.4
ENSG00000048707	37.8	97.4	47.8	87.0	37.4	57.4	18.4	6.6	68.4	41.6	30.4	61.4	75.8	44.2	71.2	11.0	33.0	55.2	13.4
ENSG00000162496	90.8	99.4	84.4	70.0	74.4	65.4	56.4	89.4	98.0	77.8	79.2	44.0		84.4	85.2	98.6	72.8	74.0	83.0
ENSG00000157330		80.4
ENSG00000162494										84.6
ENSG00000162493			82.0	99.4	93.6	88.0	97.6		96.8	70.8	85.0		97.8	97.6		52.4	96.2	96.4
ENSG00000116731	54.4	21.0	12.8	1.6	17.2	29.8	49.2	56.6	22.6	19.2	6.6	3.6	22.0	28.4	26.4	0.8	4.2	8.0	45.8
ENSG00000189337	21.6	66.8	72.0		90.0	60.6	85.2	48.8	59.2		90.6	63.6	16.2	64.8	81.6	79.4	28.0	72.8
ENSG00000171729					62.4	76.2							74.4		89.4	77.2		34.4
ENSG00000142621		85.2
ENSG00000142634	92.8	35.0	63.0	65.8	74.0	30.8	36.0	90.0	83.8	58.2	76.4	74.0	83.6	57.2	56.8	97.0	29.4	65.4	65.6
ENSG00000132906	81.0	3.2		42.8				4.0
ENSG00000116138	22.6	5.0	35.2	17.6	49.2	47.4	16.8	24.0	19.0	31.6	14.4	29.0	4.2	8.0	6.6	12.0	7.0	6.0	42.8
ENSG00000116771												89.8
ENSG00000116786	19.2	14.2	6.8	17.4	16.0	37.8	15.6	62.8	29.6	7.2	37.4	43.8	43.0	53.2	40.2	23.0	16.4	27.8	11.0
ENSG00000162461				91.2					70.0	94.4		85.2	94.4
ENSG00000162460												94.6
ENSG00000162458	94.8	87.6	77.6	75.6	55.6	94.8	48.4		22.8		69.0	85.2		86.4	50.8	98.2	80.8	90.2
ENSG00000233954			92.6	96.6				93.0		82.6
ENSG00000065526	3.8	70.8	17.0	9.4	57.2	46.4	21.0	36.4	23.6	42.0	22.2	4.2	79.4	50.4	68.6	1.4	16.4	14.6	11.6
ENSG00000116809	27.4	28.8	43.8	18.4	62.0	27.0	17.8	34.4	51.4	31.2	15.0	35.4	45.8	28.6	27.6	26.4	14.6	40.2	20.8
ENSG00000173641	97.6	81.0	49.0	40.6	96.4	94.0	95.6		95.0	81.4	97.0		88.6	99.0	86.8	95.6	98.0	100.0
ENSG00000186510	97.8	94.2
ENSG00000184908	99.2
ENSG00000185519								57.4					76.4
ENSG00000142627	66.2		70.2	50.8	91.4	89.2	77.8		81.0	90.8	77.6	95.0		82.6	71.2	77.4	63.6	76.0
ENSG00000142632	77.6					83.2	82.6		97.4					98.2		69.6	62.0
ENSG00000037637	32.6	4.0	30.6	33.4	9.0	47.4	22.8	35.8	80.8	12.0	81.6	21.4	49.8	61.8	76.6	68.0	63.0	7.4	7.4
ENSG00000055070				63.6	82.8				47.2	36.8					13.2	63.6			1.6
ENSG00000157191	1.0	12.4	67.4	81.2	56.2	47.0	33.6	80.4	11.2	19.0	22.8	42.2	14.0	0.2	48.8	49.8	49.0	1.6	10.4
ENSG00000219481	91.2	62.8	83.8	92.6	84.8	82.0	86.4	80.4	94.0	80.4	97.2	80.6	79.4	93.6	93.0	87.4	74.4	87.0
ENSG00000058453	49.6	34.8	82.6	70.2	58.0	79.6	8.2	82.6	62.8	54.2	72.8	74.6	89.0	63.6	70.8	69.4	55.0	84.8	86.0
ENSG00000117122						83.8	96.6		88.2					92.0	70.8
ENSG00000159363	29.8	31.8	35.4	45.4	17.8	54.2	65.2	60.4	25.6	44.0	68.4	76.6	41.2	49.4	60.4	90.0	62.2	66.0	9.8
ENSG00000117118	56.2	20.2	59.4	67.6	52.4	7.4	87.8	11.6	70.2	48.2	62.8	46.2	4.0	28.8	73.6	35.6	21.0	51.2	52.4
ENSG00000117115								97.2		80.2	99.8		89.2				91.2	95.6	81.2
ENSG00000142623						94.4										96.8	93.8
ENSG00000159339																			32.0
ENSG00000179051	60.0	13.4	69.8	32.6	14.6	52.2	83.8	31.0	64.2	38.6	54.6	26.8	53.2	33.8	77.0	57.0	57.0	28.6	16.2
ENSG00000074964	41.2	91.4	25.8	65.8	85.2	32.6	55.4	13.8	68.4	64.6	82.2	15.4	28.8	77.2	40.6	68.2	51.0	88.4
ENSG00000117148		66.6
ENSG00000117154								71.0					51.2
ENSG00000179023												82.8
ENSG00000159423	53.8		48.4	73.2	54.8	81.4	98.4	96.2	84.6	88.6	96.4	15.8	89.4	98.6	91.8	70.0	83.2
ENSG00000169991						98.6											94.6
ENSG00000127481	35.8	47.8	17.4	23.6	83.6	17.2	38.0	5.0	84.0	32.0	19.8	75.2	58.6	17.0	51.4	42.6	24.4	64.0	10.8
ENSG00000127463	29.0	19.6	48.8	27.6	42.8	12.4	6.4	42.2	45.0	14.8	41.8	71.6	13.4	36.8	1.6	16.6	34.6	44.2	34.0
ENSG00000053372	32.6	8.2	54.6	78.0	46.2	61.4	82.6	63.0	76.0	82.2	75.2	32.2	22.0	90.0	72.8	84.4	45.2	68.2	26.4
ENSG00000162482												96.6
ENSG00000053371	63.8	29.4	22.0	11.4	60.2	54.6	34.4	42.6	4.6	50.4	65.6	62.8	13.8	65.4	72.4	80.0	48.6	51.0	58.4
ENSG00000040487	40.6	17.4	2.6	5.0	2.8	54.4	41.6	12.2	4.6	46.0	4.2	71.4	71.8	32.2	5.6	39.0	57.4	65.2	24.8
ENSG00000077549	8.4	4.2	10.6	19.2	35.0	35.0	19.4	3.8	17.0	12.0	16.6	3.0	0.4	11.2	17.0	8.4	21.0	16.0	37.0
ENSG00000162542	41.4		31.0	9.0	72.6	63.4	26.8		82.6		57.6	21.8		3.6	30.4	54.4	46.2	14.4	78.6
ENSG00000169914	58.0	52.2	24.2	40.8	41.0	54.4	78.4	56.8	89.8	17.2	55.0	14.4	95.6	30.4	76.8	14.8	33.2	33.0
ENSG00000188257	99.6		96.6	99.4	99.2	100.0	99.2		99.8	93.2	99.8	99.4		95.2	99.4	99.6	99.8
ENSG00000127472		75.0	54.0	62.2	87.8				96.6
ENSG00000158786						94.0											94.0
ENSG00000162543		64.2	90.6		84.2			75.8
ENSG00000158816		82.8
ENSG00000162545	56.8		61.4	90.0	38.6	89.0	51.6	83.4	85.8		85.4	70.6	96.4	58.6	93.2	97.8	71.2	79.6
ENSG00000090432	68.4	52.4	81.6	30.2	39.2	53.0	24.0	40.4	67.0	71.4	21.8	34.4	5.6	57.0	29.8	25.0	66.2	67.6	85.0
ENSG00000183114								81.2					87.4
ENSG00000158825												82.6				92.4			90.4
ENSG00000158828	1.8	27.2	39.2	29.6	38.8	47.0	47.4	9.6	28.6	56.6	18.8	38.8	3.6	31.6	50.2	37.8	57.8	45.6	76.4
ENSG00000244038	54.8	38.0	33.4	29.8	16.0	34.8	38.4	30.8	11.2	5.8	46.0	80.2	1.2	9.4	62.8	25.6	20.2	43.0	3.8
ENSG00000117245		82.0						82.6
ENSG00000189410		62.6						87.2
ENSG00000127483	74.6	52.4	3.8	32.0	56.4	54.8	39.2	5.2	71.2	26.6	54.2	39.6	0.2	54.4	27.4	59.8	7.0	29.0	31.2
ENSG00000075151	21.8	17.8	51.4	63.6	59.2	91.8	43.8	35.6	56.2	67.2	46.0	33.2	58.4	14.4	47.2	55.4	67.2	22.0	33.2
ENSG00000117298	46.8	96.4	19.6	54.8	7.0	65.6	34.8	88.0	64.6	50.2	35.8	49.0	83.6	11.2	37.2	67.2	77.4	37.0	91.0
ENSG00000142794	67.4	62.2			68.4		91.2						73.2
ENSG00000162551	99.2	86.2	75.6	96.0			99.8	70.6				54.6						97.8	92.8
ENSG00000076864	82.6	100.0	87.8					73.6			93.8	95.6	80.6			94.6	90.4
ENSG00000090686	49.0	17.8	8.0	12.6	13.6	18.2	35.4	2.6	7.0	7.0	21.2	58.8	1.0	31.0	8.0	16.6	11.2	19.4	7.4
ENSG00000142798	60.4	99.2	15.4	52.4	81.6	71.4	72.0		17.0	72.6	44.4	96.8		37.4	63.0	72.8	84.0	48.0
ENSG00000070831	33.2	91.8	24.6	49.4	38.4	9.4	13.0	17.4	30.0	4.0	35.0	3.0	27.2	13.6	41.6	21.2	36.4	8.0	7.6
ENSG00000162552						98.4										92.0	91.4
ENSG00000184677	45.0	3.0	68.2	14.8	60.0	77.4	46.6	42.4	82.8	67.0	76.6	7.0	60.0	60.0	39.6	59.8	73.0	64.2	53.6
ENSG00000173372	96.4		94.6	98.8	94.8		88.0		98.0		94.6	98.2		94.4	99.6			85.4	98.2
ENSG00000159189			97.2	98.8	96.8		93.2		97.8		99.0	99.6		96.8	99.0			94.4	99.0
ENSG00000173369			97.6	99.4	96.8		94.0		98.0		98.2	99.2		96.4	100.0	97.8		91.6	98.8
ENSG00000133216	92.4							70.2
ENSG00000227868		79.0
ENSG00000004487	2.2	39.6	6.2	4.2	0.2	1.8	6.8	11.0	27.2	8.6	11.4	5.4	5.8	0.2	1.6	8.6	5.0	7.6	17.6
ENSG00000169641	48.0	59.0	60.8	24.6	84.8	51.2	24.0	68.6	47.6	26.4	69.4	79.0	82.2	54.4	38.8	87.2	15.2	41.4	77.4
ENSG00000125944	12.6	78.8	28.4	78.6	27.8	32.2	5.2	44.2	17.4	36.6	21.8	16.0	74.2	61.2	9.0	13.4	44.6	44.6	33.6
ENSG00000125945	85.6	10.8	69.2	84.6	39.2	61.8	89.8	18.8	75.8	71.0	97.2		78.0	93.0	71.6	83.2	72.0
ENSG00000204219	86.8		69.6	32.6	97.0	82.2			85.8	69.8	93.4	53.8		96.4	86.6	84.0	53.2	69.0
ENSG00000088280	69.4	30.6	44.2	61.6	61.0	7.8	67.2	83.0	64.8	75.0	30.0	88.4		79.2	43.6	85.4	30.0	63.6
ENSG00000007968		63.2				96.6										91.0			90.4
ENSG00000117318	79.6		61.6	88.2	81.4	96.8	79.0	96.4	62.2	74.6	76.8	96.2		81.8	82.2	85.8	96.6	91.8
ENSG00000142676	62.8	91.2	4.4	9.2	58.4	44.4	58.2	16.6	53.8	17.8	29.6	6.2	26.0	11.8	40.6	3.8	34.6	12.4	58.2
ENSG00000011007	12.2	30.0	17.2	30.2	45.0	30.0	63.8	2.2	10.6	46.4	22.0	37.8	40.0	61.6	14.0	44.2	18.4	30.8	1.6
ENSG00000057757	1.4	23.8	15.2	36.8	9.6	44.6	7.0	52.2	27.6	2.8	60.4	6.0	25.2	1.8	9.4	8.2	49.4	13.6	63.2
ENSG00000011009	36.2	58.4	34.6	6.6	34.2	1.8	63.6	35.0	29.0	38.4	9.2	22.0	11.2	14.2	33.0	26.6	39.8	48.2	73.8
ENSG00000117308		39.0				92.6	71.6	65.6				46.6	20.0			88.0	17.2	92.4	6.0
ENSG00000117305	26.8	76.0	22.0	72.4	5.6	54.6	55.2	47.4	20.4	85.8	39.6	30.8	71.0	5.8	19.6	47.4	43.0	32.8	22.6
ENSG00000179163	85.2	77.6	26.2	49.0	56.8	66.8	41.8	27.6	30.4	49.8	33.6	63.4		41.8	49.6	44.2	6.6	71.8	59.6
ENSG00000189266	76.2	89.2	24.8	45.4	41.4	81.8	46.6	6.0	18.4	31.8	68.0	17.4	38.0	68.8	48.0	65.2	68.4	62.6	43.0
ENSG00000188529	66.8	28.4	30.4	18.4	44.6	6.8	18.8	26.0	16.4	58.0	64.4	17.4	16.0	46.2	35.0	25.0	66.6	7.2	53.6
ENSG00000142661		81.2	82.0	90.4						70.6
ENSG00000142677						89.2						77.6				95.2	86.6
ENSG00000185436	58.8					76.8						68.2	62.6			86.0	70.4
ENSG00000158055						82.4										74.8	93.6
ENSG00000001460		66.2						59.4					41.8			48.2
ENSG00000001461	59.4	88.4	84.6	79.4	71.6	53.8	71.2	64.6			88.4	27.8	93.8	55.0		69.2	59.8	65.2	56.4
ENSG00000184454											94.2
ENSG00000133226	58.4	2.6	40.8	37.8	26.6	5.8	38.4	50.2	19.6	42.2	24.0	31.0	72.4	43.0	41.6	11.4	11.8	42.2	52.0
ENSG00000169504	80.8	95.2	45.8	92.8	30.0	92.0	66.6	97.8	65.8	81.4	66.8	52.0	96.4	49.2	65.2	90.4	82.0	78.4	43.8
ENSG00000020633						94.2											89.2	91.6	91.4
ENSG00000117614	77.2	66.8	26.4	10.2	7.0	55.6	37.2	14.6	35.0	22.2	36.0	8.2	7.0	24.0	52.2	2.0	68.4	34.2	49.2
ENSG00000117616	62.8	50.2	88.4	95.8	74.2	67.0	47.8	43.2	73.2	71.6	62.2	66.8	39.6	77.4	52.8	82.2	72.2	56.2	67.8
ENSG00000183726	23.0		72.2	45.0	2.0	20.8	39.8	0.8	55.6	0.8	68.6	52.8	9.6	27.4	62.4	12.6	44.2	50.4	52.0
ENSG00000204178	36.2	5.8	37.0	24.6	5.8	40.8	0.4	2.6	32.8	64.0	7.0	45.0	49.2	0.8	6.6	87.6	15.2	9.2	71.0
ENSG00000157978	48.0	82.0	61.2	28.8	52.2	22.6	32.6	93.2	80.2	25.6	71.8	27.8	66.2	57.2	87.2	51.4	29.0	66.0	68.8
ENSG00000117643	89.4		60.8	48.2	92.2	79.6	48.0	82.4	91.2		90.0	95.4	39.0	75.4	83.2	34.8	86.6	73.8
ENSG00000162430	25.2	96.8	48.0	51.0	8.2	20.0	65.8	44.4	42.8	93.0	26.0	77.6	28.6	23.6	22.4	40.0	69.8	26.8	6.0
ENSG00000117640	8.8	38.2	79.6	74.8	34.8	18.6	30.4	21.2	0.2	60.4	16.0	43.4	10.4	17.8	9.6	24.8	10.0	2.8	1.2
ENSG00000127423		63.2
ENSG00000182749	67.4	75.6			35.2	45.2	85.2	34.6	12.4		11.6		43.4	44.6	53.4	88.6	77.0	46.2
ENSG00000117632	71.6	60.0	98.0	88.6	9.0	72.8	76.4	44.2	85.2	87.2	72.4	78.8	41.2	76.4	82.4	81.6	30.0	89.6	89.8
ENSG00000158006	34.0	4.8		70.6	7.8	48.2	20.4			92.8	13.6	36.2		56.6		43.4	33.0	52.6	70.4
ENSG00000158008								84.6			88.2
ENSG00000158022			70.6	81.8						98.0
ENSG00000175087	64.8	36.0				63.2		44.4				59.2	54.8			24.0
ENSG00000197245														93.0
ENSG00000142684			49.6	57.8		33.8	89.4	61.0		72.0		55.2				95.2	38.6
ENSG00000236782				60.6		38.6				68.2		57.6				96.6	45.6
ENSG00000142675	40.4					41.2				62.8			48.4			89.8	37.4
ENSG00000188782		87.4
ENSG00000130695	76.8	57.6	83.8	89.6	39.4	35.2		36.8		77.4	80.8	17.8	28.8			53.0	26.4	54.4	48.4
ENSG00000142669									87.0							55.4			80.4
ENSG00000158062	77.4	54.6	65.8	28.8	71.8	51.2	21.8	19.8	29.6		38.8	78.2	32.2	73.6		21.0	68.0	78.6	33.6
ENSG00000169442																		71.8	79.4
ENSG00000176092						47.0										47.0	76.2
ENSG00000176083		95.8
ENSG00000117682	64.0	20.4	66.6	57.4	9.8	20.6	82.0	49.4	23.2	66.4	29.0	19.4	92.6	82.2	0.8	69.0	4.8	61.4	1.8
ENSG00000198830	64.4	55.4	75.0	78.2	84.6	67.8	36.2	48.2	76.2	81.6	49.6	52.8	48.6	47.2	77.0	50.8	42.0	47.0	31.6
ENSG00000117676	72.0	94.4				68.6	81.8	88.8			79.6	57.8	83.6	48.6		74.6	68.2	62.4	77.0
ENSG00000117713	39.0	31.4	47.4	4.0	47.8	37.4	12.4	21.0	4.0	35.8	24.8	29.8	11.2	5.6	47.4	27.4	51.4	1.6	37.0
ENSG00000060642	46.0	63.6			21.4	17.0	46.6	8.4	52.0		41.0	46.6		49.4	18.4	47.4	65.4		79.4
ENSG00000204160	46.4	26.2	68.4	56.4	34.8	2.0	89.2	21.6	19.0	51.4	11.4	12.0	28.6	77.0	14.6	65.8	19.8	12.4	74.0
ENSG00000175793						50.6										81.0	80.6	97.2
ENSG00000142751	7.8	22.4	18.0	21.8	29.6	10.2	6.8	13.0	27.4	56.6	28.0	23.2	5.0	19.4	1.4	1.2	24.4	7.2	5.0
ENSG00000198746		5.6		2.6	1.6	29.6	17.0	43.4		33.0	27.6	18.4	21.4	30.6		4.8	50.0		34.2
ENSG00000090273	20.4	8.0	7.8	14.6	48.8	57.8	40.0	29.0	70.2	14.8	33.6	42.8	8.8	27.2	33.2	8.8	24.0	41.6	77.4
ENSG00000131910												92.6
ENSG00000175707	69.0					38.2										49.6	59.2
ENSG00000253368			66.0	83.2	86.0	53.8		84.6	83.0		98.2		62.6		86.4	96.8	92.6
ENSG00000158246		25.4	95.8	97.2	90.6	89.0			92.0						94.8	80.2	87.4	94.0
ENSG00000090020	46.2	39.0	56.4	63.0	35.8	58.8	72.0	69.0	15.2	87.4	18.0		73.6	7.8	23.0	92.8	65.6	51.6	82.4
ENSG00000142784	25.2	47.2	17.4	4.4	27.8	32.0	28.4	44.2	15.0	20.0	34.6	13.6	25.4	31.4	45.4	20.4	30.0	28.0	51.2
ENSG00000186501	21.2	7.0	42.0	60.8	43.6	57.8	61.6	42.4	46.0	37.6	62.2	28.0	14.6	69.2	57.8	55.4	56.8	15.8	72.6
ENSG00000142765	75.2					39.8							90.8			78.4	83.8	92.4	30.8
ENSG00000142733	89.2	95.8	78.2	77.2	79.2	37.4	82.6	75.0	69.0	81.8	76.2	91.2	84.4	76.0	78.8	45.0	29.4	85.2	67.4
ENSG00000142748				99.2								95.8						96.6
ENSG00000174950						97.0										96.6	82.2
ENSG00000158195	20.8	18.8	0.2	43.2	42.4	63.2	14.8	96.8	68.4	30.2	22.6	89.6	77.2	41.6	70.0	46.2	34.0	29.2	7.4
ENSG00000126705	63.2	61.4	36.4	42.2	45.2	72.2	73.2	30.0	47.0	46.8	67.6	32.0	54.8	71.2	82.6	73.8	52.8	79.2
ENSG00000000938	83.2		80.0	81.4	91.6		95.6		94.2		93.0	86.6		91.4		99.2		86.4	50.4
ENSG00000126709	92.6	95.4	91.6	89.8	89.2	97.8	87.2	73.4	87.0		98.0	98.6	100.0	90.2	99.4			88.0	97.0
ENSG00000009780	44.8	20.0	55.8	30.2	38.6	20.0	64.4	51.8	35.0	58.8	17.6	39.6	47.4	11.4	8.0	19.2	10.4	26.8
ENSG00000117758	71.8	99.6	8.6	69.2	15.2	13.0	62.6	10.6	54.0	70.6	45.2	17.2	35.0	35.2	30.0	88.0	44.4	83.2	32.0
ENSG00000117751						63.4	18.4		65.6	4.6				15.8	4.6	31.0	7.8
ENSG00000130775	82.0	39.2	94.4	86.4	96.4	98.0	79.4		97.6		87.4	95.0		95.8		97.4		84.4	29.0
ENSG00000117748	69.8	34.8	38.2	11.8	81.6	47.2	39.6	44.0	82.0	69.0	70.6	44.0	48.2	22.4	27.2	26.6	43.2	14.4	2.6
ENSG00000130768	77.2
ENSG00000158156	80.4		43.0	40.8	37.8				28.4			39.2	77.0						85.2
ENSG00000158161	24.2	15.6	23.0	9.2	12.8	24.2	6.6	26.0	36.2	13.0	2.8	20.0	9.8	6.6	21.2	37.4	36.6	5.8	19.0
ENSG00000169403																98.4		94.2	96.6
ENSG00000126698	6.4	72.0	30.2	36.6	10.8	8.0	33.6	31.0	40.2	12.2	33.8	38.8	23.6	10.2	12.4	18.0	10.8	8.2	13.4
ENSG00000130770	53.4	52.6	57.2	61.6	82.8	48.6	26.6	36.0	58.2	92.8	72.6	53.6	58.0	47.2	62.2	23.2	54.2	31.2	12.6
ENSG00000130766	97.0	26.6	33.2	77.8	44.8	47.0	44.0	49.2	81.8	63.6	69.4	47.0	82.2	93.0	76.4	98.4	53.0	84.4	99.0
ENSG00000130772				24.2						57.8		69.0				73.6	89.0
ENSG00000204138	32.4	34.6	17.6	32.6	16.8	46.6	26.0	85.4	46.2	89.4	57.2	9.4	10.0	36.8	13.4	94.2	73.8	52.6	49.6
ENSG00000180198	59.8	64.4		87.4	69.0	79.6	81.0		85.8	89.8	84.8	68.4		78.8		82.6	44.4	76.6	42.2
ENSG00000180098	3.6		16.4	12.8	15.2	0.8	6.4	55.8	34.4	56.6	0.8	55.2	9.4	1.2	3.8	9.0	22.8	17.4	55.4
ENSG00000120656	49.4	13.2	10.2	9.8	1.0	4.6	36.8	7.0	18.8	16.0	41.2	24.8		2.2	20.6	3.0	10.0	18.6	55.6
ENSG00000162419	18.0	3.2	2.2		8.8	7.2	2.0		11.6	60.8	11.6	27.6	28.8	20.4	16.8	64.6	6.0	24.8	1.8
ENSG00000198492	46.6	28.2	30.0	14.0	35.2	15.4	5.6	19.8	47.6	25.6	50.6	19.6	13.0	57.2	4.6	13.2	34.2	22.2	4.0
ENSG00000159023	66.2	61.2		86.8		77.0	58.4			48.2		62.8	89.8			69.6	70.4	80.0	92.0
ENSG00000116350	17.6	41.6	5.0	0.2	11.2	4.2	18.4	36.4	8.0	42.0	10.4	33.2	2.2	9.0	16.6	2.8	2.2	3.4	12.2
ENSG00000116353	20.0	31.6	5.4	11.8	69.8	61.8	86.0	57.6	34.2	61.0	7.0	36.6	13.4	92.6	16.8	9.0	2.2
ENSG00000060656	87.2	26.6	60.4	85.0	77.4	64.6	78.4	93.0	55.8	43.8	82.8	90.2	93.2	75.6	72.4	55.0	70.8	84.2
ENSG00000162511	77.6		91.4	94.0	74.4	94.0	69.4		96.0	74.0	97.0	92.8		87.0	100.0	98.4	96.8	54.6	20.6
ENSG00000162512	61.8	94.4	55.8	87.6	63.8	63.6	62.6	26.2	69.8	35.4	62.4	86.4	95.6	72.6	89.0	69.2	71.2	82.4
ENSG00000134644	13.8	92.4	48.4	36.0	26.4	21.0	12.6	2.6	5.8	38.6	11.6	0.6	18.8	14.8	40.6	4.0	1.6	10.4	28.8
ENSG00000084628								81.8					90.8
ENSG00000060688	16.6	19.4	4.4	3.2	6.2	14.8	16.8	3.8	24.0	6.8	27.0	35.6	79.4	39.4	10.4	30.4	11.4	41.6	0.6
ENSG00000121766	39.4	49.8	33.6	64.8	8.2	0.6	5.0	71.6	33.2	41.8	20.0	2.6	3.8	0.6	9.4	2.4	3.4	2.2	18.6
ENSG00000121769			64.2	61.4	98.8			88.6	88.8	87.0					90.8
ENSG00000168528	94.2					68.4				91.0		87.6				92.0	81.6	91.0	88.2
ENSG00000142910	68.2		73.2	17.6	91.8	88.8	60.8	93.6	86.8	71.2	90.0	97.2		66.2	80.8	81.4	88.2	67.2
ENSG00000162517	56.4	93.4	14.2	26.2	51.8	51.4	22.6	57.6	66.0	46.0	26.6	15.6	11.6	5.2	28.6	4.8	72.8	15.2	42.4
ENSG00000084636	63.4	48.4	69.8	49.2	72.0	34.0	61.2	96.2	51.8	92.8	88.6		94.0	87.0	85.8	89.6	54.0	89.8
ENSG00000121753		46.8	74.8	88.0				73.2					56.0
ENSG00000134668		85.0																99.8
ENSG00000184007	37.4	51.4	48.4	91.2	31.2	44.4	46.4	87.4	39.6	57.0	43.0	7.0	35.2	55.2	62.4	79.6	46.8	21.0	9.6
ENSG00000121774	53.0	28.6	5.0	27.6	13.4	62.2	7.8	17.2	12.2	57.6	31.8	2.2	64.4	7.8	29.4	39.2	10.8	38.0	11.8
ENSG00000121775	1.2	0.4	37.8	31.8	77.2	0.4	1.0	24.6	72.2	7.4	22.0	6.4	25.2	3.2	50.6	6.2	5.0	33.2	9.0
ENSG00000025800	4.4	0.2	27.6	14.0	15.0	26.2	17.0	17.6	14.8	2.8	7.0	7.6	60.6	29.0	7.2	3.2	12.6	23.2	0.2
ENSG00000084652	27.6	11.0	46.2	49.6	3.8	58.2	20.4	6.0	9.2	20.0	18.4	64.8	16.0	48.4	16.2	25.6	42.0	43.8	1.4
ENSG00000160050	75.6	47.0	80.6	66.4				19.0		88.4			45.2
ENSG00000160051	62.2	39.2											62.0
ENSG00000084623	27.8	86.4	10.4	51.2	15.4	50.0	40.6	37.0	59.0	33.2	58.0	59.8	3.0	9.2	29.2	47.4	46.0	29.0	13.8
ENSG00000182866																			87.8
ENSG00000116478	11.8	64.8	2.2	12.0	3.4	9.6	47.6	85.0	17.8	32.8	27.0	15.8		31.6	11.8	59.0	6.0	11.6	2.8
ENSG00000175130	60.6	38.6	76.2	98.6	97.8	98.2	97.0	37.8			86.2	79.8	58.6	83.6		99.0	88.6	92.8	99.0
ENSG00000225828		84.4
ENSG00000160058	27.2	3.4	1.2	6.4	18.6	5.8	25.6	36.6	12.6	23.0	24.6	18.8	21.6	3.2	0.8	2.8	31.4	13.2	4.8
ENSG00000176261	14.6	7.0	15.2	0.2	28.0	25.2	27.2	2.6	45.2	32.6	7.6	12.6	43.8	13.2	46.2	13.6	80.6	13.8
ENSG00000162521	23.8	50.2	81.6	72.2	62.2	47.0	22.6	39.0	44.0	6.2	31.4	81.2	35.6	6.8	2.2	61.4	33.0	43.4	20.2
ENSG00000162520					96.8				95.0	95.0					72.8
ENSG00000162522	55.0	98.4	40.2	35.8	87.4	52.4	96.4	65.6	73.2	43.8	80.6	74.6		75.0	44.6	48.4	43.8	95.8
ENSG00000134684	96.6	65.0	70.2	63.4	55.6	93.4	44.6	57.0	83.8	60.4	70.6	79.0	65.0	94.6	44.6	83.8	79.4	88.0	58.8
ENSG00000116497	49.8	53.6	82.0	66.2	40.8	5.4	30.4	41.6	21.4	67.4	92.6	45.8	78.4	55.2	25.0	59.8	4.0	22.4	39.6
ENSG00000160097			78.6	80.4	99.4			85.0		96.6			64.4
ENSG00000121905								92.2					66.6
ENSG00000121900	64.6				58.2	50.2		25.4	80.4							64.0	89.0
ENSG00000116514	4.4	65.2	29.6	38.8	46.4	21.2	74.8	72.2	53.0	34.6	56.0	32.6	84.8	53.2	90.2	92.6	44.4	52.8	96.0
ENSG00000004455	7.8	80.6	5.2	23.8	14.6	31.2	43.6	50.6	48.2	11.0	7.8	16.4	55.0	73.0	16.4	21.4	22.4	3.8	11.8
ENSG00000142920		84.6						78.2					38.0
ENSG00000116525	33.6				29.0	41.8		59.4	46.0		36.2		56.0		60.6	52.2	64.4		19.8
ENSG00000160094	32.4	47.6	24.4	13.0	53.6	47.0	23.4	32.8	50.8	30.2	44.2	55.6	43.4	41.4	69.6	61.6	37.6	21.0	23.6
ENSG00000134686	65.4	43.6	65.8	44.2	66.8	84.0	55.6	34.2	96.0	89.6	96.4	69.0	7.4	76.8	90.8	86.4	75.6	81.4	58.0
ENSG00000121904								66.8					90.2
ENSG00000176256		78.4
ENSG00000142698		71.0
ENSG00000163866	42.0	43.4	73.0	25.2	23.0	25.2	54.0	66.2	71.0	83.6	51.8	44.0	44.8	75.2	76.2	26.0	43.8	34.6	54.4
ENSG00000189280						64.4										85.8	93.4
ENSG00000189433						78.2											95.6
ENSG00000188910						62.6										95.8	86.0
ENSG00000187513	95.0		83.4	42.0	87.0		91.8		76.4	64.6	89.2	94.0		94.4	87.2			69.6
ENSG00000116544		73.4						89.2					82.8
ENSG00000163867	22.2	13.8	65.6	69.4	67.6	52.2	54.8	29.6	48.2		15.4	77.4	57.4	24.6	17.8	39.6	17.4	27.4	46.6
ENSG00000197056	62.8	22.2			14.4		40.2				54.4	67.8			26.4	41.4
ENSG00000116560	10.8	26.2	17.8	29.2	43.4	9.4	9.0	10.8	18.2	47.8	28.6	14.8	47.8	7.0	59.6	24.2	20.8	12.8	0.2
ENSG00000146463	4.0	5.4	22.0	20.0	4.2	17.0	18.2	24.6	3.6	18.6	3.6	27.0	37.0	26.0	12.8	9.4	8.0	14.0	15.6
ENSG00000142687	21.4	32.0	15.6	10.8	0.4	11.8	56.6	25.6	8.2	0.4	18.0	43.0	4.6	4.2	2.0	16.6	3.2	31.0	83.6
ENSG00000020129	37.2	24.0	20.0	60.6	60.4	86.8	26.6	74.8	29.6	63.4	61.6	80.8	29.8	40.6	51.2	65.4	54.4	29.2	10.8
ENSG00000116819								45.8					71.0
ENSG00000126067	29.8	56.8	16.8	35.0	38.0	42.6	33.4	23.2	59.2	61.6	32.4	63.0	15.2	55.0	28.0	66.6	48.2	28.6	4.6
ENSG00000142686	69.4	31.0	5.0	11.2	49.0	50.4	6.0	81.8	76.6	41.4	12.2	32.0	71.4	37.8	47.8	19.8	42.8	22.6
ENSG00000092853		74.8
ENSG00000134698	52.6	16.6	19.2	22.0	49.0	79.6	55.2	11.8	60.4	47.6	27.8	67.2	4.4	43.6	43.2	61.0	31.8	45.2	83.0
ENSG00000092847	30.0	18.8	3.0	6.0	25.6	47.8	47.4	14.6	46.8	2.2	13.6	3.2	13.4	16.4	47.6	0.6	29.0	12.4	57.4
ENSG00000126070	41.4	0.2	20.2	42.6	46.0	12.4	35.6	41.8	18.0	28.0	26.2	6.8	2.2	21.4	53.2	35.8	6.0	7.4	15.8
ENSG00000092850		91.6
ENSG00000116863	41.6	3.6	14.4	3.4	70.6	36.4	39.0	30.0	11.8	15.6	4.0	1.0	21.0	10.0	34.0	59.4	40.0	43.4	7.0
ENSG00000171812	97.8		87.0		99.6	85.8	84.4		89.2		87.4		86.0		77.0	72.0	88.8	77.2
ENSG00000054116	39.2	31.0	9.2	0.4	4.8	5.8	4.0	37.2	13.2	3.4	3.0	10.0	1.4	4.2	52.6	25.0	29.0	10.8	48.0
ENSG00000116871	64.8	81.0	18.6	24.0	45.0	33.6	56.4	33.2	29.6	39.6	37.0	33.0	42.8	48.8	51.6	99.2	46.0	27.2	47.6
ENSG00000054118	26.4	53.4	22.4	3.8	18.6	2.4	13.2	6.8	3.6	54.2	4.4	7.8	7.4	9.4	19.2	13.0	3.0	0.8	3.2
ENSG00000214193	94.2	95.4				98.6		92.2					81.8			88.4	90.0
ENSG00000196182	77.2	22.0	36.8	23.2	52.8	29.4	9.6	39.6	60.6	66.6	29.2	65.8	60.6	61.8	51.8	93.4	51.6	51.0	72.6
ENSG00000181817	56.6	32.4	43.4	24.4	66.8	33.6	59.0	39.2	62.8	71.6	30.6	53.8	12.2	68.8	78.2	14.0	20.4	40.6	50.6
ENSG00000116885	11.6	67.4			12.4			44.8
ENSG00000116898	39.4	56.0	21.0	19.4	63.4	35.4	88.6	11.0	40.2	21.4	36.8	42.2	54.4	78.6	74.4	48.0	66.0	45.0	20.6
ENSG00000119535	99.6		98.8	79.6			92.4				75.8	93.0		97.2				96.6	72.8
ENSG00000163873					81.2			95.6			95.0		89.0
ENSG00000163874			99.4		82.2	96.4	97.6		96.0	95.6		90.4		93.8	90.8	98.6	80.2	99.0	75.4
ENSG00000163875	40.0	19.4	10.2	10.4	4.0	32.0	12.8	60.6	27.8	24.2	17.2	86.4	40.6	13.4	17.4	35.8	17.8	12.4	22.0
ENSG00000163877	8.6	9.2	40.4	2.2	24.4	34.0	30.6	0.8	44.2	28.6	63.6	26.2	15.4	5.6	17.2	53.6	2.8	5.0	27.0
ENSG00000163879	75.8	74.0			25.0
ENSG00000134697	49.2	1.0	59.6	50.4	20.2	3.6	23.4	10.2	61.0	74.2	45.2	15.4	1.6	78.2	46.6	87.6	32.6	17.8	1.4
ENSG00000169218						89.8											80.0
ENSG00000116922	13.6	15.2	62.6	43.8	43.6	31.8	23.2	12.6	49.0	85.6	27.8	53.8	13.0	9.2	52.0	3.4	15.6
ENSG00000134690		75.0														57.8
ENSG00000183317		79.8						84.2
ENSG00000185090								82.8				73.0	47.2
ENSG00000196449		34.2			49.0	41.4	58.8	43.4				15.8	4.8			94.8	48.8
ENSG00000197982	61.2	35.4	31.8	54.6	82.6	78.2	88.2	49.2	64.8	60.8	45.0	70.8	12.6	67.4	89.2	51.2	47.8	36.6	66.6
ENSG00000188786	33.8	13.0	25.4	3.0	51.2	34.4	0.2	51.6	37.0	65.2	44.4	43.0	1.6	40.4	46.2	75.8	42.4	24.8	48.6
ENSG00000204084	64.8	44.4	67.2	41.0	78.4	47.2	14.4	60.6	73.8	15.0	32.8	32.0	11.8	19.0	60.4	36.0	21.2	3.4	5.6
ENSG00000183431	1.4	0.8	36.4	23.8	9.8	9.8	7.4	0.6	52.4	78.2	79.8	38.0	9.2	11.0	0.4	40.4	1.8	8.6	4.8
ENSG00000183386	95.0	14.6	87.6	51.0	49.0	69.0	66.8	58.2	90.4	62.6	55.2			71.6	76.4	63.8	46.4	77.8	56.0
ENSG00000183520	42.6	0.8	44.2	57.4	14.0	7.8	50.2	26.2	62.2	35.2	37.6	18.0	27.0	82.4	59.0	53.0	47.4	38.6	10.2
ENSG00000185668						97.6					95.0						95.2
ENSG00000116954	18.0	9.8	7.2	76.6	37.8	65.4	71.8	37.4	22.2	33.8	44.4	20.8	11.0	80.8	55.0	35.2	52.2	33.6	23.0
ENSG00000158315						59.2										77.6	95.2
ENSG00000174574	66.6	26.2	71.6	43.6	70.0	38.6	50.8	7.0	72.2	75.6	77.6	19.2	16.2	80.0	72.8	75.8	47.4	15.0	42.0
ENSG00000168653	84.0	75.0	41.0	22.4	89.0	75.0	80.2	51.8	78.6	29.2	78.0	28.6	45.6	32.4	83.2	12.2	53.6	45.0	18.8
ENSG00000127603	22.0	29.8	27.0	20.4	77.2	29.2	29.0	67.8	24.6	10.0	32.2	34.0	8.0	23.0	19.6	64.4	25.8	56.8	39.6
ENSG00000090621	55.8	40.6	14.2	80.8	18.0	60.2	39.0	26.8	51.8	4.0	54.6	25.2	0.4	46.8	11.2	18.2	60.2	37.6	43.6
ENSG00000163909	97.0	65.4	79.8	95.6	98.4		99.0		97.0	96.0	87.4			87.4	94.0			84.8
ENSG00000116983		83.8						95.0					82.6
ENSG00000084072	53.2	37.4	9.4	6.2	12.0	55.2	32.8	4.2	5.0	23.6	74.4	77.8	4.8	32.6	31.6	11.0	55.6	59.8	54.2
ENSG00000116985	89.0										78.8
ENSG00000198754		92.6
ENSG00000043514	49.2	15.4	36.4	45.2	37.2	48.8	22.0	3.6	12.8	52.8	29.8	55.6	69.2	55.0	6.4	11.8	72.4	22.8
ENSG00000116990						96.2						90.4				92.2	96.0
ENSG00000168389		73.0				87.8		83.0			97.2	78.2	88.2			84.8	94.6	99.0
ENSG00000131236	36.6	74.0	43.8	54.8	41.8	5.8	29.0	4.8	33.4	34.6	10.2	33.0	6.6	17.6	15.8	61.6	10.2	8.4	60.0
ENSG00000131238	54.6	79.8	8.0	48.8	25.8	76.0	30.0	23.0	40.4	35.4	68.8	64.8	59.2	32.8	54.0	60.6	47.6	66.8	82.8
ENSG00000117000	68.2	20.6	89.0	6.8	43.4	84.6	76.6	77.2	91.0	39.8	58.4	90.6	81.0	60.2	73.6	52.6	57.6	62.2	93.8
ENSG00000188800		86.4
ENSG00000084073	68.2	85.6	65.6	71.0	76.8	37.2	32.0	64.2	78.4	53.2	78.4	74.2	58.4	76.2	61.2	75.6	38.0	69.4	86.6
ENSG00000049089	92.2							96.6	96.2		93.6		89.4						93.6
ENSG00000084070	55.2	15.4	38.6	72.0	23.0	68.8	60.2	65.6	81.2	94.0	80.4	48.8	30.0	82.0	35.2	87.2	65.0	90.6	79.0
ENSG00000117010												72.0
ENSG00000117016		54.8			83.6	99.4		86.6	91.6		85.2		87.2		87.2			93.2
ENSG00000066136	24.8	32.4	16.8	17.6	16.4	5.2	0.6	23.8	2.4	12.4	3.8	8.2	41.4	0.2	4.8	23.4	40.4	54.4	61.6
ENSG00000117013					40.0			79.8	84.0	84.4			64.6		63.2
ENSG00000179862		78.2		93.6	84.8	79.0			82.6	75.0		90.0				79.0	75.4
ENSG00000171793	82.4	32.0	34.2	70.6	45.4	88.8	79.2	62.4	92.8	80.2	83.8	91.0	71.2	94.6	94.2	91.6	57.4	68.4	53.6
ENSG00000171790		92.4
ENSG00000010803	50.0	13.8	13.4	13.8	28.4	47.0	5.2	63.4	18.6	29.4	2.8	40.8	4.0	24.4	0.6	38.4	47.6	17.2	53.4
ENSG00000127124	50.2		2.4	56.6		80.0	84.2	76.2			55.0		68.6	100.0		85.0	78.0	59.8
ENSG00000198815	21.8	4.8	24.0	2.0	37.8	2.2	19.8	4.2	31.4	7.4	11.6	77.8	73.4	35.8	29.4	18.2	3.0	14.6	37.6
ENSG00000177181				82.8				90.6					83.0
ENSG00000066185		75.8
ENSG00000127125	50.6	84.8	20.6	53.6	11.6	11.8	23.6	1.8	25.6	11.6	12.2	22.4	34.0	33.2	60.6	29.2	73.4	25.8	62.4
ENSG00000186409		54.0
ENSG00000171960	7.2	39.6	15.6	32.6	29.6	21.0	43.4	31.2	40.0		5.8		2.2	4.2	13.2	25.4	18.4	3.2	65.2
ENSG00000065978	17.0	34.8	17.0	1.6	3.2	19.0	44.8	80.0	7.8	3.6	20.6	14.0	13.6	26.8	13.8	23.8	27.6	17.2	14.8
ENSG00000164007											92.2
ENSG00000117385	74.2	24.2	79.6	51.2	58.0	34.8	65.8	41.6	64.4	29.8	20.6	42.8	73.0	39.4	60.8	48.4	77.6	60.4	8.4
ENSG00000164008		15.6		12.8						2.4		7.0
ENSG00000177868		33.0			46.4			26.0		37.6	56.6		7.0	26.4	21.8				50.8
ENSG00000164010	64.4	41.0	20.6	45.8	47.6	48.4	52.6	78.2	72.0		62.2	46.6		62.0	36.0	28.8	57.0	47.2	96.8
ENSG00000164011	29.8			53.0	5.4						75.8	39.4
ENSG00000117394	87.2	83.2	99.6	97.6	81.6	88.4	91.6	98.0	98.6		72.8		88.8	99.0	97.6	77.0	85.2	99.0	97.0
ENSG00000117395	7.2	4.2	12.6	77.4	33.6	17.4	72.6	55.2	44.8	74.8	51.2	98.8	30.6	84.0	68.4	72.4	26.6	67.8	26.8
ENSG00000243710		82.6
ENSG00000179178	87.6					65.2										80.4	94.4	95.6
ENSG00000253313	67.0					31.0										63.0	88.4
ENSG00000066056	71.6	97.0	78.6	87.0	23.2	89.6	93.2	95.4	96.0	70.4	68.2	84.4	92.4	63.6	96.4	80.8	89.6	91.4
ENSG00000117399		73.4														85.0
ENSG00000066322	78.8	97.6	40.4	57.4	22.6	73.2	54.6	88.4	52.4	38.6	52.6	20.8	59.6	65.6	43.4	70.4	89.0	60.6	50.4
ENSG00000159479	21.8	16.4	54.2	16.2	7.8	10.6	28.6	32.2	35.0	30.2	5.6	46.4	10.0	49.4	22.4	55.4	71.2	28.2	33.8
ENSG00000198198	11.4	46.2	15.0	15.2	56.6	66.0	9.6	40.2	19.0	11.8	36.8	50.0	86.6	55.2	48.8	40.4	36.6	20.4	4.2
ENSG00000178922									14.6			52.6
ENSG00000142949	74.8	66.0	83.8		45.6	35.6	56.0	34.2	47.2		35.6	64.4	24.0	95.4	93.4	40.0	33.4	72.6
ENSG00000066135	42.2	79.8	35.4	5.6	28.8	63.4	25.4	33.2	23.0	15.2	13.0	42.8	26.8	15.4	17.4	50.8	49.2	42.0	12.4
ENSG00000126091	33.6	75.2	18.8	17.6	70.8	34.2	28.2	80.8	10.6	42.2	50.2	20.0	35.4	39.6	10.6		67.4	15.8
ENSG00000117408	40.6	49.6	34.0	37.4	26.0	74.8	25.8	35.8	19.8	34.0	42.4	66.2	28.2	44.4	45.4	26.2	39.6	49.2	31.0
ENSG00000132768	42.6	20.0	75.8	67.8	53.2	26.0	75.2	54.0	26.0	96.4	56.6	66.2	15.6	91.0	42.2	65.8	36.4	61.8	10.0
ENSG00000117410	67.8	73.2	14.0	4.8	74.6	39.4	60.4	68.8	48.4	99.6	39.8	31.2	19.8	42.2	82.4	24.4	16.0	35.8	50.0
ENSG00000117411	67.2	48.0	64.6	17.6	76.6	50.4	63.4	74.4	86.6	44.2	25.0	56.0	11.6	80.2	96.2	60.2	52.0	68.4
ENSG00000159214	16.4	44.4						32.0
ENSG00000196517						91.6										80.8	86.0	88.0
ENSG00000171872		84.0
ENSG00000178028	40.0	2.4	47.4	19.0	60.4	17.4	13.0	4.8	44.4	7.6	47.6	32.8	24.2	2.0	10.8	28.6	24.0	48.6	11.0
ENSG00000117419	3.2	24.8	3.4	2.2	42.6	6.2	45.4	24.4	36.2	34.4	35.6	29.8	7.4	25.4	25.0	7.0	13.4	2.2	44.8
ENSG00000187147	15.0	26.6	33.2	17.6	24.0	31.2	35.6	47.8	36.2	23.0	18.4	0.8	33.2	41.6	21.0	10.6	12.8	30.2	3.6
ENSG00000126106		70.0	27.6	66.4								60.8
ENSG00000198520		79.6																	22.4
ENSG00000142945		76.6														72.0
ENSG00000142937	67.8	91.2	19.8	12.6	47.0	17.6	52.2	11.2	49.8	32.8	42.8	4.4	9.6	20.6	59.4	5.8	59.8	22.4	36.6
ENSG00000173846	87.2		94.4		95.0	92.8	88.8		94.2		82.2			83.4	80.8	96.8	85.8	41.6	91.4
ENSG00000117425		93.4			67.4			23.4			98.8		48.4
ENSG00000070785	34.6	5.6	45.4	58.2	17.0	44.6	68.6	47.8	24.0	30.0	63.8	59.6	15.0	69.6	71.2	17.6	21.4	53.8
ENSG00000126107	39.6	47.2	23.0	35.8	10.6	13.0	39.6	43.0	2.4	45.2	26.4	18.8	35.2	34.0	6.0	38.0	4.8	28.0	20.4
ENSG00000126088	15.8	18.4	14.6	13.0	65.4	13.4	34.0	21.0	33.6	40.4	27.0	6.2	45.0	29.8	26.6	23.2	12.2	28.8	94.6
ENSG00000162415	62.6	33.0			34.2			57.6					66.6		76.2
ENSG00000132781	9.8				61.8	25.2	25.6	70.2	5.2	29.6	24.4	27.8	48.6	28.2	0.4	35.0	28.4	24.8
ENSG00000117450	87.0	98.8	68.2	45.6	28.6	60.4	65.4	47.0	72.6	40.6	42.8	41.2	18.0	44.0	77.4	58.4	37.0	26.8	16.0
ENSG00000117448	72.8	91.8	3.6	4.2	67.8	53.2	65.4	13.4	35.4	67.2	33.4	46.6	29.4	37.0	72.0	53.4	9.0	66.0	24.8
ENSG00000132780	76.6	29.8	0.2	14.0	56.2	21.6	48.0	43.8	55.4	45.6	42.6	47.4	53.8	35.4	17.4	11.2	3.6	15.0	6.4
ENSG00000159592	0.4	22.4	0.8	3.2	24.8	41.4	32.0	2.2	2.6	10.4	13.2	0.4	2.0	19.2	1.2	22.2	24.4	1.0	15.6
ENSG00000197429		8.0		83.0	48.8					39.4					52.0
ENSG00000086015	67.6	51.6	27.2	14.2	41.4	58.2	82.2	51.4	77.6	10.8	47.2	69.6	91.8	78.6	65.0	77.8	78.2	75.0	64.0
ENSG00000117461	93.4	42.8	75.6	72.4	98.0	91.8	74.2	46.0	89.4	82.8	95.8		73.8	96.8	87.0	85.0	89.0	98.6
ENSG00000117472	96.4	95.0
ENSG00000250719		89.0
ENSG00000085998	7.0	9.6	51.0	24.0	43.8	21.2	47.4	31.4	61.0	22.8	64.2	41.6	30.2	33.0	43.8	30.8	12.0	4.2	70.0
ENSG00000085999		67.0
ENSG00000132128	2.6	32.2	9.8	5.6	4.6	7.4	5.4	19.4	27.6	25.4	4.0	49.6	28.0	34.2	1.6	9.8	41.8	6.2	6.0
ENSG00000173660	49.2	63.6	47.2	53.4	73.2	39.4	88.0	24.0	74.2	56.2	47.4	56.4	27.0	62.4	74.0	32.4	37.8	14.8	19.0
ENSG00000117481	9.0	92.4	15.4	9.6	18.6	4.2	15.0	11.8	8.2	13.8	9.0	5.4	25.8	34.8	1.6	8.0	6.6	32.0	18.0
ENSG00000117480	38.6	57.6			93.0	29.8	79.8	29.6		83.4	87.8	54.4	74.2	86.4	69.8	64.0	53.2	75.2
ENSG00000079277	19.6	15.2	34.0	15.6	3.2	32.2	26.2	54.8	51.6	59.8	32.4	42.8	66.2	0.4	0.8	13.8	17.0	51.0	70.2
ENSG00000142961	22.0	77.6	57.4	55.2	48.8	52.6	47.2	86.6	52.0	89.8	43.2	8.6	55.8	33.4	2.4	68.0	65.2	17.4	67.0
ENSG00000123472	12.6	17.0	64.2	57.4	6.8	11.8	61.8	39.6	32.6	75.8	1.4	42.8	28.6	83.2	13.0	4.6	1.0	6.4	22.2
ENSG00000159658	23.2	62.0	32.0	8.0	34.4	21.6	38.2	92.0	10.0	24.2	17.6	27.8	50.0	34.2	11.4	32.8	34.0	40.2	13.4
ENSG00000142973	99.2			99.6	99.4	99.0	98.2			93.2	99.8			98.8	98.8	97.2	99.2	99.2
ENSG00000187048												71.4
ENSG00000186377			99.0			96.4	94.0	65.0	92.0		69.6		23.4	87.0	85.2	89.0	87.6	97.4
ENSG00000162365												86.2
ENSG00000162366						91.2										99.4	89.0		93.8
ENSG00000162367	72.8		75.8	94.4	59.8		98.6							70.0				88.8	95.0
ENSG00000123473		56.4														81.0
ENSG00000162368	65.4	96.6	10.8	30.8	27.6	25.8	45.6	37.4	49.2	17.0	69.8	50.8	54.0	54.4	70.8	49.0	68.4	26.4	65.2
ENSG00000186564									94.4		88.8
ENSG00000269113			61.8						91.0						85.6
ENSG00000117834												92.0
ENSG00000132122	40.4	76.8	79.2		65.0	44.6	37.8	81.2	50.8		48.2			58.0	47.4		60.6	75.6
ENSG00000186094								82.2
ENSG00000162373								52.8	85.4
ENSG00000162374		78.2						80.8					90.4
ENSG00000185104	6.2	18.6	46.4	56.2	4.6	49.8	5.8	0.6	24.2	1.6	24.6	20.6	5.6	18.6	11.2	2.4	37.2	0.6	42.4
ENSG00000123080			22.2	64.6	18.8	63.4	89.0		78.4		89.6			98.8	63.2	55.4	63.8		62.2
ENSG00000123091	72.8	55.2	31.2	19.8	35.0	66.8	40.2	70.6	21.4	41.8	52.4	29.6	63.2	63.4	44.6	60.0	71.6	62.0	76.6
ENSG00000085831		73.0	82.8	91.6												78.2
ENSG00000085832	11.0	4.6	32.6	26.0	40.8	43.8	34.4	26.8	34.6	47.0	17.8	9.4	81.8	2.4	35.0	19.0	45.4	22.0	29.0
ENSG00000117859	25.4	11.4	39.8	26.8	59.2	56.4	41.0	32.6	13.6	94.0	22.6	60.0	3.8	71.2	35.4	41.8	13.4	61.6	68.0
ENSG00000078618	10.2	43.8	20.4	16.4	5.2	31.2	34.0	5.8	28.8	37.6	25.6	1.2	0.6	28.6	22.2	23.0	64.0	30.6	47.6
ENSG00000169213								94.8					96.8
ENSG00000117862	52.2	30.2	15.0	56.8	2.6	36.4	25.4	0.4	50.8	26.0	64.0	23.6	58.4	13.6	50.2	24.6	3.4	36.4	28.4
ENSG00000134717	3.4	11.6	8.8	42.8	30.6	8.2	21.6	53.4	15.8	21.2	44.0	32.2	55.8	76.4	52.0	4.2	52.6	9.4	44.0
ENSG00000157077	66.0	60.8	71.8	59.2	92.4	46.8	3.6	74.0	51.0	61.2	29.4	70.8	87.6	26.4	41.8	3.8	47.0	68.2
ENSG00000154222	31.4	36.2	32.2	20.4	21.0	32.8	32.0	47.6	52.0	32.2	44.6	26.2	54.6	33.0	13.0	6.6	1.6	42.8	4.6
ENSG00000085840		61.8
ENSG00000134748	0.2	5.2	12.8	27.6	7.4	0.4	4.6	51.8	11.8	0.8	0.4	14.2	14.0	25.6	17.6	3.6	3.6	12.4	5.0
ENSG00000134744	4.8	27.6	7.4	6.8	26.8	58.8	31.2	10.4	4.8	76.8	76.8	34.8	20.2	35.0	27.0	7.4	26.0	17.0	42.6
ENSG00000116157	61.4
ENSG00000162377										72.4
ENSG00000162378	27.8	19.6	76.2	59.0	40.0	10.0	38.0	60.4	28.4	75.8	9.4	53.8	44.0	29.2	57.4	39.4	2.0	9.4	50.8
ENSG00000203995		44.6
ENSG00000121310	50.8	41.0	78.4	70.2	41.0	70.0	66.8	85.6	70.8	84.0	81.0	68.8	82.0	69.0	36.4	73.2	19.8	83.4	83.4
ENSG00000116171	39.6	71.2	45.2	68.2	16.2	56.0	46.0	48.4	22.6	58.2	65.8	59.0	33.2	18.8	49.0	27.2	63.4	21.0	9.6
ENSG00000174348	90.8	91.8	77.6	85.0	78.8	95.6	87.4	85.8	92.8	90.0	70.8	96.8		89.0	94.4	93.8	94.2	94.6
ENSG00000162383					98.6						79.6
ENSG00000157184		42.0	96.4	93.0	70.4	64.4				77.4		89.2				86.4	66.2
ENSG00000162384	5.2	6.0	1.8	3.2	39.6	31.0	52.0	0.8	19.0	13.6	28.4	3.6	14.8	3.6	55.6	22.0	53.2	15.0	33.6
ENSG00000162385	39.2	57.8	10.6	10.6	10.2	17.4	35.0	28.4	48.6	40.8	33.6	10.0	54.4	23.6	35.8	45.4	27.8	36.6	9.8
ENSG00000157193	90.6	60.4						62.8	98.6				69.6			93.8
ENSG00000143006		79.6
ENSG00000058804	15.2	10.4	36.8	64.2	4.2	15.0	13.0	12.0	53.0	60.0	56.6	25.0	9.0	44.0	29.0	68.8	6.0	24.4
ENSG00000058799	56.6	82.2	3.6	57.2	17.4	16.8	80.8	33.2	82.0	60.4	53.6	68.0	2.0	73.2	75.0	19.2	17.8	3.2	89.0
ENSG00000211452	99.6											90.2
ENSG00000081870	24.4	72.2	3.2		27.8	19.6	31.0	8.6	16.4		11.0	30.2	57.0	1.8	46.8	33.0	17.4	9.2
ENSG00000116212	53.6	48.8	54.2	21.6	17.0	27.8	37.4	20.6	38.2	3.2	17.0	21.8		41.2	33.2	30.6	50.8	13.4	13.0
ENSG00000116209	64.0	84.6	35.8	26.8	2.0	8.8	18.6	4.8	34.4	4.2	38.2	39.2	46.6	5.8	48.0	28.2	40.8	36.2	51.6
ENSG00000116205		36.2														51.8
ENSG00000116221	27.4	11.6	47.6	15.4	26.8	22.4	67.8	55.2	6.6	28.8	15.0	73.6	34.2	22.0	20.2	43.0	20.8	59.6	48.8
ENSG00000157216	21.8	52.6	17.2	75.0	60.0	61.0	3.4	81.8	90.2	30.4	82.0	90.8	76.8	50.0	90.4	74.2	15.0	56.6	75.0
ENSG00000162390	86.6		65.6	89.2	94.2											90.0
ENSG00000184313		82.2
ENSG00000006555						73.4										71.8	85.8
ENSG00000162398																97.0
ENSG00000116133	98.6	79.8	92.8	99.0	93.6	62.6	94.2	87.4	98.4	89.4	96.6	31.0	83.4	97.6	99.2	55.2	73.6	91.2	76.2
ENSG00000169174												52.6	96.2
ENSG00000162402	26.0	21.4	40.2	33.0	54.4	22.0	38.4	63.2	11.6	39.6	82.0	12.0	33.2	59.4	88.4	4.0	46.8	32.2	15.4
ENSG00000162407	85.4	99.8	43.8	52.6	75.2	78.2	61.2	98.4	38.0	71.2	82.2	35.6	99.0	66.4	80.4	86.0	91.6	73.4
ENSG00000162409	69.6		87.2	61.8	77.4			73.8	74.0	86.8	59.6		63.6		84.0
ENSG00000187889				94.8								78.8
ENSG00000157131												42.0
ENSG00000021852												47.4
ENSG00000173406								79.6			96.8	71.2	47.6
ENSG00000162600	71.8		44.0	70.2	6.0					78.0		26.2				60.2			74.6
ENSG00000184292						46.4										73.6	81.2	96.2
ENSG00000162601	70.6	77.2	37.6	50.2	82.6	70.4	64.4	51.8	38.4	48.2	70.8	59.4	20.6	40.0	78.8	35.6	68.2	23.6	71.4
ENSG00000177606	98.6	94.4	90.4	100.0	99.4	99.0	94.6	97.8	99.2	95.0	83.2	99.0	80.4	98.0	99.4	63.8	97.2	99.0	94.0
ENSG00000172456				60.6		14.4				70.8		88.0
ENSG00000134709	66.6	74.4				69.4		71.8				78.6	93.6			62.6	82.0
ENSG00000134716			80.2	87.2		95.8					89.0	45.4	96.0			89.6
ENSG00000162599	28.0	93.4	4.0	20.8	39.2	23.4	54.8	94.2	43.2	51.2	56.4	45.6	66.8	25.6	75.0	19.0	32.8	69.0
ENSG00000162604	27.0	10.4	35.2	20.6	15.2	4.2	11.4	15.4	63.2	5.4	25.4	33.4	26.8	18.2	67.6	8.4	18.8	29.8	73.4
ENSG00000132849	65.8	92.8	86.0	91.8	54.4	63.2	94.2	46.8	59.0	79.8	37.4	42.2	87.2	26.8	71.2	41.2	32.6	79.0
ENSG00000132854											97.0
ENSG00000162607	23.6	38.8	34.0	17.8	51.0	3.8	0.2	56.0	42.2	25.2	50.0	23.2	43.6	21.4	26.8	43.8	50.8	13.8	81.8
ENSG00000116641	48.4	59.0	29.6	20.8	25.0	16.8	9.8	84.6	23.0	21.4	45.0	24.4	7.4	25.0	19.4	13.4	16.6	8.6
ENSG00000132855												21.4
ENSG00000125703	74.4			51.2				27.0			67.4	43.0	29.2	58.4	63.8
ENSG00000187140											94.6
ENSG00000088035	21.4					16.8	7.8				9.0	12.0	55.8	53.2		9.8	17.8		23.4
ENSG00000142856		19.8			91.4						84.0
ENSG00000203965		18.4			42.8			40.8			39.8		51.8
ENSG00000079739	72.0	84.0	81.4	57.4	13.2	75.2	97.0	64.8	46.2	66.8	66.0	39.8	48.0	94.8	59.0	33.6	58.4	64.2	66.2
ENSG00000185483				80.8					89.8		95.6				77.2
ENSG00000177414		75.8
ENSG00000158966	54.6		85.0	83.4	73.0	79.4	69.4	72.8	64.8	80.2	76.2		95.6	74.0	87.4	64.4	65.4	59.0
ENSG00000162437									87.0				51.4
ENSG00000162434	24.8	87.6	88.8	88.4	90.6	80.6	37.6	23.0	34.2	51.0	70.0	93.2	82.6	38.4	61.4	78.8	73.6	66.2	13.8
ENSG00000162433		58.4	86.0	82.2	72.6	82.8	58.0	79.2	90.0		81.6	50.0	66.6	98.2	84.6	72.4	76.8
ENSG00000116675			92.0					62.0			84.4		88.8
ENSG00000213625	27.0	94.6	14.8	20.8	65.6	9.0	21.8	94.4	4.6	26.8	33.8	17.4	71.2	9.2	14.8	20.4	13.6	31.0	80.4
ENSG00000116678	98.2		98.6		61.6	95.6	86.0		88.2		88.6	92.0		94.4	86.2	98.2	98.6	90.4
ENSG00000184588	93.8		87.4	100.0		98.8	99.4	44.6	98.6	99.8	93.6		95.0	94.4	94.2		87.6	74.4	99.8
ENSG00000118473	63.2	34.0	86.8		97.2			72.2	75.0				57.4	90.2	73.4			85.2
ENSG00000152763		69.4
ENSG00000198160	39.2	4.8	24.2	22.8	34.8	38.4	55.0	50.2	11.8	25.8	22.2	37.4	49.0	21.0	54.4	34.0	37.8	6.8	65.0
ENSG00000116704	60.0	9.4	63.4	57.6	37.0	74.8	26.0	45.4	39.0	62.2	17.4	69.0	5.0	60.2	27.6	41.6	73.0	20.6	61.6
ENSG00000142864	25.2	36.2	13.2	38.0	19.6	17.0	15.2	11.6	11.6	0.8	54.0	9.6	30.2	55.0	3.4	25.6	45.0	19.2	1.0
ENSG00000116717	96.2	90.0	96.8	75.8	87.6	99.0	96.0	98.6	89.2	99.4	89.2	92.8		78.0	95.4	96.8	96.0	99.6	87.4
ENSG00000172380	54.8	96.0	44.0	96.2	31.6	68.2	48.0	89.4	47.4	54.4	51.0	21.8		48.4	5.8	21.4	68.4	77.2
ENSG00000116729	85.2	58.0	65.6	78.4	28.4	74.6	73.4	97.4	58.2	74.4	69.6	83.0	94.0	57.4	75.2	56.8	85.0	44.2	86.2
ENSG00000024526		56.6														78.8
ENSG00000033122	86.8							78.6			91.2
ENSG00000066557	29.6	24.8	38.0	56.6	27.8	24.2	27.0	69.6	20.4	6.2	14.2	34.6	60.0	8.8	33.8	33.4	30.2	32.0
ENSG00000116754	24.2	37.2	34.4	23.6	45.0	44.8	18.4	5.6	52.6	28.2	56.4	24.4	18.2	6.4	54.6	33.6	36.2	26.8	60.4
ENSG00000118454	14.2	62.6	25.4	33.8	45.2	38.4	6.6	18.6	8.4	11.2	18.6	9.8	34.2	9.4	36.6	4.8	77.4	4.2
ENSG00000197568												31.4
ENSG00000116761												96.8
ENSG00000050628					83.4	85.6	95.6		74.0					99.0	87.4		94.8
ENSG00000132485	65.0	22.4	51.4	62.0	66.6	49.2	26.4	24.0	47.8	34.8	40.6	51.4	1.6	18.6	65.0	63.6	61.6	16.0	68.6
ENSG00000172260	94.2		93.8	82.4	80.4	80.6	91.6	81.8	79.6	93.0	96.2		80.6	87.6	81.8		81.2	89.4
ENSG00000162620		76.6
ENSG00000254685	13.0			14.0	7.6		47.2		15.8		26.6	49.0		68.8	37.0	42.4
ENSG00000178965		87.8						75.4					92.8
ENSG00000116791	51.6		61.8	82.4	43.4	27.6	67.4	41.2	57.2	84.2	65.8	49.0		76.6	45.4	77.0	23.6	76.0
ENSG00000162623	15.0	38.0	53.0	39.0	39.4	0.2	21.8	2.0	22.6	1.8	3.6	2.4	59.2	37.8	28.6	9.2	18.0	37.8
ENSG00000137968								84.6									94.2
ENSG00000117054	71.4	42.4	90.4	85.0	28.4	93.6	41.2	69.6	46.2	87.0	54.6	73.8	59.4	85.0	55.0	84.6	47.4	64.4	58.2
ENSG00000137955	33.4	70.6	7.2	14.4	56.6	72.8	20.0	46.2	70.8	65.2	59.2	2.6	18.6	71.0	43.2	37.8	36.2	50.0	69.2
ENSG00000154007		87.8
ENSG00000184005	61.8			93.6			97.2							81.6				93.4
ENSG00000117069								84.0			96.8
ENSG00000142892	64.2	64.0	56.0	57.2	17.6	17.8	24.2	26.0	21.2	26.8	69.0	55.0	75.6	11.0	63.2	29.4	10.4	56.4	68.0
ENSG00000154027								69.6			96.8
ENSG00000036549	28.4	72.6	26.2	16.4	21.0	24.2	7.6	4.8	36.2	15.4	4.0	3.2	3.0	54.6	32.0	10.2	13.4	25.6
ENSG00000077254	3.8	40.0	24.8	25.8	67.4	4.2	57.6	30.4	40.2	10.0	36.4	7.0	41.8	34.6	65.2	27.2	3.0	8.2	48.4
ENSG00000180488	48.0		65.6	43.6	71.0	13.4	36.0	42.0	49.8	40.8	41.0	43.4	57.0	41.0	60.4	52.6	16.2	51.4
ENSG00000162614	89.6	42.8	81.0	77.0	95.4		94.6		94.2	74.6	96.4			91.6	75.4	97.6	96.2	90.0
ENSG00000162613	45.8	87.8	3.6	33.0	83.8	64.0	38.4	2.6	66.6	71.4	38.0	21.8	96.8	56.2	68.4	42.6	63.6	62.4	34.6
ENSG00000162616	82.8	48.0	85.0	97.4	94.2	88.0	82.8	41.4	94.0	94.6	74.2	99.2	58.4	80.0	78.4	77.2	85.2	78.8
ENSG00000137960												59.0
ENSG00000122420						35.8					77.0			97.2	96.0		91.6
ENSG00000137959	93.0		84.0		93.8						96.8			95.2				92.6
ENSG00000137965	65.4		86.8	98.4	71.8		84.6	86.2	81.6		86.6	98.2		79.2				80.0
ENSG00000162618	91.8		95.0	79.0	92.4	96.6	96.0		94.6	88.8	83.8			92.0	92.2		80.8	84.8
ENSG00000117114	38.2	99.2	78.4	69.2	57.2	74.8	43.0	68.6	34.0	67.0	66.8	14.0		70.0	53.8	80.2	76.4	78.2
ENSG00000137941	65.4	38.6	69.8	54.4	51.2			88.2	76.2	82.8	76.6		56.8	83.4	59.0	93.0		92.8
ENSG00000142875	46.4	86.4	65.2	80.8	63.4		48.0	48.2	63.2	69.8	37.8	51.4	51.8	30.2	45.6	47.8	40.4	71.2	90.2
ENSG00000117133	9.2	7.6	8.8	56.2	2.2	34.2	34.0	12.8	26.2	16.2	65.4	14.0	40.6	53.6	66.2	54.0	60.2	7.8	2.6
ENSG00000174021	49.4	38.6	30.0	25.6	58.4	73.0	77.0	89.6	48.4	48.4	65.0	11.0		48.0	88.6	41.8	20.4	36.0	86.0
ENSG00000117151	29.0		27.8	25.0	48.0	52.6	9.6		17.2		56.2	75.8		37.0	74.4	19.0	35.6	61.6	70.0
ENSG00000117155	85.6	71.8	78.0	92.4	71.4	49.6		84.8	72.2			87.4	77.4		86.6	52.4
ENSG00000171517		66.8	87.4	88.0												61.6
ENSG00000153898																		46.6
ENSG00000162643		75.2
ENSG00000055732			93.0			89.6	99.6				94.8						93.2	84.8
ENSG00000097096					98.0
ENSG00000162642	15.6	0.6	5.0	2.0	22.2	21.4	4.6	30.2	13.4	4.0	6.8	34.6	20.2	4.2	8.4	28.0	29.0	2.6	14.6
ENSG00000142867		7.4	25.8			71.8	42.4		55.0			38.8		83.0		96.8	67.2	21.4	70.6
ENSG00000153904	90.0	25.6	90.8	99.2	98.8	46.4	82.6	80.2	88.8	97.0	83.4	50.6	96.4	77.4	88.2	87.4	73.4	74.4
ENSG00000142871	99.0	95.4	98.8	99.8	99.8	99.4	90.4	99.0	98.6	97.8	99.0	96.6		97.2	98.4	99.8	98.8	93.0
ENSG00000117174	4.8	45.2	21.4	3.4	13.2	2.8	3.0	29.8	41.0	10.6	20.6	7.6	45.0	30.6	8.2	29.0	18.2	62.6
ENSG00000171502					97.2			94.0
ENSG00000122417	51.4	49.6	88.4	87.4	75.6	60.6	55.2	46.0	73.6		82.4		25.8	73.4	74.6	54.0	80.0	84.2	43.4
ENSG00000137975						95.8										71.8	95.0
ENSG00000016602																78.4
ENSG00000097033	13.0	0.6	56.8	89.4	46.8	28.0	55.0	75.2	22.0	54.6	47.8	43.6	59.6	49.6	31.2	21.6	32.0	27.4	71.6
ENSG00000183291	53.6	92.8	11.6	41.6	21.0	27.8	43.4	42.8	64.4	3.2	66.0	44.0	76.8	45.2	82.8	48.8	51.6	55.0	33.4
ENSG00000153936	60.4	24.2	24.4	58.6	15.0	27.6	29.4	55.4	65.8	33.2	21.0	38.4	38.2	57.2	42.2	17.4	1.8	63.6	93.8
ENSG00000143013	12.2	56.6	49.2	66.2	88.8	38.2	51.0	74.2	73.8	33.0	29.6	57.4	32.4	58.6	62.8	48.2	48.4	33.8	5.0
ENSG00000065243	28.6	72.0	35.8	13.8	34.2	21.2	36.6	58.2	22.0	9.0	18.6	25.2	22.4	43.8	41.6	36.6	19.8	12.2	77.4
ENSG00000137947	30.2	27.8	44.2	0.2	5.2	47.2	15.4	10.8	63.8	7.0	65.8	2.0	7.2	11.0	78.6	69.2	76.2	6.2	61.4
ENSG00000137944	36.8	75.0	23.4		40.0	33.6	51.6	65.2	79.4	77.2	80.6	81.8	64.6	53.0	58.6	49.6	54.4	6.2	43.6
ENSG00000213516	36.6	20.8	31.4	46.8	71.8	18.6	13.6	65.6	61.6	22.8	33.0	17.4	20.0	21.2	45.6	79.8	4.8	36.2	50.0
ENSG00000117226	69.8		87.0	93.4	69.2		72.2		63.4		86.0	64.6		79.4	89.4	83.2		88.0	97.0
ENSG00000117228	96.6		95.2	99.0	81.0	91.2	93.0		85.2		97.0	95.6		98.0	50.6	97.6	89.8	94.2	91.4
ENSG00000162645	92.6	41.8	88.0	91.4	73.6	76.2	72.0		51.8	85.8	76.0	96.4		82.4	37.8	87.0	72.8	93.2	44.8
ENSG00000213512												95.8
ENSG00000162654	65.6		92.6	99.4	69.8		93.2				97.2	69.4		98.2				92.6
ENSG00000154451																		94.0	92.2
ENSG00000183347																78.8
ENSG00000197147	16.4	61.0	90.0	69.2		42.4	66.6	89.4		87.2	89.4	50.0	84.6	95.4		67.8	73.2	67.8
ENSG00000171488	77.2	10.6	54.6	59.8	73.0	82.4	87.8	36.2	76.8	49.4	44.2			85.8	56.4		71.8	48.0	52.6
ENSG00000162664	43.0	30.2	34.6	32.4	83.0	82.4	38.8	43.2	41.6	69.4	44.8	44.0	5.0	25.2	50.2	48.4	45.2	44.6	46.2
ENSG00000143032													74.8
ENSG00000122482	33.2	28.2	23.0	3.6	16.8	45.4	16.6	38.8	39.4	24.8	17.4	45.8	48.6	38.2	29.0	48.2	5.6	16.2
ENSG00000162669		61.6											83.4
ENSG00000097046		44.4						64.8					95.6
ENSG00000069702	90.0	85.8	78.8	89.6	60.4	82.8	61.2		92.4	76.2	85.2	89.6		73.2	95.6	95.0	69.4	92.2
ENSG00000137948		77.8
ENSG00000172031								69.8
ENSG00000069712		47.4						83.4			78.0		62.8
ENSG00000174842		28.4						67.6					44.6			8.0
ENSG00000122484	9.6	35.2	6.6	17.0	18.2	26.6	6.2	29.4	20.0	10.8	14.8	29.6	4.4	4.2	6.2	0.2	17.4	11.6
ENSG00000162676																			80.0
ENSG00000067208	17.8	19.2	19.6	59.4	5.8	56.6	63.2	23.2	27.4	26.2	12.8	74.6	10.4	7.8	78.8	31.0	38.6	36.4
ENSG00000122406	53.8	91.2	2.4	26.4	23.2	34.6	27.6	10.0	29.8	23.8	36.6	5.4	8.6	9.4	16.8	0.6	59.4	16.2	31.2
ENSG00000154511					29.4		89.8	38.6	17.6			42.0	66.8	63.2	52.2
ENSG00000143033	76.6	30.8	82.0	35.6	89.0	71.6	73.4	21.0	53.2	48.8	51.6	66.8	78.4	71.4	47.8	52.8	11.0	73.8	55.4
ENSG00000117500	70.6	69.2	92.0	96.4	76.2	74.2	69.6	43.6	57.8	71.4	59.8	73.8	54.8	73.6	88.4	84.6	49.2	54.2	65.8
ENSG00000122483		55.8
ENSG00000117505	5.2	24.4	32.4	44.8	61.6	72.4	12.2	14.0	7.6	39.4	22.6	15.4	38.4	20.4	5.0	21.8	73.0	30.8	64.8
ENSG00000137942	43.2	74.0	78.2	49.6	75.8	90.6	67.2	20.2	48.6	78.8	58.4	25.0	84.2	84.0	91.6	53.4	46.2	56.0
ENSG00000137936	66.4	35.0	73.4	17.4	68.2	64.8	57.4	89.8	51.2	90.6	50.6	34.0	93.2	76.4	18.8	94.8	78.4	70.4
ENSG00000067334	35.0	46.8	50.0	54.6	15.4	50.8	59.0	17.4	64.2	77.6	60.4	71.2	54.4	61.0	49.6	89.8	69.6	50.8	42.6
ENSG00000023909	86.0		77.6	93.8			55.2	46.8	77.0	85.6	75.8	84.8	57.2	98.4	91.8	79.4		70.2	80.0
ENSG00000137962	51.8	90.0	73.0	50.4	77.2	77.8	68.8	95.6	67.4	75.2	32.6	37.8	88.8	67.2	58.2	90.8	50.8	78.0
ENSG00000117528	94.2	43.8	55.0	100.0	43.6	43.0	57.2	73.8	54.2	26.2	78.4	61.6	41.6	17.0	20.8	13.0	46.2	69.6
ENSG00000117525	88.4	89.4	85.0	93.8	92.8	75.0	82.8	95.2	95.4	84.4	87.0		99.6	85.2	95.0	95.6	82.6	96.4
ENSG00000143036																62.6
ENSG00000117519	49.6	97.6	41.0	31.4	29.8	92.0	35.4	94.2	59.0	92.4	39.6	50.6	98.0	49.8	71.4	47.0	85.0	72.4
ENSG00000172339												46.8
ENSG00000152078	82.4	51.8	90.0	84.0	50.8			72.2	76.0	75.4	74.2	48.2	83.6	84.6	59.4
ENSG00000117569	63.0	23.6	60.0	12.4	64.2	52.0	41.6	18.6	22.0	17.8	26.0	42.4	45.0	25.4	59.0	73.2	70.0	38.8	88.2
ENSG00000188641	56.4		53.0	78.8	36.0	10.8	27.6		62.8	52.6	48.2	70.4		61.4	56.6	81.6	94.6	43.0	79.6
ENSG00000162627	13.0	22.0	50.8	76.6	47.2	25.6	55.2	46.2	62.4		50.4	52.2		68.0	75.0	29.2	55.8	32.0
ENSG00000117598								79.2
ENSG00000117600								95.6					86.2
ENSG00000099260	96.4	30.2	41.2	29.4	90.6	72.8	91.4			88.6	79.0	76.2		86.6	83.2	81.8	83.0	79.4
ENSG00000156869												82.0				78.4	27.8
ENSG00000162688	71.0	43.6	91.2	86.4	94.2	43.4	65.4	54.4	75.2	95.0	12.8	81.6	28.4	68.0	69.8	83.6	10.8	35.2
ENSG00000117620	59.0		24.2	7.4	19.6	45.6	53.6	53.8	7.2	13.0	47.8	37.4	65.0	28.0	31.0	22.8	48.2	27.8
ENSG00000156875	16.8	2.4	10.0	24.2	38.4	44.6	26.4	29.8	54.8	15.2	36.2	22.2	14.4	44.8	21.2	51.0	16.2	36.2	54.0
ENSG00000156876		41.2
ENSG00000122435	16.6									22.4	25.4
ENSG00000122477			65.2	97.0						98.8
ENSG00000137992	28.0	76.8	90.6	83.6	84.6	27.2	35.8	58.0	58.6	36.8	76.6	44.0	30.2	33.6	70.6	46.6	18.2	53.2
ENSG00000137996	1.2	24.6	37.0	73.8	3.4	16.6	45.8	45.2	5.4	14.2	30.0	8.4	21.0	10.6	27.8	21.4	20.4	22.0	10.4
ENSG00000079335	16.4	74.2				18.4	93.6				7.6			46.0			59.2	27.8
ENSG00000162692	97.2				96.2		96.4		99.4		95.4	94.4		98.0	97.2
ENSG00000162694	22.0	21.6	55.4	37.8	79.0	76.4	59.0	64.0	33.8		48.8	43.6	58.8	45.8	65.4			68.2
ENSG00000162695	34.2	74.4	78.2	72.4	84.2	16.6	46.6	26.8	66.8	73.0	41.6	58.0	63.4	37.4	60.0	55.2	16.4	66.0	36.0
ENSG00000117543			51.6	62.8						22.8
ENSG00000170989	89.2		57.6	69.8	86.8	95.2	79.8	95.0	85.2	79.6	95.2	83.4	98.6	74.2	97.2	91.0	89.4	85.8	99.2
ENSG00000118733								91.8					77.0
ENSG00000060718		85.6						76.8			88.8
ENSG00000185946	86.2	86.0	57.8	78.4	84.4	72.2	58.4	14.4	62.4	34.0	45.2	62.4	88.8	66.6	77.2	72.6	83.4	59.6
ENSG00000240038	96.2	90.8	97.4	95.4	97.8	76.4	61.4	68.2	73.2	48.2	51.4	78.6	69.0	54.6	84.0	96.4	87.6	84.8	25.4
ENSG00000198890		15.8						64.2			28.8		31.2			64.0
ENSG00000162631								88.8
ENSG00000134215	70.2	57.2				92.8							69.8			88.6	92.8	50.2	33.8
ENSG00000085491	63.4		47.0	28.0	74.2	12.8	20.6		63.0	79.8	35.2			47.2	57.0	64.0	57.0	73.6	98.2
ENSG00000162636	88.6	43.6	88.6		68.4		77.4	87.6	84.2		90.4		57.4	87.8	83.2	69.4		77.8	47.4
ENSG00000162639		70.8						41.0											75.0
ENSG00000134186	10.8	73.2	7.4	20.8	41.2	19.2	24.2	67.4	22.8	31.2	12.0	19.0	5.6	7.4	22.6	3.2	16.8	15.2	43.6
ENSG00000116266	7.2	72.2	14.8	37.8	15.6	17.4	22.8	75.6	5.0	13.6	18.8	25.6	34.8	14.2	12.2	11.6	77.8	8.2	76.6
ENSG00000162641		86.6
ENSG00000121957		47.6			93.2	90.6		89.0		93.0	95.2					79.2	75.2	67.8
ENSG00000121940	4.4		16.8	34.0	35.2	0.6	2.6	26.8	9.0	11.2	3.0	62.2	0.8	1.6	0.2	9.8	3.2	7.4
ENSG00000085433	32.0	54.4	10.8	27.8	42.6	90.8	42.0	64.4	17.0	14.2	17.8		52.2	36.8	9.0	77.2	76.6	19.2	60.0
ENSG00000197780	81.0	33.0	54.2	26.8	52.6	25.4		25.2	62.4	59.0	46.4	54.2	44.4	80.8	89.4	87.4	93.2	44.6
ENSG00000215717	60.6	58.8	31.4	59.8	10.2	78.8	23.0	14.4	25.8	40.8	25.6	26.4	25.6	22.8	9.6	8.6	53.8	56.0	35.4
ENSG00000179902		92.2
ENSG00000116299	91.4	86.2															93.0		97.8
ENSG00000031698	85.4	95.8	23.0	32.2	2.4	34.2	6.0	57.0	65.0	4.8	35.0	69.0	46.6	22.0	2.4	58.0	22.2	53.0	9.2
ENSG00000143126	52.6	52.2	81.0	74.2	55.6	50.2	94.2	51.6	87.4	79.4	90.0		80.0			46.6	68.4	65.2
ENSG00000134222		69.2			98.4			87.6			96.4		90.8
ENSG00000221986			92.4
ENSG00000134243	29.2	26.2	58.8	98.8	86.4	36.4	86.2	4.6	90.2	81.0	83.0		79.8	69.2	77.4	66.2	69.8	68.8	99.0
ENSG00000143106	70.2	20.8	60.4	60.8	13.4	19.6	70.2	41.0	57.8	67.4	61.8	39.2	26.2	51.6	69.0	67.0	54.6	24.4	7.4
ENSG00000143028	60.2	81.0	96.6	47.8	18.8				78.4	62.6		76.2
ENSG00000162650	48.2	55.4						53.4		90.0	87.2	65.6	60.6
ENSG00000174151	62.6	67.0	65.0	64.0	82.2	96.0		67.8	80.0	72.2	63.2	77.0	82.8		44.2	81.0	94.4	78.4	89.4
ENSG00000181754	83.4		84.0	63.0	49.8	82.0		78.6	82.4	87.4	61.8		74.8		38.8
ENSG00000156097								85.2
ENSG00000065135	20.4	59.0	20.8	65.4	28.6	39.4	40.2	67.2	34.6	21.2	49.6	28.8	3.0	38.2	39.6	64.2	81.0	55.6	52.8
ENSG00000116337	11.2	28.4	59.2	54.8	63.8	64.6	60.6	45.8	36.2	98.8	56.6	30.4	34.6	59.4	88.0	50.6	34.6	52.8	54.2
ENSG00000168765	89.8	57.4	58.4	39.8	87.4	77.8	64.6	60.4	60.4	58.8	57.6	96.2	74.8	54.6	61.0	85.2	44.0	71.6	53.2
ENSG00000213366	91.4	79.6	85.4	83.4	95.4	78.2	93.8	96.4	93.8	83.0	85.2	90.4	87.8	71.8	88.6	93.8	81.8	90.2	87.6
ENSG00000134201			98.4		98.0	100.0	91.6	94.2			99.8		97.6					98.0
ENSG00000134202	91.6	57.8	82.2	94.2	51.6	91.4	98.6	93.2	77.0	63.6	90.6		94.8	87.4	85.4	93.2	92.0	81.8
ENSG00000184371	97.2		79.4	90.8	77.0	90.6	54.2	91.8	82.6	79.4	83.8	65.2	83.6	81.0	76.4	42.8	95.8	83.0	93.2
ENSG00000168710	72.0	97.0	11.2	18.2	57.0	0.2	7.2	96.4	12.2	52.6	9.6	59.6	95.0	28.2	7.4	59.6	13.2	15.2	8.4
ENSG00000143093	5.2	9.4	5.2	2.0	45.2	51.6	2.8	52.8	40.4	0.8	6.8	6.4	18.0	8.8	12.8	12.8	2.0	10.2	0.4
ENSG00000186150		88.6
ENSG00000197106		55.2				91.2		87.6					85.2
ENSG00000116396	65.4	62.2	62.6	54.2	66.8		55.6	81.8	65.2				44.8		45.2
ENSG00000162775		17.8								71.8		14.0							76.0
ENSG00000168679	55.0								29.4		85.4				72.6			62.8
ENSG00000134248	48.0	32.6	3.6	14.8	46.0	22.4	68.0	8.6	64.0	36.8	41.8	2.2	46.2	43.2	69.6	3.4	63.6	30.2	55.0
ENSG00000143125		94.8
ENSG00000177301								71.2			96.0		88.0
ENSG00000143119			91.2		89.2		84.2		97.2		89.4	88.0		92.2				73.4	44.0
ENSG00000121931		55.0	69.4	18.4			43.8	48.4		47.0	51.6	67.8	39.0	43.2		47.0	35.2
ENSG00000156171	37.6	29.0	5.4	9.6	27.6	72.0	86.8	51.0	26.0	24.8	44.4	17.0	22.8	64.2	21.4	56.8	22.4	7.8	11.6
ENSG00000134255	31.4	4.4	39.4	52.0	7.0	13.4	30.4	24.2	44.2	15.6	4.2	37.6	3.6	70.2	13.2	25.6	11.4	26.2	55.8
ENSG00000162777	30.8	49.4				78.8	69.2					65.6		49.4		80.8	88.6	72.8	62.8
ENSG00000064886																		99.4
ENSG00000173947	88.6	55.6
ENSG00000085465		84.2						20.4				88.4	84.4				83.0
ENSG00000116455	31.8	10.6	31.8	42.0	6.0	65.6	60.0	11.0	39.6	55.6	43.4	32.2	50.8	65.0	60.2	46.4	20.8	49.2	2.4
ENSG00000116459	63.8	20.2	62.0	68.2	8.0	31.0	79.2	8.6	55.6	33.8	54.0	46.6	39.2	47.0	38.6	24.6	60.2	37.2	57.0
ENSG00000143110			78.2	32.4	66.4		96.4		98.4	63.2	83.0	68.8	78.4	88.8	94.6			78.4	90.2
ENSG00000121933		69.6
ENSG00000116473	9.8	91.6	49.2	48.6	20.8	5.0	71.8	72.6	20.0	41.0	43.8	26.2	10.0	6.4	40.0	28.4	30.8	21.0	40.4
ENSG00000197852	98.6	22.8	83.6	93.0	77.4	60.0	84.4	86.6	80.6	90.6	87.6		62.0	72.0	88.8	22.8	47.8	74.4	92.8
ENSG00000064703	74.2	62.8	60.8	24.2	47.6	5.2	6.6	20.0	74.6	44.2	71.0	33.2	1.2	50.2	44.4	34.4	1.0	11.4	4.8
ENSG00000171385			92.4	80.4	99.0	78.0		33.2	53.8			82.4	75.0	98.4	88.4		78.0
ENSG00000143079	61.6	68.8	43.0	6.0	19.2	77.2	85.0	64.2	45.0	64.8	36.6		7.4	60.4	18.6	67.8	78.4	66.0
ENSG00000007341	21.2	42.6			43.8	23.8	0.4				3.6			8.6	28.4		30.4
ENSG00000116489	30.4	1.2	63.2	47.4	3.6	36.6	33.2	39.6	16.0	31.0	45.8	13.6	79.4	46.8	51.2	10.0	48.6	17.8	67.0
ENSG00000155363	51.0	54.8	88.8	94.4	72.2	43.8	73.4	86.2	69.0	79.2	76.6	75.2	98.0	66.2	56.2	37.6	49.8	57.6	65.4
ENSG00000155366	72.0	55.2	77.2	49.4	79.8	56.8	59.8	96.8	81.0	64.4	41.2	78.0	92.4	49.0	87.2	60.0	64.6	61.2	88.0
ENSG00000155367		84.6				65.4				96.2			64.4				67.0
ENSG00000155380		59.2	88.0	76.8	65.2	65.2	75.6	97.6	81.0	83.8	64.2	96.4	80.6	97.8	97.0	87.2	89.8	97.2
ENSG00000198799	41.6	17.6	30.8	5.2	34.0	48.4	42.4	41.0	38.6	6.0	26.6	55.0	16.2	20.6	48.2	56.6	13.4	13.6	58.4
ENSG00000081026	61.6	52.4	5.6	20.0	13.2	57.6	63.8	41.2	13.4		7.8	31.0	12.4	39.4	15.6	59.2		70.0
ENSG00000116793	35.6	53.4	16.0	8.4	31.0		53.4	56.2	14.2		32.0	63.6	19.6	13.6	58.6			29.4	67.0
ENSG00000081019	48.8	5.8	43.2	7.8	44.4	11.0	1.8	33.8	1.8	58.2	23.8	10.2	51.4	11.4	62.2	22.0	8.8	39.4	32.2
ENSG00000134242																		79.8	71.2
ENSG00000134262	73.8	21.4	56.4	55.6	53.2	31.8	4.6	31.0	17.4	16.0	67.2	32.8	59.6	38.2	31.2	54.6	21.4	58.4	13.8
ENSG00000118655													10.2	17.2	64.4				48.6
ENSG00000163349	40.4	10.0	18.4	72.4	49.4	56.2	30.6	62.2	31.2	44.0	3.0	22.6	31.6	13.6	64.6	9.6	13.8	55.6	14.0
ENSG00000116774	93.8		92.6	84.4	77.4	95.4	82.6		94.6	91.6	92.2	85.6		94.8	97.8	89.8	95.8	90.2
ENSG00000197323	73.4	29.4	26.6	21.0	77.4	19.0	56.4	37.4	32.4	31.8	35.8	37.0	66.6	8.4	71.2	21.0	26.8	13.2	39.0
ENSG00000116752	40.4	25.4	40.2	97.2	9.2	6.6	48.8	56.6	40.8	95.2	43.6	52.2	35.4	25.8	55.2	55.8	48.6	69.8	40.6
ENSG00000175984		45.4				90.6				98.8		64.2				65.2	81.6
ENSG00000116748										97.0
ENSG00000213281	31.8	65.8	36.2	71.0	71.0	29.0	38.2	37.8	77.2	40.0	54.8	15.0	35.8	37.2	54.8	67.2	47.0	64.8	74.2
ENSG00000009307	50.0	14.4	58.6	51.4	66.2	0.6	19.4	0.6	10.4	16.2	7.0	19.2	29.4	47.8	16.4	24.4	13.0	6.8	6.4
ENSG00000052723	15.6	29.4	40.2	21.6	30.6	46.2	18.4	54.0	23.2	40.6	25.2	37.2	4.4	28.0	6.2	9.0	53.6	48.4	53.6
ENSG00000198765		82.8
ENSG00000134198			25.2		59.8				83.8						69.2				68.4
ENSG00000134259			92.2						96.2
ENSG00000173218	88.4	19.2	73.6	46.0	49.6	58.6	65.6		64.6		73.0	59.0		39.6	28.0	66.8	47.6
ENSG00000118729			86.6	57.0	32.8				99.6	84.8				96.4	65.8
ENSG00000177551													56.2
ENSG00000163393			16.0	70.0		81.0		48.0	75.0				71.0		88.2	75.4	51.4	87.4	70.2
ENSG00000163399	35.8	99.4	60.4	90.8	30.4	55.0	37.0	80.8	33.8	98.0	68.0	62.0	76.6	68.8	78.8	23.6	66.0	71.8	7.2
ENSG00000116815	22.6		25.8	71.6	42.0	53.4	61.4		38.8		6.6			1.0	71.8	39.0	36.8	50.4	82.4
ENSG00000143061	94.4	92.6	78.2	83.2	82.6	85.0		88.4								40.6	82.8	93.8
ENSG00000116824																			88.8
ENSG00000134247	75.8	61.0	55.2	77.8	40.2	63.4	87.2	77.0	77.2		88.0	80.0		92.4	99.6	12.0	85.6	93.8
ENSG00000116830	25.6	2.6	31.4	73.4	66.6	43.8	30.4		20.6	84.8	19.8			39.4	15.6	21.8	27.4	22.0
ENSG00000134253	95.0	43.4	64.6	88.2		73.6		54.8	87.4	95.2	92.4
ENSG00000198162	45.0	64.2	53.4	38.6	64.8	19.0	50.2	58.2	42.6	17.2	12.4	72.2	49.6	81.0	58.0	24.0	29.6	47.0	38.2
ENSG00000183508	65.4	79.4	91.2	74.6					93.0	96.6		79.2			65.8			95.6	96.8
ENSG00000196505	53.8	11.4	13.8	54.2	3.4	33.0	33.8		65.8		46.0	11.2		18.4	49.6	22.2	4.6	0.8	26.2
ENSG00000065183	22.2	36.6		82.0	76.0	60.0	47.2		56.0	86.6	65.8			93.4	46.8	66.6	69.8
ENSG00000155761		79.8														87.4
ENSG00000092607						75.6	68.6			83.2	91.2	95.8		65.2	73.0		82.8
ENSG00000116874	36.2	33.2	22.0	50.6	25.6	48.0	25.0		14.6	7.2	53.0	28.0		23.8	23.0	46.0	36.4	32.4
ENSG00000116882												88.8
ENSG00000143067	47.8	36.4	68.6	64.0								56.6		96.8				74.2
ENSG00000092621	95.6	71.0	93.4		93.6	96.4	80.2	96.0	86.8		76.0	84.0	98.4	97.8	92.4	84.6	89.0	97.2
ENSG00000134240		89.6		99.6								67.4
ENSG00000134249		79.0
ENSG00000134250	31.8	10.4	30.6	48.8	68.2	35.8	32.4	98.0	36.2	61.6	18.4	74.0	95.6	37.0	31.2	30.8	12.0	9.4	24.4
ENSG00000198019																			96.2
ENSG00000171943						94.8					99.4		89.6				83.4
ENSG00000196369						93.2					89.4		90.6				67.0
ENSG00000178104	49.4	39.6	57.4	50.4	92.6	72.4	69.8	5.6	69.8	50.4	67.2	71.2	20.8	40.6	55.4	85.4	58.4	12.6	98.0
ENSG00000177144				98.6
ENSG00000213240	36.6	31.2				56.6			70.8		50.2			72.6	43.2	63.0	27.0
ENSG00000168509			86.6	98.6						79.4		84.0
ENSG00000121851	23.8	35.0	52.0	64.8	4.2	4.4	59.2	25.0	37.0	23.8	30.6	28.8	4.8	20.8	23.0	46.2	35.6	20.0	26.0
ENSG00000131779	40.0	9.4	31.6	19.6	32.8	30.6	61.4	49.4	45.4	43.2	7.4	39.8	18.2	28.0	24.4	17.0	24.4	24.8	71.6
ENSG00000143127	96.8	80.8	97.6		89.0				84.4	100.0	99.0		44.2		97.8			98.8
ENSG00000198483					77.6	93.2	68.8	79.2	88.8	92.8			9.4		56.8	92.0	85.0
ENSG00000131788	37.8	31.2	10.0	9.2	45.0	53.0	55.8	8.6	44.8	61.0	19.8	47.8	66.8	60.0	62.8	42.4	20.6	28.8	7.6
ENSG00000186141	40.4	27.2	8.0	36.4	5.0	12.6	3.4	35.2	37.8	24.6	31.0	16.2	15.4	24.0	5.2	24.2	2.0	40.0	3.8
ENSG00000174827												58.6	85.2
ENSG00000117262		1.4	23.8	61.4	40.0	13.2	32.0	42.6		27.8	74.0	8.4	29.2	31.4	50.0	13.8	19.0
ENSG00000131791	68.2	21.0	36.0	95.6	73.2	87.8	51.4	46.0	54.2	62.8	6.4	64.6	33.6	71.6	55.2	75.6	79.8	65.8	83.6
ENSG00000131781						97.0						67.4					89.8
ENSG00000131778	43.4	41.6	66.2	27.2	49.8	69.2	40.8	81.2	91.4	13.0	19.8	80.4	16.0	83.6	94.6	15.8	30.6	41.6	38.6
ENSG00000116128	54.4	41.8	59.6	16.2	84.2	42.6	45.6	4.6	15.8	83.2	30.0	51.2	22.6	58.4	37.0	2.6	49.8	31.0	36.4
ENSG00000162836	34.8	60.8	18.2	63.0	89.6	75.2	85.0	87.0	75.0		78.0	51.6	79.4		44.8	69.2	58.2	69.0	76.8
ENSG00000150337																			95.4
ENSG00000184678	93.2	77.0	96.0	79.2	56.8	99.4	99.6	78.6	96.8	76.0	95.2	87.2	99.6		89.8	96.2	96.6	97.6	83.8
ENSG00000178096			19.8	36.6	28.4	5.4		2.2	51.4	34.6		43.4			51.0	20.0	51.0
ENSG00000159164					65.6			73.0	43.4				44.0		63.4
ENSG00000143368	48.2	1.8	35.4	4.4	69.4	44.2	27.0	14.2	34.6	54.2	39.6	59.6	6.8	47.0	17.8	61.8	33.8	23.8	61.8
ENSG00000014914		77.8	89.6		84.6	74.0	78.4	28.8	81.0		89.2		89.6	95.4	69.6	42.4	69.4	91.8
ENSG00000136631	11.4	10.6	11.2	40.8	13.2	26.6	9.8	1.0	8.8	7.6	1.0	28.8	5.6	13.0	12.6	8.6	16.4	5.2	4.2
ENSG00000023902	73.4	69.2	94.6	99.0	51.6	78.0	76.8	55.2	85.4	75.2	82.4	94.4	67.6	75.8	75.0	85.6	90.0	48.8	57.2
ENSG00000143401	27.4	84.2	36.4	40.8	57.8	62.6	37.4	80.4	58.4	62.8	30.4	48.6	52.8	50.8	60.8	29.2	25.4	12.0	64.4
ENSG00000117362	16.6	87.8	15.0	10.4	10.6	47.4	32.2	25.2	41.0	46.6	30.6	13.6	13.8	8.4	44.0	37.0	34.2	9.6	13.4
ENSG00000118292					89.0				86.8						72.2
ENSG00000159208		64.2		85.6	99.2	96.8		75.6		86.6			95.2		95.2		91.6
ENSG00000117360	78.6	34.6	70.4	41.6	59.2	15.2	4.4	73.4	28.2	18.4	3.0	31.6	95.0	34.8	23.4	31.0	11.6	32.6	4.8
ENSG00000163125	23.4	16.0	56.6	5.0	24.0	44.6	15.8	13.0	46.2	13.2	20.4	15.2	29.2	31.6	70.2	42.0	1.4	23.8	4.2
ENSG00000143374	33.2	2.4	37.8	52.8	39.4	20.6	33.8	45.6	37.6	78.8	4.4	37.6	1.8	10.4	1.8	36.8	18.8	50.6	14.2
ENSG00000143369	91.4		86.8	81.4	83.8	92.6	92.4	78.4	87.6	93.2	79.6	78.4	62.0	97.0	93.6	94.6	72.2	84.8
ENSG00000143382	90.8	62.6	84.6	92.6	87.2	96.4	83.2		93.0	94.8	82.8	81.0		81.2	92.6	90.8	95.6	83.2	69.4
ENSG00000143384	87.4	92.2	78.6	14.0	51.0	29.4	36.6	93.8	73.4	58.0	40.0	37.2	79.8	47.8	32.0	83.0	31.2	22.0	23.4
ENSG00000143420	2.8	92.6	2.6	1.6	8.0	22.4	6.2	51.4	10.4	3.8	2.0	2.8	41.8	3.4	11.6	7.6	53.0	2.2	1.2
ENSG00000143457	65.8	46.8	48.0	6.4	34.6	65.6	3.2	6.8	63.4	58.0	78.6	62.8	51.6	2.0	12.0	62.6	65.4	54.6	42.0
ENSG00000143452		75.8
ENSG00000163131	61.0		71.8	98.2	90.6	90.8	85.8		95.6		78.8	88.8		83.6	96.8	94.0		79.6	28.4
ENSG00000143387	87.6	68.6	88.4	77.4	91.0	93.2	76.2		72.4	86.2	89.6	71.6	98.0	91.8	98.0	89.8	96.8	95.8	83.8
ENSG00000143437	9.0	9.0	11.6	4.4	4.6	29.2	36.8	6.8	16.0	0.4	4.4	17.4	53.2	36.2	14.4	10.6	32.2	14.0	6.2
ENSG00000143379	6.8	24.8	2.2	2.0	11.0	37.2	24.4	10.2	6.6	12.8	12.2	31.0	83.6	6.6	21.0	18.8	1.0	0.6	31.0
ENSG00000143418	28.2	95.2	3.6	73.2	28.0	61.0	37.2	83.2	11.6	27.2	31.2	14.6	36.2	38.0	27.0	22.8	74.8	41.8	10.4
ENSG00000143412	64.4					97.8						84.6					98.2
ENSG00000143409	63.0	70.8	49.4	58.0	61.4	64.8	68.2	92.8	52.8	46.4	73.2	49.6	33.4	79.2	48.2	80.4	32.4	45.6	95.6
ENSG00000143363	63.6	20.6	80.8	73.2	11.4	13.2	29.6	14.8	20.2	5.2	23.4	35.4	4.0	1.4	10.0	35.0	0.2	1.0	38.8
ENSG00000163141	95.0					55.8										76.2	83.2
ENSG00000143443		81.0
ENSG00000197622	11.0		85.8	8.2	0.8	60.6	52.8	31.6	59.6	45.4	51.0	2.4	69.4	18.0	29.6	64.0	49.0	11.4	38.4
ENSG00000143458	27.2	6.2	39.6	65.4	26.0	6.4	59.4	57.6	14.0	65.0	52.6	60.0	69.2	46.4	39.6	52.4	32.4	37.6	29.6
ENSG00000143434	79.8	74.2	14.4	83.8	75.4	79.4	25.0	54.0	79.6	90.6	83.8	91.8	57.6	73.6	60.2	69.4	78.4	50.6
ENSG00000163156	4.8	11.4	24.4	7.0	74.6	2.6	48.0	3.4	58.6	30.2	36.8	14.8	50.4	20.2	58.2	5.8	0.4	13.8	70.6
ENSG00000163157										87.0
ENSG00000163159	0.8	6.6	0.6	0.8	70.0	4.6	21.6	5.0	0.6	28.0	7.8	0.6	12.0	0.2	1.8	3.4	3.2	9.2	50.2
ENSG00000143398	38.0	37.8	44.0	28.8	48.4	21.6	53.2	28.4	57.0	18.6	54.0	11.4	30.8	12.2	14.6	68.4	6.2	46.4	27.6
ENSG00000159352	14.0	3.6	1.4	15.4	32.4	3.2	54.6	9.4	51.8	43.6	24.8	14.8	14.4	14.0	18.4	2.2	24.6	12.0	63.8
ENSG00000143373	22.2	24.2	43.2	7.8	7.2	52.4	49.4	2.6	7.4	31.4	39.4	5.8	66.0	35.0	36.8	26.0	13.6	30.2	79.4
ENSG00000143393	40.4	29.2	9.0	8.4	0.8	31.0	26.8	17.4	0.8	52.6	23.2	34.2	66.8	1.4	9.6	0.4	7.8	0.2	0.6
ENSG00000143390	42.4	5.8	14.4	43.2	1.6	32.2	7.0	3.2	27.2	57.2	59.6	63.2	15.0	19.6	9.2	69.2	12.4	10.4	55.6
ENSG00000143416	77.6		91.0	82.4	76.6	75.4	73.2	94.6	89.0	87.8	89.6	94.8	94.4	84.8	95.2	88.0	91.6	87.2	97.2
ENSG00000159377	26.4	84.6	18.4	9.4	34.6	14.2	55.0	8.2	38.4	54.4	24.8	20.8	10.2	19.6	53.2	7.6	22.2	8.4	34.2
ENSG00000143442	43.4	2.2	71.6	50.8	69.0	14.8	43.2	20.2	67.0	16.2	46.4	64.6	1.8	52.8	50.8	72.0	17.2	17.0	17.2
ENSG00000143375	72.0	70.2				86.8						7.8	68.8			73.4	93.4	92.0
ENSG00000143367	84.6	9.6	98.0		95.6	78.8		71.8	56.0				80.2		40.2	86.6	74.2	83.4
ENSG00000143376	9.0	1.4	7.6	4.0	3.0	41.0	48.6	1.0	29.0	53.4	18.0	16.2	6.2	30.8	46.2	20.6	10.2	6.8	48.4
ENSG00000159409								91.2					75.8
ENSG00000143436	38.4	14.2	3.2	22.8	19.6	19.2	30.4	15.8	35.8	8.0	26.6	5.8	8.2	26.4	6.4	25.8	39.6	14.6	27.8
ENSG00000143450		86.2
ENSG00000182134	77.2	53.0			11.8			73.2					75.2
ENSG00000213171										76.6			51.6
ENSG00000143365	99.4	49.0		98.6		73.2				58.2		80.0					78.6
ENSG00000196407						92.6											97.4
ENSG00000159445	13.0	5.0	23.6	1.8	12.2	80.0	5.4	7.8	21.8	12.0	38.4	24.6	57.8	64.2		54.0
ENSG00000197747	87.0	23.4	50.2	89.6	85.0	80.4	77.2		63.4	76.2	28.0	95.2		59.0	89.8	59.8	64.2	59.6	31.6
ENSG00000163191	89.6	96.2	80.8	84.8	82.4	64.6	59.2		43.6	93.2	64.4	90.8		36.2	94.4	36.0	41.4	36.8	97.0
ENSG00000215853																	90.6
ENSG00000143631						87.4											83.8
ENSG00000143520						92.0											94.6
ENSG00000143536																87.6
ENSG00000186207																	98.2
ENSG00000169509						98.2										98.6	100.0
ENSG00000163202																	96.2
ENSG00000187223																	99.8
ENSG00000187180																	99.8
ENSG00000159455						100.0											97.0
ENSG00000187173																	97.8
ENSG00000198854						96.0											95.2
ENSG00000203786						94.2											93.0
ENSG00000240386																	99.6
ENSG00000186226																	98.0
ENSG00000197084						99.8											98.8
ENSG00000196734						99.8											99.6
ENSG00000186844						99.6											99.2
ENSG00000235942																	99.2
ENSG00000163206		90.0
ENSG00000163207						89.0										92.2	87.8
ENSG00000169474						94.2										94.0	100.0
ENSG00000163209																70.6
ENSG00000169469						91.6										96.0	99.2
ENSG00000163216						99.8										99.4	99.8
ENSG00000241794																98.0
ENSG00000203785						98.2										100.0	99.6
ENSG00000159516						99.4											99.8
ENSG00000203784		94.8
ENSG00000203782						93.4											95.8
ENSG00000159527						65.6										65.8	81.6
ENSG00000163218						98.0										97.4	83.2
ENSG00000163220	99.6		95.2	98.4	96.8	100.0			99.8	98.0		92.8		97.4		75.8	99.4	97.0	77.0
ENSG00000163221																93.6			92.2
ENSG00000143546			94.4									94.0				62.2		98.8	84.2
ENSG00000197956	46.4	99.8	54.0	53.0	67.4	70.0	57.0	82.2	46.6	93.4	51.8	71.8	77.0	67.0	65.0	52.0	89.0	25.4	88.4
ENSG00000196154	92.2		85.2	96.0	95.2	89.2	87.2		83.2	96.8	97.2	84.4		77.8	98.8	88.8	93.2	75.2	93.4
ENSG00000196754						99.4										83.2	97.0
ENSG00000188643	60.6	66.4	81.2	69.4	92.4	70.8	63.6	91.2	84.2	57.8	55.6	28.4	94.8	78.6	92.2	61.6	54.4	57.6
ENSG00000189334	96.0					59.0										67.0	59.8	96.2
ENSG00000189171	60.0	98.0	45.2	42.2	94.4	68.0	58.6	95.8	63.8	93.4	78.8	73.2	75.6	71.2	79.0	31.4	86.4	69.2
ENSG00000160679	5.6	49.4	11.2	2.0	0.4	38.6	1.4	11.8	15.2	33.6	11.0	5.8	1.0	8.4	1.8	12.4	33.8	11.8	4.6
ENSG00000143553	4.0	48.6	1.2	14.0	30.6	5.6	53.8	11.4	2.0	39.8	33.6	3.0	55.8	4.4	25.6	13.8	15.4	12.0	80.8
ENSG00000143621	39.0	16.6	54.2	52.2	22.4	23.0	36.2	7.8	66.4	7.6	64.6	63.0	11.8	64.4	64.0	82.4	53.2	16.8	1.0
ENSG00000169418	79.0		81.8	91.2	88.2	97.4	81.8		67.6	40.6	96.4			70.4	98.6	97.2	94.8	63.0
ENSG00000143624	53.0	30.2	58.8	27.0	59.0	60.8	24.2	7.4	64.0	37.8	62.0	34.6	31.8	51.4	64.4	66.0	59.8	54.6	47.0
ENSG00000143554	67.4	32.8	67.8	92.8	89.6	44.6	68.0	67.6	37.0		84.6	80.2	47.6	51.4	69.4	40.2	54.6	84.8	35.4
ENSG00000143614	42.0	6.6	13.4	7.0	50.4	54.2	64.0	13.8	80.8	32.0	14.0	6.6	44.0	49.4	56.6	64.4	7.2	75.8	46.6
ENSG00000198837	24.8	47.6	35.0	15.2	9.2	11.6	53.0	35.6	38.4	2.4	54.8	38.4	64.0	2.6	44.4	11.8	33.0	47.2	3.2
ENSG00000160741	29.2	4.2	39.8	48.8	28.8	47.6	12.2	64.6	33.4	36.2	10.8	49.4	66.2	32.8	14.6	27.8	23.4	47.8	21.0
ENSG00000143570	23.2	95.0	15.2	56.2	26.8	46.6	43.2	87.2	38.8	56.4	50.6	58.8	69.6	40.2	67.4	39.0	42.8	29.2	82.6
ENSG00000143578	49.8											67.4
ENSG00000143543	40.4	79.4	10.6	35.6	43.8	30.8	71.4	13.0	49.2	35.0	54.0	33.4	11.4	50.4	91.2	37.8	29.8	28.4	35.8
ENSG00000143545	79.6	64.4	48.6	17.0	48.4	22.6	47.6	93.0	71.6	60.4	76.6	4.4		39.6	75.8	15.6	39.0	53.6	60.6
ENSG00000177954	94.8	65.6	59.4	72.6	81.8	58.0	66.0	68.4	73.2	55.0	58.4	53.6	88.8	39.6	81.0	43.0	63.2	47.2	85.8
ENSG00000143552		77.0
ENSG00000143549	35.2	56.6	86.4	83.8	36.0	3.4	45.6	18.6	59.6	85.8	4.8	10.0	1.2	22.0	88.4	60.4	24.2	24.0	9.4
ENSG00000143612	52.0	43.8	51.2	15.0	16.8	24.8	64.6	12.4	27.8	5.0	38.6	28.4	12.6	39.0	52.4	4.8	24.2	30.8	6.0
ENSG00000143569	2.8	6.4	5.4	23.8	7.8	11.2	8.6	5.6	17.2	33.6	19.6	7.0	35.4	2.6	14.0	0.4	29.8	0.8	27.2
ENSG00000143575	56.6	5.6	33.8	23.8	41.8	10.0	70.8	31.0	34.6	26.0	50.4	26.8	11.0	21.4	40.0	20.0	23.8	41.8	10.2
ENSG00000143515	71.2	34.4	40.2	56.8	61.8	81.0	77.6	38.6	88.0	84.2	81.4	88.2	93.2	83.8	52.4	81.2	88.6	54.8	80.0
ENSG00000160712	94.4		69.8	17.2	81.8	84.6	43.6		83.6	92.2	34.0	65.4		63.2	89.2	75.0	62.2	74.4	82.4
ENSG00000169291	66.8	41.8	38.8	63.4	82.0	69.0	83.2			65.8	77.4	73.0		54.0	82.0	75.4	89.4	64.4
ENSG00000163239	85.6	77.0												44.0				92.4
ENSG00000160714	2.2	2.8	3.8	7.0	54.0	5.2	11.0	37.8	21.0	65.6	9.2	3.0	4.2	5.6	20.2	10.4	7.0	23.6	22.2
ENSG00000160716								92.2					88.2
ENSG00000160710	7.2	58.8	2.0	28.2	16.2	10.0	3.6	7.4	1.8	3.8	3.6	15.4	100.0	31.4	9.4	7.2	17.2	1.2	20.6
ENSG00000143603	77.4				97.6			92.0		92.6			98.0
ENSG00000163344	54.4	36.0	41.0	61.2	89.0	70.8	73.4	44.4	25.8	75.6	39.0	61.8	11.2	54.6	55.4	67.6	54.2	55.8	19.8
ENSG00000163346	71.4	38.2	28.4	15.4	52.8	31.4	36.8	99.8	16.8	42.0	76.0	13.6	91.6	70.4	62.2	86.2	56.0	84.6	64.2
ENSG00000163348	9.4	40.2	21.0	49.4	34.4	26.4	30.4	41.2	65.2	34.8	48.4	45.8	65.0	8.2	27.2	41.0	48.0	22.0	4.8
ENSG00000160691	80.4	97.0	71.0	95.6	45.6	90.2	34.8	26.2	85.8	82.4	86.6	82.8	81.0	57.0	49.4	84.2	78.0	58.2	26.4
ENSG00000173207		31.0				62.6	66.4		65.4			44.6		52.2	44.0	53.0	24.6
ENSG00000160688	15.6	10.6	25.2	16.8	17.2	39.4	44.4	11.8	21.0	17.4	7.0	29.4	13.6	42.6	34.2	8.8	31.2	38.0	8.4
ENSG00000160685	51.6		65.4	79.2	86.4	80.0	80.2		43.6	85.8	58.4	82.8	53.4	80.6	45.4	71.8	81.2	72.6	78.2
ENSG00000163354		79.0				94.2											84.2
ENSG00000143537	76.0	96.6	82.4	78.0	75.0	47.0	43.2	69.0	61.2	40.4	51.2	39.8	54.6	40.8	73.4	20.4	40.6	49.8	52.8
ENSG00000243364						45.8										54.4	53.0
ENSG00000169242	98.6		93.8	92.0	83.2	73.6	56.4	99.2	93.2	75.0	70.8	94.6	91.2	71.2	93.6	97.2	70.4	79.0
ENSG00000169241	81.4	73.8	68.6		58.6	45.6	75.2		70.8		53.0	50.0		30.8	95.6	58.6	50.6	51.6	13.4
ENSG00000179085	55.6	29.8	46.8	39.4	84.2	53.4	71.8	20.8	64.8	35.6	64.0	48.0		69.0	68.8	46.0	42.0	44.4	41.8
ENSG00000163462								80.0					46.6
ENSG00000185499	97.4	60.0			93.6				82.2		84.6				88.4	94.6	98.6	93.2
ENSG00000169231	82.8	45.0	76.2	57.0	87.2	39.2	51.0	56.6	60.4		46.2	71.8	60.6	77.8	77.4	69.0	67.6	48.8	66.6
ENSG00000173171	16.8	64.0	4.0	14.4	56.8	33.0	68.2	4.6	23.4		40.4	31.2		58.2	68.2	22.6	18.8	15.6	92.8
ENSG00000177628	57.0	91.4	40.0	25.0	38.0	92.8	38.8	32.8	57.4		71.8	70.8	64.8	37.8	21.4	91.6	95.2	62.2	70.0
ENSG00000160767	37.6	58.0	59.8	48.8	53.6	55.2	50.0	62.0	55.0	47.2	37.6	28.4	35.6	12.8	29.8	45.2	56.8	25.2	50.0
ENSG00000116521	17.4	56.6	30.4	30.6	6.8	22.0	56.8	14.0	12.8	31.8	36.8	14.2	54.4	37.2	25.4	6.4	21.2	71.8	22.0
ENSG00000176444	20.4	60.2	39.8	63.0	7.2	41.0	19.0	18.4	38.2	5.0	31.6	62.4	37.2	3.0	6.0	18.0	2.0	46.2	5.8
ENSG00000143630													85.0
ENSG00000143627												98.2
ENSG00000160752	69.6	60.0	1.6	8.0	12.8	91.4	92.2	26.6	79.4	1.8	6.2	90.2	50.2	30.6	69.2	95.0	13.8	52.4	39.0
ENSG00000160753	44.0	56.4	68.2	24.4	72.4	33.4	45.4	70.8	57.6	33.0	84.6	4.0	48.8	76.8	9.0	20.6	14.2	47.6	34.4
ENSG00000116539	9.8	46.8	60.8	41.4	84.8	47.2	27.0	23.2	28.4	49.6	21.2	16.6	44.8	22.6	69.2	22.4	22.4	29.0	33.8
ENSG00000125459	78.2	58.0	54.2	23.0	66.0	20.8	27.0	43.8	47.8		53.6	90.6	26.6	49.4	42.4	58.6	54.4	72.2
ENSG00000163374	65.8	20.2	1.4	0.6	40.6	12.8	20.0	33.4	23.2	15.6	7.4	24.0	81.4	4.6	9.2	64.6	8.2	36.0	47.4
ENSG00000132676	14.2	22.2	40.2	56.4	33.6	10.8	31.6	6.2	17.4	43.0	24.4	66.8	0.4	28.6	28.0	45.2	25.4	4.6	2.6
ENSG00000116580	25.4	27.2	4.6	22.4	23.6	3.0	18.6	1.0	25.8	9.0	17.8	49.6	32.8	20.6	31.6	5.2	6.0	7.2	19.2
ENSG00000132718	79.8	71.4	39.0	27.0	81.4		82.6	55.0	44.4		74.8		7.6	52.2	23.4			59.4	48.0
ENSG00000143622	17.4	10.4	14.6	12.8	9.6	0.4	43.6	83.4	30.0	5.0	5.8	89.8	0.4	25.2	53.0	30.2	12.2	23.6	37.6
ENSG00000132680	80.6	22.2	70.2	61.8	78.6	56.2	49.8	22.4	84.6	14.2	21.0	54.4	48.4	45.2	76.8	77.6	60.8	48.4	41.4
ENSG00000116584	49.6	63.2	41.0	44.6	76.0	72.6	13.6	30.8	59.4	79.6	68.2	89.0	36.2	62.4	25.8	93.4	70.8	13.4	29.8
ENSG00000163479	65.6	7.2	55.4	35.8	60.0	56.0	42.6	27.8	17.6	14.2	9.6	70.2	9.8	12.0	65.4	14.0	27.2	15.2	9.2
ENSG00000160803	45.2	35.2	14.2	32.4	49.6	61.2	34.0	42.8	33.6	18.6	47.8	34.8	10.0	39.0	53.6	48.8	71.4	27.8	30.2
ENSG00000116586	36.6	36.4	6.8	5.2	84.4	24.6	78.8	13.4	63.8	23.8	38.8	40.6	14.4	33.6	83.8	39.8	25.2	14.2	91.2
ENSG00000132698	76.2					46.2										49.6	74.8	90.6
ENSG00000160789	73.2	96.2	44.4	31.0	58.8	60.8	60.8	99.0	90.2	31.6	30.4	12.8	72.2	43.2	38.2	24.8	39.4	65.2	93.2
ENSG00000196189	83.8	96.0				79.4		77.6								31.2	83.6	87.6	90.2
ENSG00000160785	26.8	21.8	61.8	30.0	15.6	32.8	18.6	67.6	72.8	58.6	54.8	79.2	37.4	85.2	27.4	75.2	53.4	48.0	91.0
ENSG00000160783	34.8		44.2	29.4	73.6	42.2	19.4		1.8	59.2	2.2	10.2	33.8	29.0	25.6	42.6	36.0	23.8	84.8
ENSG00000160781						85.2		96.8			84.8		90.2				75.4		99.4
ENSG00000198952	10.4	16.2	41.0	17.8	51.8	29.0	29.6	32.8	32.4	17.2	28.0	63.8	47.8	47.6	31.6	29.4	33.8	36.8	80.0
ENSG00000163472						79.0										79.8	74.4
ENSG00000198715	62.8		12.6	24.2	63.2	81.8	54.8		29.8		29.4	79.0		76.0	55.2	58.6	29.2	86.4	79.2
ENSG00000163468	67.2	11.6	64.8	55.8	32.0	70.0	60.2	10.0	63.4	46.2	68.0	43.0	8.8	78.2	38.4	49.2	54.8	46.2	40.6
ENSG00000163467		75.8
ENSG00000132677													96.4
ENSG00000125462		68.4						73.8					90.6
ENSG00000116604	10.0	60.2	8.8	8.2	42.6	80.2	26.0	61.0	62.2	21.8	66.6	48.2	77.6	61.4	58.6	37.2	44.4	40.2	43.2
ENSG00000183856		66.4														71.0
ENSG00000163382	54.4	73.0	28.0	26.0	89.8	51.8	67.8	33.8	66.0	23.8	61.0	70.0	2.8	80.6	81.6	26.6	14.2	62.4	48.4
ENSG00000160818	62.0	81.2	87.2	90.2	74.8	62.4	45.4	73.8	68.2	93.0	88.4	80.2	48.8	96.2	82.4	82.4	64.8	80.4
ENSG00000132702								99.6					50.0
ENSG00000132692								74.6					86.6
ENSG00000132688	95.6	97.0	95.8	79.6	90.0	82.6	78.8	94.8	88.6	92.4	68.4	96.8	74.4	79.0	96.2	83.4	88.0	82.4
ENSG00000143320						96.6										80.0	91.8
ENSG00000143319	2.0	85.4	23.6	4.6	9.0	29.2	23.4	1.4	14.4	79.8	1.0	4.8	4.2	13.4	0.6	72.2	46.2	11.8	8.4
ENSG00000143303	37.2	3.8	52.8	52.0	27.8	10.4	36.4	50.0	10.8	19.0	24.8	29.4	38.4	18.8	11.2	24.0	43.2	32.0	16.2
ENSG00000143314	59.2	39.6	10.0	11.2	71.0	28.6	80.4	10.4	77.2	48.4	61.4	52.8	14.4	42.0	65.6	29.2	38.0	55.0	44.2
ENSG00000143321	44.6	86.0	6.4	10.4	52.2	26.8	29.0	33.6	15.0	37.8	24.6	18.6	13.6	50.4	46.8	32.0	36.6	51.0	41.6
ENSG00000143294	1.4	27.8	7.4	2.0	8.8	19.2	12.4	31.2	4.0	49.2	0.8	9.2	27.4	11.4	6.4	14.4	35.8	10.8	36.6
ENSG00000187800	57.8	86.0	85.6	78.8	5.6	80.2	74.2	98.2	89.0	71.6	81.6	96.0		64.8	80.4	75.6	87.6	59.2
ENSG00000160838		91.2
ENSG00000132694	23.0	12.2	1.8	7.0	7.2	25.8	3.0	47.6	7.2	19.4	7.2	2.8	39.2	13.2	10.2	85.8	31.4	21.6	79.2
ENSG00000117036	47.8	25.4	39.6	0.4	45.0	81.8	35.8	26.4	46.6	28.4	35.0	76.2	32.0	25.2	34.4	86.4	82.6	66.8	36.6
ENSG00000160856																			89.4
ENSG00000163534																			93.8
ENSG00000183853	76.8		67.0	64.2	73.0	75.0	51.2		51.4	75.0	85.0	64.4		22.0	43.2	41.6	85.2	61.8
ENSG00000158473												83.6							86.8
ENSG00000163563																		91.2	86.0
ENSG00000163565	88.6	98.6	72.8	71.6	92.8	74.2	64.8	98.2	90.2	93.2	52.6	93.0		61.4	78.6	55.0	93.6	48.8	72.4
ENSG00000162706			97.4		42.2	95.0		81.6			88.4		91.2
ENSG00000213088	99.4			97.2	99.4	99.0	84.6	75.6	99.2	99.0	85.8		97.0	63.4	99.6	99.6	92.2	98.0
ENSG00000132703												32.4
ENSG00000132693												96.2
ENSG00000158716	76.2		74.4	69.6	63.8	32.2	80.2		80.4	89.4	58.0	92.6		51.6	86.8	30.8	55.8	86.0	55.6
ENSG00000213085		83.2
ENSG00000158710	77.2	78.0	75.6	75.2	80.2	56.6	42.4	98.6	35.6	90.2	30.6	81.2	97.8	45.4	84.6	27.4	59.0	45.2	91.2
ENSG00000085552		87.2				80.2						98.8				39.2	76.2
ENSG00000143315	61.6	6.6			54.2		14.2		11.4		15.4	36.2		29.8		3.6
ENSG00000177807								94.6			96.0		97.8
ENSG00000162728								82.6					63.8
ENSG00000162729	37.6	59.8	72.8	34.0	60.4	74.2	69.8	55.0	69.4	55.2	79.0	57.2	57.8	36.2	53.2	41.8	53.4	84.6	71.6
ENSG00000018625		93.2	78.0	89.4	94.4	96.2	98.2	94.0	98.2	35.4	69.2		96.0	92.4	88.8	97.4		99.6
ENSG00000132681		88.8
ENSG00000143318			93.6	98.8				68.8		96.8
ENSG00000162734	43.2	39.8	8.8	77.8	86.6	15.6	32.6	28.0	43.2	45.0	64.6	92.8	7.4	16.4	77.4	42.0	28.6	51.8	65.0
ENSG00000132716	48.0		54.6	66.0	73.2	68.0	34.6	22.4	34.6	5.8	39.4	66.0	73.2	20.2	41.2	15.2	39.4	14.6
ENSG00000122218	33.0	85.2	63.8	43.2	21.6	8.4	0.6	14.2	25.2	14.0	11.0	58.8	13.8	3.6	2.4	39.4	5.0	8.0	29.0
ENSG00000162736	21.4	53.0	30.0	18.6	3.2	23.0	8.2	3.0	6.0	18.6	17.4	50.2	1.2	17.0	14.6	10.4	23.8	33.0	23.8
ENSG00000162738	78.4		57.6	91.6	79.2	63.6		87.4			85.6		92.8			50.4	63.0	89.4
ENSG00000162739																			70.4
ENSG00000066294														75.8				97.8	79.0
ENSG00000117091																		82.6	14.8
ENSG00000026751																			95.2
ENSG00000122224																			96.4
ENSG00000122223																			89.8
ENSG00000179914															99.6
ENSG00000215845	82.2		69.8			53.0		66.2				81.0				44.6	82.2		75.4
ENSG00000158773	8.4	34.0	25.8	19.0	59.4	15.6	6.2	12.6	23.0	4.4	63.6	29.8	76.6	5.2	3.0	6.8	4.4	34.6	54.6
ENSG00000186517		20.2			77.0	97.2	82.8		98.8		81.4	82.8		69.4		96.0	91.0	66.6	57.6
ENSG00000143217						50.2										42.0	62.4
ENSG00000162755		79.8						57.8					43.4
ENSG00000143256	73.6	16.4	50.8	30.8	65.4	70.0	71.4	34.8	81.0	80.6	57.4	52.2	47.8	55.8	70.2	79.6	55.6	34.6	43.4
ENSG00000158793	24.0	12.0	4.2	31.0	11.8	8.6	7.8	18.6	7.2	37.2	15.4	39.4	11.6	10.8	2.0	2.6	2.8	4.8	62.8
ENSG00000158796					25.4				3.0	25.6				0.2	4.2	4.8	4.6		35.4
ENSG00000143222	55.2	25.0	13.6	16.0	5.8	34.4	49.2	16.8	54.0	25.2	65.2	33.0	20.2	16.0	58.2	45.0	83.2	11.6	33.2
ENSG00000143258	4.8	1.6	15.0	17.6	42.8	36.4	15.8	4.0	34.6	29.6	10.0	12.4	51.6	11.0	13.8	40.8	8.2	35.2	8.6
ENSG00000143224	78.0	4.2	64.2	41.0	72.6	57.0	63.2	20.6	46.4		55.4	32.2	34.2	36.6	11.2	63.4	13.4	81.8	98.2
ENSG00000158850	48.4	23.2	67.0	33.8	77.2	40.6	60.2	48.4	48.4	62.6	36.8	65.8	30.0	60.8	61.4	19.4	53.4	15.8	93.6
ENSG00000158859	99.8		99.6	98.6			99.6		100.0	99.2	99.8	100.0		96.8				99.6
ENSG00000158864	55.6	54.4	32.0	49.4	14.0	2.8	34.6	34.6	73.8	28.6	13.4	26.0	96.4	24.6	6.2	0.6	3.4	59.6	43.8
ENSG00000158869			91.2		78.2		89.8		99.2		95.2	84.8		90.4				81.6	86.6
ENSG00000158874												84.0
ENSG00000158882				81.8
ENSG00000143257												71.6
ENSG00000248485								85.4					93.8			94.8
ENSG00000158887					95.4						90.2								78.6
ENSG00000143252	64.6	62.6	65.0	55.0	10.4	22.8	61.0	47.0	46.0	48.0	32.6	39.0	6.8	54.4	15.6	29.2	19.2	30.2	85.2
ENSG00000143226			91.8	89.8	94.8		82.0		97.0		88.0			93.2	97.8			83.4	72.2
ENSG00000173110																			73.2
ENSG00000203747			96.6						96.6		99.8	96.2		98.6	99.2			77.0	30.6
ENSG00000072694					97.4							93.4		92.4					91.2
ENSG00000162747																		99.0	77.8
ENSG00000081721	27.0		5.4		25.4	2.4	12.2	7.4	60.2		54.8	4.8	8.6	31.2	41.6	7.2	21.4	0.2
ENSG00000118217	39.8	80.6	16.0	46.4	38.6	47.4	2.2	2.8	29.0	26.0	55.8	30.4	15.2	60.0	12.4	7.0	54.4	62.6	73.2
ENSG00000162745	97.4	28.0	91.2			96.2	96.2		86.4		98.2			90.6	94.4			80.6
ENSG00000171722		90.6
ENSG00000152332	5.0	39.4	32.8	68.2	70.8	24.6	45.2	33.0	21.2	65.2	34.8	22.4	29.6	80.2	29.8	33.4	8.2	29.8	52.2
ENSG00000117143	90.8	8.6	85.2	82.8	61.6	89.0	85.6	73.8	89.8	95.0	94.6	78.2	25.6	91.2	93.0	93.0	95.2	95.2
ENSG00000162733	86.6	95.6	54.6	50.0	56.6	90.4	87.8	83.4	16.8	69.6	28.0	64.6	94.8	63.6	61.2	95.4	90.0	76.6
ENSG00000132196	84.4					65.0	84.6					66.8				54.6	77.6	89.8	66.2
ENSG00000117152					99.0			92.8	91.2
ENSG00000143248	62.4	98.8	96.0	80.8	63.8	92.0	98.8	75.8	88.4	80.8	95.4	83.2	96.6	77.4	81.4	97.8	91.8	100.0
ENSG00000143228		75.6
ENSG00000185630	61.2	95.8	54.2	48.6	28.2	63.2	56.6	57.8	73.2	93.6	80.2	81.2	66.4	55.8	79.4	50.8	69.0	75.2
ENSG00000143171								88.0		94.4	94.0
ENSG00000143198	83.0	93.6	46.0	52.2	58.4	75.6	90.8	9.6	58.4	93.0	60.2	41.8	21.0	54.8	61.4	28.2	61.2	31.0	56.2
ENSG00000143149	74.2	91.2	53.4	81.2	50.6	62.2	70.2	83.0	69.4	34.6	84.8	55.8	91.8	80.2	48.4	80.0	42.8	43.6	25.2
ENSG00000143183	63.6	51.4	20.4	58.4	0.4	8.4	17.6	46.2	28.6	11.6	61.2	62.4	62.0	38.0	40.0	38.8	8.4	43.8	51.2
ENSG00000143179		38.2				43.6	88.0		96.2	99.6	78.0		12.4	94.0		46.4	44.8
ENSG00000143157	24.4	85.2	1.8	7.2	74.8	32.8	13.6	13.0	29.6	27.2	8.0	13.0	12.2	21.0	5.4	38.2	46.0	65.2	6.6
ENSG00000152382	7.0	11.0	35.2	30.2	6.2	18.2	7.6	33.4	23.6	20.4	33.0	77.4	26.8	3.0	3.4	19.6	27.8	10.8
ENSG00000143195		76.8						61.8
ENSG00000143194		68.6
ENSG00000198842			98.8	77.2					82.2	47.4
ENSG00000143190	66.2	10.0	11.6	47.0	86.2	16.4	48.8	70.4	70.2	73.4	87.2	14.2	23.4	21.0	89.4	65.0	38.0	74.8	27.4
ENSG00000198821																		96.6	90.0
ENSG00000143162	55.2	89.4	25.4	45.0	36.4	7.2	56.4	50.2	24.6	75.0	69.0	20.6	44.4	47.4	53.0	25.0	80.2	75.4	58.8
ENSG00000198771	75.6		81.6	79.2	83.4		45.8			97.0	72.4			42.0	86.2			84.4	21.6
ENSG00000197965	22.4	53.4	44.8	69.6	74.8	73.0	24.0	64.4	4.4	74.8	92.0	72.8	4.2	59.0	77.0	14.4	76.0	50.0	98.2
ENSG00000143199		81.6
ENSG00000143158	48.6	67.4	34.8	36.2	50.4	75.4	97.6	74.0	73.0	49.8	55.4	38.4	66.0	90.8	76.8	4.8	13.6	7.0	19.6
ENSG00000143164	21.0	42.0	75.0	64.2	37.2	27.0	26.6	83.6	46.0	31.0	29.4	5.8	74.2	36.0	29.8	12.6	18.2	22.2	57.4
ENSG00000143147					97.0				46.0
ENSG00000143155	5.6	4.6	56.0	74.2	63.4	16.4	14.8	40.2	25.2	18.8	23.2	34.2	26.8	8.8	45.6	27.2	28.6	30.8	10.6
ENSG00000213064	49.6	4.8	18.0	32.0	44.6	68.4	79.8	94.8	65.2	39.6	21.2	81.0		36.2	17.8	68.6	79.8	17.0	73.6
ENSG00000143178									83.4										37.8
ENSG00000143196	98.8		78.6	88.8	98.0	92.6	72.8		95.6	94.0		95.2		94.6	98.2	98.8	99.2	97.8
ENSG00000143153	97.0	97.4	96.8	95.4	90.4	97.6		89.2		61.4		87.6	97.2			87.6	88.6	94.2
ENSG00000143156		16.2			43.6			41.0	75.4						64.2
ENSG00000117475	2.2	21.0	47.6	42.0	2.6	5.6	25.8	28.0	14.8	24.0	10.6	40.2	52.6	16.4	31.6	83.4	52.8	58.6
ENSG00000117477		71.4						20.0
ENSG00000117479	95.6	37.8	99.4	92.6	88.4	85.4	82.4	42.2	97.8	90.2	96.4	94.6	35.6	90.0	94.0	97.6	78.6	88.0
ENSG00000198734												95.0							68.8
ENSG00000174175			94.6											96.2				81.4
ENSG00000000460		52.2
ENSG00000188404																		94.6	70.0
ENSG00000007908												98.2
ENSG00000000457	5.0	15.6		3.8	42.6	60.2	29.4		0.8	23.6	12.4	10.4		18.4	21.4	41.4	25.0	11.2	45.8
ENSG00000075945	8.2	43.8	89.2	94.2	19.4	20.0	12.0	74.8	67.0	24.4	41.4	14.4	54.8	56.6	44.4	23.4	23.6	38.4	16.0
ENSG00000120370	24.0	7.0	14.0	51.4			26.0		26.6		43.6	56.0	5.6	49.0	41.8	21.0		51.6
ENSG00000116132	82.4	98.0	58.2	93.2	98.6	91.2	78.0	71.8	82.2	66.8	94.2		96.4	62.0	58.8	91.4	93.6	94.8
ENSG00000007933												86.0		90.4				93.0
ENSG00000094963	99.2		88.8	81.0	95.4		78.8		86.8	86.0	77.6	87.8		92.6	96.6	98.4		84.0
ENSG00000076258									95.2			75.2
ENSG00000117523	7.4	29.6	1.4	5.2	28.8	10.2	41.8	0.6	26.6	36.2	10.6	4.0	28.8	21.8	31.6	33.0	54.4	9.4	23.8
ENSG00000034971	99.4		96.6		87.4				94.0	95.6	97.6			98.0	99.2
ENSG00000117533	58.8	29.0	30.0	6.0	79.8	52.6	42.2	22.6	53.0	3.2	57.0	19.6	32.2	30.8	57.6	70.6	29.6	54.4	45.6
ENSG00000010165	45.4	24.8	36.8	31.0	51.0	51.6	57.6	44.2	71.0	39.6	24.0	57.6	33.0	34.6	43.8	43.0	8.2	76.6	6.8
ENSG00000197959								28.8			85.2		75.4
ENSG00000135845	5.4	0.6	3.2	12.0	10.4	48.0	20.0	5.4	39.6	6.0	7.4	3.2	39.4	15.8	5.2	24.0	83.6	50.0	40.2
ENSG00000180999		72.8
ENSG00000094975	34.8	38.6	51.2	82.6	61.6	57.8	13.6	42.2	20.2	12.0	2.0	64.0	13.4	16.6	26.8	69.2	65.0	25.2	69.6
ENSG00000117592	32.2	60.2	63.8	52.8	65.4	39.0	89.2	90.4	67.2	14.4	92.0	48.2	93.8	86.4	52.4	50.0	37.8	51.0	29.0
ENSG00000162753		64.8
ENSG00000183831		65.8
ENSG00000076321	9.6	3.6	4.6	5.2	37.0	6.2	12.4	41.4	11.6	7.6	13.4	60.4	7.6	2.6	14.0	17.0	11.2	14.8
ENSG00000120334		42.6
ENSG00000117593	74.4	15.4	78.8	83.0	20.2		72.8			9.0	29.4	58.4		19.4		66.4		56.6
ENSG00000185278	60.6	12.4	59.0	50.6	64.8	41.6	82.4	81.2	71.2	19.8	84.2	47.0	58.8	73.4	64.2	69.8	53.4	52.6	66.6
ENSG00000117601												68.4
ENSG00000135870	54.4	6.4	64.4	54.6	89.0	71.2	59.6	24.0	15.0	75.8	55.6	2.2	95.0	3.8	57.8	4.4	28.8	41.0	34.2
ENSG00000152061	46.0	3.0	60.6	89.0	69.0	47.8	33.6	38.6	27.4	10.6	39.2	24.8	58.8	44.8	30.2	44.6	54.4	53.0	46.6
ENSG00000116161		30.0	88.0	73.0	31.6	23.6	89.0	61.8	67.8	80.0	68.8	92.0	73.8	68.6	52.8	76.8	25.4	79.6	89.0
ENSG00000120333	2.4	43.6	9.0	5.8	0.2	13.4	24.6	78.8	16.4	0.6	16.6	29.4	2.0	25.2	1.0	3.0	11.4	0.2	7.2
ENSG00000235750	78.6		75.4	85.8	83.6	74.8	80.2		97.4	96.6	87.8	82.4		97.4	73.2	87.2	91.6	78.4	91.4
ENSG00000116147								76.6					95.4
ENSG00000143207	1.6	29.6	6.8	45.8	10.6	21.0	23.0	29.2	13.2	22.8	31.8	23.4	15.6	20.8	14.6	13.8	60.0	2.0	71.2
ENSG00000152092								57.4					25.6
ENSG00000198797								70.2
ENSG00000120341	96.8		74.4	78.6	87.8	56.6	73.0	73.0	88.6		82.4	48.4		80.2
ENSG00000075391	60.0	26.8	58.6	26.2	70.2	62.8	85.8	69.4	88.0	12.2	5.2	64.6	12.0	62.4	63.0	64.2	63.8	73.8
ENSG00000240021		81.6
ENSG00000116191	61.0	76.4	75.2	67.0	72.8	76.4	97.8				83.6	58.6	81.0			40.8	80.2		68.6
ENSG00000116194	96.2		92.8	88.6	63.6	99.4	96.0		96.6	81.6	97.8			94.2	91.4	96.4	97.0	92.4
ENSG00000116199	26.8	64.2	45.8	58.0	57.8	7.2	52.6	77.0	38.6	23.8	37.2	15.0	71.0	49.2	49.4	27.0	5.0	42.4	62.4
ENSG00000186283	11.4		10.8	19.4	35.8	16.4	59.0	15.8	42.8	95.2	17.2	90.4	32.6	17.2	11.4	21.6	16.6	4.8	10.4
ENSG00000143322	60.0	12.6	6.4	15.6	45.2	73.4	85.8	2.8	65.8	3.4	77.0	23.6	48.6	92.6	64.8	64.2	77.8	78.2	63.8
ENSG00000057252	20.2	37.2	26.0	42.8	9.8	99.6	66.8		35.4	89.8	70.0	19.0	48.6	80.8	50.2	35.4	94.2	59.6	36.8
ENSG00000162779		81.8
ENSG00000162782		73.6
ENSG00000143340		82.6
ENSG00000169905	34.2	7.6	13.8	33.6	7.0	55.0	67.2	55.0	6.6	74.4	53.2	33.2	64.2	34.6	33.2	62.8	77.6	70.8	21.6
ENSG00000143337	53.4	44.8	58.0	19.2	53.4	56.4	41.0	79.4	49.2	62.2	48.2	15.6	84.8	22.6	32.4	83.8	7.0	57.0	77.2
ENSG00000135837	37.2	46.0	48.8	16.6	60.0	30.6	43.0	78.0	18.4	77.4	33.0	11.8	3.4	52.6	73.6	21.2	11.8	39.8	49.8
ENSG00000116260	45.8	47.4	73.8	78.6	37.6	59.4	57.8	62.4	31.4	88.0	36.4	92.6	42.4	28.2	87.4	78.4	43.8	6.6	84.6
ENSG00000230124	64.0	15.0				78.2		11.2			70.2	28.6	83.8						99.6
ENSG00000143324	67.8	31.8	88.8	89.8	57.0	26.8	32.4	71.4	85.0	71.2	13.2	3.8	38.0	69.6	69.6	33.8	11.6	53.0	2.4
ENSG00000135835	34.4		31.2	23.4	19.8		11.2	57.0	33.4		33.4		94.0	25.2	11.2			77.0
ENSG00000135823	6.8	35.0	66.6	10.0	54.4	51.4	26.6	25.4	44.0	17.2	29.0	63.4	3.4	55.4	3.4	43.4	27.6	9.2	17.8
ENSG00000153029	25.6		24.0		67.6	48.4	45.6		29.4		56.8	33.0		33.0	21.8	24.6	40.4	38.6	50.0
ENSG00000162783	83.6	11.0	96.6	97.8	94.2	95.8	70.8	84.6	93.2	94.6	49.2	98.6	49.2	43.6	93.6	79.0	77.6	57.6	87.2
ENSG00000198216								79.8					95.2						92.0
ENSG00000135821	51.0	77.6	69.8	40.4	85.4	89.4	78.2	92.2	89.0	93.8	96.6	72.6	96.8	98.6	96.4	90.2	89.2	63.4	42.2
ENSG00000121446		81.0
ENSG00000135828	16.8				50.2	4.4	10.8		76.8		60.4			48.0	40.2	71.0	20.6	25.2	89.0
ENSG00000143333	97.6								99.6									83.4
ENSG00000135838		28.2				74.0		97.0				74.6		78.6		77.2		95.0	66.8
ENSG00000135829	18.2	34.6	28.0	39.4	43.0	11.6	3.4	4.2	29.8	3.6	17.8	37.2	22.6	56.0	17.2	21.4	1.0	2.8	0.8
ENSG00000157060		85.6
ENSG00000135862	24.2	98.6	34.6	35.4	57.0	82.0	53.0	74.8	31.8	36.6	15.8	78.4	18.8	49.6	17.8	82.4	79.8	68.4
ENSG00000058085	87.2	89.2			99.6	80.0	94.8						96.6	92.8		100.0	96.8	93.4
ENSG00000157064	99.2	67.4	96.4					89.4					79.8
ENSG00000116698	11.6	17.6	27.2	3.0	41.2	11.6	26.4	10.2	46.4	16.0	2.8	1.4	11.8	41.8	34.6	21.4	24.2	5.8	6.8
ENSG00000116701						94.6					82.0			86.8			89.4	73.2	45.0
ENSG00000162704	8.4	64.2	6.0	44.8	67.8	31.8	33.2	10.4	72.4	19.6	40.4	40.0	23.6	6.8	78.2	22.8	63.4	26.0	46.4
ENSG00000143344	63.4	44.6	60.8	49.4	68.6	73.6	57.8	12.8	90.2		88.8	51.8	58.8	55.6	87.6	76.8	81.6	58.6
ENSG00000173627		77.8
ENSG00000198756			96.2	72.4				64.4					7.4					88.6
ENSG00000198860	20.6	54.4	19.8	35.8	87.2	34.0	59.0	2.0	43.6	10.2	14.4	29.2	55.6	58.8	52.4	51.2	37.0	68.2
ENSG00000116667	71.8	73.8	36.8	47.0	85.4	43.0	77.4	81.8	79.0	53.8	98.0	84.4	40.8	69.0	89.4	17.8	48.0	80.2
ENSG00000116406	45.8	59.8	16.6	33.8	53.4	61.4	71.0	34.2	49.0	77.0	47.4	74.2	6.0	42.6	70.0	43.2	26.8	35.8	95.6
ENSG00000135842	89.6		83.8	92.0	89.0	83.4	89.8		65.6	96.4	86.0			83.2	55.0	95.4	84.0	84.8	70.4
ENSG00000121481	32.0	21.2	20.8		4.0	13.6	28.0	51.8	14.2	22.6	23.6		53.0	51.0	9.8	6.2	21.8	41.6	61.0
ENSG00000121486	21.2	63.6	83.2	65.4	61.6	50.8	26.2	33.0	58.2	51.4	43.6	27.8	28.6	58.2	29.8	64.6		0.8	87.0
ENSG00000116668		64.6									39.4
ENSG00000116679	84.8	18.0	93.4	61.6	51.4	62.2	95.4	39.0	23.2	64.8	70.0	17.0	38.8	95.2	85.6	49.2	19.0	43.0	63.4
ENSG00000143341	94.2	55.6	81.4	87.2	89.2		94.6		90.4	76.0		80.0		95.2	96.0			90.2
ENSG00000116690											100.0	98.6		100.0	98.4			100.0
ENSG00000047410	31.8	17.4	53.2	34.0	71.4	46.8	12.8	34.4	32.8	14.2	10.2	71.6	51.0	10.6	27.8	23.6	8.4	9.4	29.6
ENSG00000157181	8.6	24.6	12.6	36.8	30.6	20.4	9.4	76.0	7.2	5.4	3.6	18.0	23.2	27.4	11.8	30.2	18.0	6.2
ENSG00000073756															95.4			99.8
ENSG00000116711			85.0													58.8	65.8	91.4
ENSG00000162670								69.0					40.8
ENSG00000150681																			98.4
ENSG00000090104			97.0				98.6		99.2		95.0			98.4	99.8	98.0	88.2	96.8
ENSG00000116741		64.6	99.6	98.0	86.4	97.0	98.4	90.6	86.2		95.4	97.6	72.0	93.2	99.2	97.4	90.6	86.2	80.6
ENSG00000116750	14.2	12.2	61.0	58.2	1.8	66.4	15.6	65.6	9.2	29.4	9.2	18.0	52.0	18.4	24.6	44.4	60.6	17.2	54.2
ENSG00000116747	17.6	1.2	18.0	31.6	66.0	48.6	38.0	75.6	7.0	15.6	26.6	18.8	58.4	12.2	37.2	39.4	16.4	45.4	52.2
ENSG00000023572		78.0	29.2	94.2				51.4		59.8
ENSG00000134371	34.8	30.8	69.4	61.2	44.0	24.0	48.2	45.4	28.2	21.8	45.4	1.0	34.6	43.4	42.8	22.6	16.6	33.0	40.6
ENSG00000162630			97.6	93.0				90.2
ENSG00000162687			93.6		95.2			87.4				73.0			89.6
ENSG00000000971	65.2	99.2	84.0	96.0	94.6	93.0	72.2	98.6	89.2	80.6	82.8	40.2		96.8	34.2	97.4	91.8	89.8
ENSG00000116785												62.0
ENSG00000244414												61.2
ENSG00000134365												89.6
ENSG00000080910												41.2
ENSG00000134389												89.6
ENSG00000143278												85.0
ENSG00000066279		65.6														79.4
ENSG00000177888	20.8	12.6	40.0	37.8	31.2	15.4	46.8	42.2	11.8	39.0	23.0	70.6	27.4	23.4	51.6	65.6	21.0	13.0
ENSG00000134376								88.8					36.8
ENSG00000213047	37.2		60.2	67.4						73.8		25.0	47.8		45.8	50.6		36.4
ENSG00000151414	61.0	44.0	91.6	72.8	56.8	68.0	81.0	97.4	21.2	58.6	68.4	32.0	89.0	59.2	63.2	75.0	65.0	60.0	76.8
ENSG00000081237	93.2		78.0	88.8	67.6		89.2		95.2		89.2	85.8		54.8		99.8		62.6	30.4
ENSG00000116833												14.4		90.8
ENSG00000162702	73.4	17.8	78.4	7.0	88.2		36.4	21.4		21.0		54.6	24.8	49.0				21.0	93.2
ENSG00000118197	25.4	54.2	27.6	31.0	1.2	30.4	27.4		24.0	15.6	12.8	4.4	23.2	7.8	5.4	22.6	32.0	37.4	66.2
ENSG00000118200	17.4	50.2	11.4	23.8	53.2	50.8	75.2	32.6	29.6	54.8	6.6	41.2	38.0	43.2	31.8	54.0	50.2	54.2
ENSG00000163362						80.4										37.2	85.8
ENSG00000116852		92.6						85.0				83.8	61.0					80.6	14.2
ENSG00000081248										88.0
ENSG00000116857	58.6	18.4	31.6	20.8	56.6	34.2	70.6	46.8	57.2	73.2	51.4	22.6	19.4	66.6	52.6	45.6	48.2	8.4	40.8
ENSG00000163395	76.0	97.0								98.4
ENSG00000081277						67.4	93.6							98.0		37.8	60.2	93.2
ENSG00000118194			14.8	28.2		95.6		78.2			87.2						82.4
ENSG00000159166						60.0						79.6				41.4	71.4
ENSG00000159173			98.8							97.2
ENSG00000174307	85.0	81.2	92.0	68.8	86.6	83.2	88.2	53.4	76.8	86.2	41.0		45.4	96.2	79.6	56.4	76.2	62.0
ENSG00000159176	42.2	95.8	64.0	42.6	55.8	79.4	69.8	94.6	78.6	80.8	51.4	84.0	95.0	84.0	74.2	83.6	70.4	70.2	30.0
ENSG00000134369	83.8	70.4	89.8	92.8	73.6	63.8	90.8	29.0	67.0	77.8	84.6	97.4	91.8	74.4	96.4	65.8	83.2	83.0
ENSG00000198700	52.4	65.6	11.0	18.6	29.4	13.0	1.2	39.6	36.6	0.4	56.4	23.6	65.8	6.6	40.6	26.8	2.6	14.8	5.6
ENSG00000198892	43.8	54.8	81.8	85.6	49.4		61.4	27.8	50.8	95.4	82.2		84.4	70.6	78.8			67.2
ENSG00000163431	74.8	73.6	90.6	72.2	31.8	95.0	77.0	96.2	52.8	97.8	73.6		92.6	61.6	71.0	96.6	96.6	99.0
ENSG00000134375	75.2	53.8	83.8	85.4	68.0	4.6	82.8	65.0	72.6	65.0	61.4	77.0	40.6	87.6	89.2	73.2	60.0	42.6	11.0
ENSG00000176393	28.6	13.4	7.4	11.6	15.6	59.8	11.6	4.8	10.6	20.4	25.0	71.6	20.0	7.6	22.2	70.2	5.6	9.6	80.4
ENSG00000163435	100.0					98.6						97.2				84.2	86.2	100.0
ENSG00000170075													97.0
ENSG00000143862	8.2		21.8	66.2	52.0	60.0	8.4	56.2	58.8	28.2	54.2	44.0	26.6	52.4	7.4	44.0	30.4	28.4	46.4
ENSG00000143851		80.0																	57.6
ENSG00000133067		52.6							97.0						92.8	73.6
ENSG00000077152		47.0
ENSG00000077157			98.6	99.0	92.6				87.4	90.6					82.4
ENSG00000143858													87.8
ENSG00000117139	20.0	63.2	47.0	13.2	2.0	44.4	71.4	28.2	47.4	10.8	9.4	55.6	29.4	30.0	64.6	58.2	29.2	79.0	31.8
ENSG00000183155		78.8						30.4					55.8			67.6			81.2
ENSG00000117153	5.0	24.4	33.4	44.8	7.6	3.6	1.8	1.4	27.4	19.6	0.4	12.0	4.4	0.2	3.0	22.2	5.8	58.4	78.8
ENSG00000159346	29.6	37.2	21.2	30.4	2.4	44.4	5.2	18.6	39.6	5.0	44.8	7.8	12.6	11.4	60.2	71.2	41.0	36.2	73.0
ENSG00000159348	9.8	64.6	67.4	42.8	20.0	75.8	38.8	6.0	15.0	52.4	7.2	35.4	17.4	24.0	8.0	94.6	65.4	20.8	79.6
ENSG00000163444	15.8	12.6	2.2	2.6	24.6	19.8	15.2	77.8	20.6	9.2	40.8	10.4	65.4	6.2	49.0	11.8	3.8	1.2	3.4
ENSG00000143847		76.0	81.4	88.8				66.8	91.2	91.2			48.2				97.8
ENSG00000122180										99.8
ENSG00000163485		84.6	81.0	90.4				81.8					44.6
ENSG00000133048						99.6	100.0	100.0				100.0		95.0		99.2	86.2	100.0	98.0
ENSG00000133063																			99.6
ENSG00000159388	97.4	92.2	99.8	99.2	99.4	96.8	61.4	96.8	97.2	99.2	74.2	92.2	68.2	63.2	93.6	96.4	82.0	92.0	76.2
ENSG00000122176	60.4		82.0	93.8	94.2	83.0	69.2		67.0	95.0	95.8	99.2		73.4	46.2	89.8	92.6	76.6
ENSG00000188783	98.0	99.6	76.8	92.8	20.2	91.2	86.4	93.8	79.8	90.4	95.2	99.4	88.4	96.6	70.6	97.4	92.8	77.2
ENSG00000058668	61.4	13.4	9.8	99.0	10.4	30.6	79.6	31.0	32.2	92.4	59.6	90.4	75.4	69.0	38.4	54.6	27.2	59.0	28.2
ENSG00000058673	8.2	1.4	24.2	14.2	20.8	5.2	24.2	35.4	18.4	67.4	24.2	8.4	0.4	14.2	18.6	4.6	8.6	10.4	31.4
ENSG00000182004	37.2	31.6	5.2	57.0	15.6	58.0	49.4	4.0	60.2	21.6	50.4	10.2	23.4	39.0	61.8	27.2	50.0	22.4	38.4
ENSG00000143842	64.2	62.6	81.2	71.4	40.2	77.0	41.6	92.4	64.2	50.4	70.2	6.6	96.8	69.6	92.4	66.0	91.8	59.8
ENSG00000143845	73.4	70.0	72.8			97.6	95.6	71.0	89.0		96.8	89.8		97.8	94.0	97.2	97.0
ENSG00000174567												90.8	79.8
ENSG00000143850	95.2	54.2	82.6	77.8	78.4	72.2	93.6	46.8		93.4	88.0	18.0	37.8		96.6	95.0	75.4
ENSG00000158615	73.2	69.6	21.8	31.2	74.6	70.8	57.2	10.4	72.0	47.2	67.8	20.0	6.0	80.4	42.0	87.6	55.6	34.6	69.4
ENSG00000133056	74.2	87.2	39.0	79.2	82.6	79.2	75.2	76.6	91.4	76.4	87.2	63.2	65.6	50.2	87.6	81.8	54.2	96.8
ENSG00000198625	52.2	4.0	80.4	77.4	44.0	68.8	61.6	73.0	55.0	21.4	71.8	40.8	32.6	4.4	49.0	55.0	47.4	15.4	14.8
ENSG00000170382					82.8			80.4					83.2
ENSG00000163531	86.6	59.6	79.6	94.8	74.6	74.4	70.0	21.0	96.0	80.0	89.4	98.4	4.6	82.6	95.4	92.8	71.2	89.6
ENSG00000184144		80.6						90.2			97.6		85.0
ENSG00000174529													53.6
ENSG00000117222	51.4	18.4	32.8	1.6	54.0	19.0	2.4	22.6	21.0	48.0	42.4	9.0	4.2	16.6	14.0	29.0	13.0	62.8	30.4
ENSG00000133059	10.2	1.0	64.2	4.6	42.4	76.8	25.2	23.2	53.4	33.0	33.2	17.8	58.6	58.8	54.8	33.4	46.2	20.4	48.2
ENSG00000133069		52.6	68.8					51.2					68.6						99.6
ENSG00000163545	95.2					98.6							63.8			93.8	89.6	95.0	91.4
ENSG00000162873								80.6					85.4
ENSG00000186007		84.6
ENSG00000117266	61.0		38.8	63.0	96.0		70.4	94.0	97.0	99.6	74.2	99.2	89.0		95.2	74.0		56.8
ENSG00000174514						88.4		87.0					52.6				86.0
ENSG00000158711	27.0	38.2	36.0	35.2	57.4	73.6	61.2	57.6	37.6	29.8	10.6	41.2	54.0	57.0	26.6	52.4	41.0	68.0	74.6
ENSG00000158715									77.6			75.8
ENSG00000069275	71.0	87.6	73.4	75.8	51.2	72.4	6.8	49.8	33.2	41.6	68.4	57.4	70.2	25.6	26.0	23.2	72.2	30.8	59.0
ENSG00000117280	56.2		47.8	81.4	97.4	49.0	53.2	52.2	73.4		72.6	76.2	51.6	81.4	83.6	67.8	76.8	9.6	61.2
ENSG00000133065	13.2	51.0	80.0	48.6	29.2	72.0	34.8	60.4	49.6	60.6	55.0	80.0	12.8	41.0	13.8	83.0	68.2	51.8
ENSG00000174502			86.8	93.8													90.2
ENSG00000196188																		98.2
ENSG00000143486	51.8	31.0	13.8	15.4	42.8	19.6	13.6	13.2	5.2	12.8	23.2	7.8	18.6	1.8	9.8	29.8	39.6	9.0	26.8
ENSG00000143479		67.8	61.6	69.4
ENSG00000162889	9.2	26.6	27.2	60.0	6.0	18.8	26.6	96.0	78.6	69.8	62.6	60.0	84.4	43.8	75.2	78.8	42.8	46.8	61.0
ENSG00000162892																			71.2
ENSG00000162894																			58.0
ENSG00000162896												94.4
ENSG00000182795						81.8										72.6	92.4	96.6
ENSG00000123836	80.4	97.6	88.6	91.6	42.2	33.8	76.8	68.0	2.6	94.6	44.8	37.6		38.8	47.8	94.4	70.4	95.8	99.4
ENSG00000123843												25.2
ENSG00000123838												89.0
ENSG00000196352	88.0	36.6	80.8	99.4	85.6	85.2	84.4	97.4	88.0	99.4	91.2	85.8	29.6	87.4	74.8	99.8	75.4	87.4	25.2
ENSG00000203710																			70.4
ENSG00000117335	39.6	59.8	9.2	11.8	11.4	60.0	26.8	49.6	41.4	36.0	43.2	11.2	46.2	38.2	16.6	36.4	50.8	38.0	81.0
ENSG00000174059	85.4	95.6	71.4	64.8	57.2	88.2	74.4	99.0	83.6	91.0	92.2		85.4	85.2	97.0	93.0	92.4	96.6
ENSG00000076356	55.4		79.2	73.0	68.8	85.0	85.4	47.4	78.2	93.6	90.2	31.8	48.4	86.0	88.0	63.4	80.6	60.6
ENSG00000008118								82.4
ENSG00000196878						88.0	96.0	66.8				88.6				96.8	81.0	94.0
ENSG00000123689		54.0	82.2	91.4						99.8		94.6		98.6				100.0	97.2
ENSG00000117594						93.4						69.0					89.4	94.0
ENSG00000009790																		98.0	20.8
ENSG00000117595	79.0		90.4	97.8		56.8						52.6	85.0			91.0	56.4	98.6
ENSG00000117597	34.6	82.6	29.8	32.2	53.4	25.8	21.8	18.0	27.0	57.0	51.8	67.8	12.0	27.2	36.2	33.4	31.8
ENSG00000082497						79.6										71.6
ENSG00000117625	39.8	12.0	14.8	30.6	51.0	45.6	44.2	23.0	43.4	8.0	25.2	53.4	78.4	21.8	44.0	70.4	33.8	11.0	15.6
ENSG00000082512	96.6	55.4	96.8	88.4	70.0	84.6	73.4	65.8	75.6		94.0			74.8	52.0	82.4	93.6	80.6	90.8
ENSG00000170385	90.6	8.0	73.0	75.4	75.6	86.2	78.6	80.6	64.6		46.4	59.8	81.4	71.6	46.8	81.8	90.2	70.8	81.0
ENSG00000117650		71.8
ENSG00000123684	74.6	87.6	41.6	45.0	69.0	3.6	61.4	28.6	14.8	36.4	9.8	87.2	49.6	78.4	50.6	59.4	15.0	9.2	72.8
ENSG00000143493	74.8	30.2	47.2	32.0	43.4	73.4		12.2	84.6	67.8		63.6	12.6	87.4		52.4	87.6		22.4
ENSG00000143476		62.6
ENSG00000066027	28.8	60.4	53.0	80.4	15.2	5.6	86.6	50.2	32.8	20.6	32.0	43.8	58.2	68.4	15.0	22.6	37.0	70.6	37.4
ENSG00000065600								67.2
ENSG00000117691	71.2	83.0	68.0	36.6	94.8	49.8	65.2	36.2	78.6	53.0	21.8	43.8	45.8	53.8	84.8	8.6	45.4	25.2	76.4
ENSG00000162772	99.8		100.0	100.0	100.0	100.0	99.6		100.0	98.6	99.6	99.8		100.0	99.8	99.8	99.6	100.0
ENSG00000162771		92.2
ENSG00000117697	29.2	11.6	33.8	29.2	12.2	7.8	31.4	7.4	39.2	33.4	53.2	16.0	63.2	13.4	39.0	38.6		27.4	68.4
ENSG00000203705		5.6	57.2	78.8	46.6		25.0	30.6		45.0		35.4	26.0	21.0	78.2				47.4
ENSG00000162769	44.6	11.0				68.0		14.8			33.6		94.6	56.2	62.0	68.2	30.8	59.0
ENSG00000143494		77.8
ENSG00000174606	60.6	23.0	41.0	49.6	68.4	25.4	33.0	35.6	33.2	8.8	35.2	6.2	22.6	12.0	50.4	52.4	20.0	26.4	61.2
ENSG00000136643	6.0	35.0	10.6	9.0	27.8	16.0	43.0	1.8	20.8	24.0	7.0	27.2	15.2	1.2	69.0	16.2	1.6	29.0	50.6
ENSG00000117707	88.4	80.6	90.2	80.2				31.8		96.8		44.0	17.2
ENSG00000143499	78.4	33.6	98.6	66.6	72.2	60.0	1.4	81.6	67.8	46.6	44.0	77.8	57.0	61.2	93.6	37.0	48.6	15.2	80.2
ENSG00000152104	44.6	44.4	40.4	85.8	96.4	91.4	47.4	32.4	76.8	57.8	67.8			59.8	44.4	56.8	81.8	61.2
ENSG00000117724		73.4														82.2
ENSG00000082482											91.0
ENSG00000136636	12.8	26.4	11.4	22.0	44.0	55.0	50.6	83.6	33.6	4.2	77.8	38.0	11.0	29.2	30.0	24.4	20.4	67.8
ENSG00000196482			95.6	89.2									93.8
ENSG00000092978	3.0	32.4	37.8	18.0	52.6	58.4	33.4	16.8	7.0		12.4	17.2		22.2	25.0	10.8	41.4	4.8
ENSG00000162814		82.6
ENSG00000067533	20.0	66.2	65.0	61.6	56.2	2.2	16.6	23.2	36.6	42.4	60.2	34.4	1.8	89.0	50.8	74.4	46.6	69.6
ENSG00000092969								94.2	99.0						94.2			91.8
ENSG00000143353	47.4	27.4	47.6	88.6	36.8	13.6	48.2	75.8	69.4	79.8	58.6	62.2		78.6	57.6	9.6	76.6
ENSG00000196660												89.6
ENSG00000136628	57.6	94.6	77.8	73.0	45.4	65.2	38.8	6.4	58.0	4.0	40.2	81.8	30.4	31.8	3.8	79.6	41.6	84.2	35.8
ENSG00000162813	50.0	24.0	59.2	50.2	33.6	22.0	41.4	11.8	45.8		50.8	42.8		60.6	37.2	67.2	87.0	69.6
ENSG00000067704	35.4	57.0	73.8	71.8	53.0	28.2	58.0	25.0	38.2	29.8	36.8	49.8	18.4	29.8	2.6	18.6	8.6	40.0	31.0
ENSG00000118873	13.8	64.8	45.6	27.4	35.6	1.4	6.4	13.6	3.8	15.2	10.2	12.4	16.4	14.2	31.8	15.4	2.6	6.0	58.2
ENSG00000116141	19.2	2.4	44.2	60.0	46.6		78.0	51.0	75.4		60.8		4.0	38.8	48.4	14.0
ENSG00000162817	85.4	85.4	79.6	66.8	36.2	94.4	65.6	92.4	43.0	79.2	78.8	31.8	66.6	88.6	56.0	37.4	72.4	74.6
ENSG00000117791	1.0	90.6	24.2	35.0	71.2		62.8	58.4	30.0	84.8	13.6	32.0		65.6	15.0			48.6
ENSG00000186205	86.8						98.6	68.6			89.4	93.2	60.2	98.8	68.0				94.4
ENSG00000136630	86.6		95.0	88.8	55.2		94.6				85.8	67.2		97.4			97.0	79.8	85.2
ENSG00000143507		52.4				77.6						97.2	72.0
ENSG00000143512		69.8
ENSG00000154305	51.4	4.6	55.0	47.8	63.0	20.2	8.8	16.6	18.2	40.0	7.4	47.2	18.0	5.8	18.2	1.0	1.0	7.0	0.4
ENSG00000186063	44.8	14.2	24.6	41.2	57.4	11.6	79.2	31.6	23.0	46.2	53.8	26.0	58.6	46.2	76.0	57.4	35.0	56.8	81.0
ENSG00000162819	44.2	21.0	30.6	25.6	35.0	65.4	35.8	50.2	28.4	50.8	12.8	40.6	62.6	25.8	32.6	9.0	56.6	14.0	68.2
ENSG00000154309	48.0	34.6	54.2	9.0	59.0	83.2	47.4		17.0		63.2			58.2	29.4			77.2
ENSG00000187554																63.8			96.2
ENSG00000143502		62.0	91.6					81.0					4.4			22.4
ENSG00000178395		88.2
ENSG00000162909	19.2	75.0	37.6	12.8	69.2	76.8	60.8	89.6	13.4	17.0	7.0	90.4	31.0	35.4	12.2	50.6	80.4	20.6	43.4
ENSG00000143514	75.8	53.4	28.0	18.6	81.4	12.0	29.0	98.0	80.0	54.2	13.6	84.0	89.4	28.4	14.0	77.4	9.6	42.0	27.8
ENSG00000143756	11.8	30.8	20.8	25.2	33.8	50.8	8.0	45.6	28.8	14.2	23.8	36.6	40.4	49.2	38.8	21.4	77.6	4.6	50.8
ENSG00000143753	4.0	87.2	46.0	60.4	71.4	75.2	31.8	20.2	67.6	4.4	34.0	78.4	37.8	83.2	72.2	15.4	71.6	56.0	44.2
ENSG00000143748	4.4	16.2	15.2	14.2	5.4	83.2	1.2	17.6	11.2	1.6	5.0	12.2	44.0	4.8	0.6	16.0	86.4	20.2	34.4
ENSG00000143771	21.2	28.4	18.4	63.8	35.4	49.0	37.6	1.2	71.6	56.6	44.4	45.6	2.4	55.8	58.8	13.4	60.2	72.8	85.4
ENSG00000162923	12.6	5.4	38.6	13.6	33.0	55.6	21.8	8.2	4.4	33.4	42.8	8.4	0.8	20.8	31.6	76.6	44.6	40.0	16.2
ENSG00000143786								83.2
ENSG00000185842		80.4
ENSG00000143815	22.2	46.0	66.0	46.6	25.2	28.6	81.4	74.4	43.8	44.4	9.2	26.8	74.2	62.2	77.4	20.4	15.4	10.4	71.6
ENSG00000154380	80.2	10.4	38.4	78.4	94.8	77.4	74.6	71.2	91.6	83.8	82.2	77.4	53.0	78.6	49.0	76.2	82.0	79.4
ENSG00000143742	29.2	51.8	41.2	41.6	19.6	46.4	33.8	57.0	46.0	25.8	60.0	27.8	93.2	59.8	74.0	33.6	81.6	16.8	65.8
ENSG00000143819	76.6	98.6	86.4	57.2	79.6	62.0	86.0	98.8	93.0	83.4	86.2	86.4	93.8	69.8	92.6	75.8	83.8	67.8
ENSG00000196187	56.8	83.0	53.4	28.6	16.8	81.4	57.2	99.0	62.4	72.4	80.2	43.4	93.2	40.6	75.4	65.6	84.0	73.4	51.6
ENSG00000143811	6.6	6.8	3.6	2.2	28.4	24.2	31.6	41.6	11.2	22.6	36.6	33.0	50.0	21.8	29.2	12.0	11.4	19.8	23.2
ENSG00000143768									82.6
ENSG00000143751	64.6	42.4	69.6	49.8	86.2	76.0	74.2		32.2	41.4	78.4	46.6		93.6	9.6	79.2	57.0	79.2	70.0
ENSG00000163041	68.4	16.6	76.2	36.0	27.6	78.6	78.0		40.2	68.6	64.0	16.2	76.2	78.6	48.4	45.0	54.4	71.2	70.8
ENSG00000182827	26.8	43.8	76.8	55.4	12.2	23.2	10.2	57.6	18.0	21.6	42.4	62.0	39.4	18.2	25.6	58.4	57.4	31.8	61.0
ENSG00000183814		41.8		60.0
ENSG00000143799	41.2	53.0	67.8	70.8	43.0	60.8	12.8	6.4	62.0	34.4	57.8	88.8	20.0	13.4	34.8	56.2	57.6	37.8	50.2
ENSG00000203685					96.0	88.0	94.0	96.6			92.0		77.0	80.6	99.2	92.8	88.4
ENSG00000143772	54.0	42.2	75.6	86.8	78.8	50.8	57.0	99.4	78.6	50.2	72.6	53.4	99.8	69.8	62.8	59.8	78.4	88.8	24.8
ENSG00000143801	64.8	18.4	41.6	8.8	31.6	68.8	6.8	41.2	40.0	61.4	9.8	4.6	31.8	60.8	61.2	20.4	39.8	11.4
ENSG00000163050	60.6	47.4	79.6	59.6	81.2	82.0	92.0	16.2	91.4	53.4	44.4	22.0	66.2	88.6	71.2	66.4	74.8	43.8	61.0
ENSG00000143776	20.8	17.6	3.0	3.0	64.6	27.8	70.4	38.0	12.8	33.4	17.4	50.6	13.0	33.6	32.2	49.0	41.2	51.8
ENSG00000181450	34.0										15.4
ENSG00000143740	47.4	33.8	69.4	75.6	88.2	3.4	43.2	74.0	0.2	9.4	54.8	16.6	5.8	21.8	6.0	5.2	9.0	5.2	15.0
ENSG00000143816					99.2					94.0	94.2
ENSG00000143761	23.8	17.6	12.8	11.6	3.4	7.0	14.6	27.6	14.4	11.4	11.6	13.6	8.4	27.4	21.4	11.6	3.6	12.8	1.6
ENSG00000143793	15.4	8.2	72.6	54.4	66.2	49.2	38.0	25.4	20.2	20.6	25.4	35.8	92.0	57.8	27.2	33.0	38.6	15.8	48.2
ENSG00000162910	50.0	10.6	48.6	33.2	95.0	21.2	51.8	58.4	36.2	18.4	40.2	44.8	55.0	35.2	28.4	16.6	5.4	33.4	84.4
ENSG00000143774	40.4	33.2	80.4	21.8	85.8	18.0	46.0	11.6	73.0	40.0	45.2	16.8	87.2	41.0	69.8	14.6	8.8	44.6	63.4
ENSG00000198835								76.6
ENSG00000181873	36.2	45.8	37.6	44.2		66.6				62.2		54.6	29.4			64.2	56.4	92.0	99.8
ENSG00000154358	95.0	82.8	55.4	3.0	92.4	97.4	96.6	53.0	85.6	41.2	81.0	89.4	50.2	91.8		82.8	85.0	70.0	98.4
ENSG00000154370	40.2	8.4	20.6	62.4	2.6	0.8	52.0	63.6	0.4		31.2	35.8	67.0	34.6	16.2	75.4	13.2	15.8	8.8
ENSG00000162931		87.0						86.4					91.4
ENSG00000181218													63.4
ENSG00000168159	76.4	90.2	36.0	56.8	46.0	30.4	56.4	53.2	17.6	39.2	21.2	47.0	17.0	32.2	7.8	92.8	42.8	18.8	84.8
ENSG00000116574	66.8	91.0	81.8		76.4	91.0	77.8	98.6	90.6	94.0	83.2	83.8	91.4	68.6	88.2	87.2	82.4	48.8	97.4
ENSG00000168118	82.6	4.6	85.8	86.2	88.6	17.6	34.0	19.2	41.6	14.6	44.8	45.0	20.6	2.8	24.6	28.0	63.6	16.0
ENSG00000154429			83.8		41.2	72.6	88.0	77.4			84.4		53.2	41.6	73.0	26.0	86.8	42.0	86.6
ENSG00000143632			99.4	98.8						86.4					96.4		88.2
ENSG00000069248	10.8	37.6	64.0	53.6	12.8	13.8	0.4	21.8	31.8	6.0	27.4	44.0	15.6	4.4	18.4	21.0	0.6	4.2	1.2
ENSG00000135776	32.0		32.8	13.2	14.4	18.2	54.4	32.4	44.2	25.2	13.2	36.8	30.4	32.8	11.4	2.0	10.0	7.0
ENSG00000135801	24.6	51.4	16.2	16.2	70.0	13.6	11.6	0.4	79.2	89.8	11.0	0.4	21.0	54.6	10.2	50.8	0.8	52.0
ENSG00000135763		30.0		51.0		74.6			70.6	92.6						81.4	84.4
ENSG00000143641	72.2	49.6	43.8	23.2	73.4	65.6	75.0	3.0	43.4	83.4	45.4	93.8	57.2	82.0	61.4	56.2	77.8	47.2	96.8
ENSG00000177614		29.4	76.4	78.0				71.0				85.2	8.2
ENSG00000135775	61.8	23.8	64.2	32.0	6.0	29.8	6.8	21.2	24.8	57.2	16.6	39.6	3.0	48.4	9.0	9.2	16.2	56.8	0.2
ENSG00000135744			41.6	35.2				98.8	94.0	96.0	95.0	72.8	61.8		92.8
ENSG00000119280	66.4	96.2	7.6	84.0	96.4	54.4	87.2	95.4	86.0	95.2	79.2	99.0	96.0	48.0	64.4	57.4	52.0	73.0
ENSG00000143643	36.2		38.2	39.6	51.8	40.0	38.6	25.8	50.2	43.8	31.2	21.6	65.8	24.0	27.8	26.8	7.8	46.6	9.6
ENSG00000173409	28.6	2.6	51.4	55.0	11.2	5.2	36.2	14.6	36.4	34.0	43.8	40.4	72.4	4.0	18.4	6.2	50.0	61.0
ENSG00000182118						78.6	96.0							93.4			84.0	82.0
ENSG00000119283													76.0
ENSG00000143633	25.0		63.4	32.6	24.8	39.6	2.8		43.0	59.4	36.2	54.6	96.0	8.6	23.2	1.6	13.4	46.0
ENSG00000116906	0.4	0.2	58.8	46.0	40.8	55.6	46.8	5.2	39.6	13.0	14.2	3.4	22.2	13.2	35.0	9.2	59.2	12.6	24.4
ENSG00000010072		30.0		9.6						35.6				45.4		32.0
ENSG00000135766	59.4	42.4	62.2	84.0	47.6	43.8	81.4	49.4	56.4	59.4	47.0	56.0	46.4	89.0	54.4	61.4	67.6	6.6	77.6
ENSG00000116918	21.8	29.6	40.6	34.8	15.6	84.2	19.8	45.6	33.2	75.4	48.2	12.4	21.8	67.0	34.8	16.8	72.2	25.2	85.8
ENSG00000162946											72.6			89.2					75.0
ENSG00000116991	79.2	63.6	87.2	72.4	33.6	94.0	74.8	74.6	44.6	95.0	86.8			64.0	73.2	63.8	67.6	81.6	70.4
ENSG00000135778	19.2	4.2	65.2	35.8	20.4	46.6	15.2	6.2	24.2	37.4		9.4	3.2	28.4	32.2	30.6	2.2	3.4
ENSG00000135749	57.8				34.0	67.4	64.8	87.6					80.2	87.6		19.8	86.4
ENSG00000143674		64.2						68.4				43.4	15.2
ENSG00000135750			86.8	95.8		60.6		85.4					67.8			91.6	91.4
ENSG00000183780								79.2					63.0
ENSG00000168275			29.2	64.2				17.0		78.4		14.0	67.8			69.2
ENSG00000059588	82.6	43.0	67.2	22.2	96.2	60.0	92.8	69.8	80.8	85.4	90.6	76.0	91.6	83.6	86.0	52.6	67.0	39.8
ENSG00000168264	43.0	70.0	63.8	65.0	88.4	68.4	83.0	36.2	45.0	88.2	60.4	45.4	15.8	51.0	20.0	75.8	67.8	38.8	64.8
ENSG00000173726	87.2	75.8	21.4	27.8	13.8	45.0	24.0	48.6	37.0	0.4	37.8	13.4	57.0	32.8	39.8	27.0	4.6	25.0	30.0
ENSG00000054267	33.2	9.4	32.4	2.4	23.8	32.0	26.0	12.4	38.0	30.0	17.8	17.4	14.2	45.2	57.2	19.6	15.0	48.4	76.6
ENSG00000152904	33.0	17.2	16.2	22.6	34.8	14.0	37.8	15.4	27.6	36.4	32.2	5.2	13.2	9.4	54.0	11.4	65.4	30.2	15.6
ENSG00000116957	28.0	34.6	5.4	45.8	2.8	3.6	7.8	4.4	0.6	7.6	1.6	21.6	4.8	8.6	2.8	2.2	7.4	52.4	2.6
ENSG00000162885		4.8	55.6	73.2	72.2	65.8			86.8	60.2					65.6	56.2	58.8
ENSG00000168243								83.8					97.0
ENSG00000143669	7.2	18.4	64.4	37.2	53.4	38.2	91.0	5.4	35.6	37.4	65.0	20.2	17.2	42.2	71.8	66.8	11.2	64.6	18.2
ENSG00000116962	92.2	97.4	76.0	84.4	68.2	93.4	84.0		96.4	89.2	94.2	73.4		73.0	81.2	93.2	96.8	81.6
ENSG00000077585	86.4		97.4	79.6	79.8	36.8	57.8	84.2	41.8		88.2	81.0	90.8	68.2	70.2		68.4	49.8	91.6
ENSG00000086619	95.6	29.0	42.6	25.2	74.2	35.6	51.0	15.8	9.8	36.8	15.2	82.4	78.4	13.8	38.0		53.0	16.0
ENSG00000116977		50.4	75.6	94.4		70.8	74.0	62.4	32.8			62.8		13.2		5.6	24.4	10.2	59.6
ENSG00000119285	18.4	25.0	27.8	58.2	63.4	8.4	4.2	7.6	32.2	77.2	61.2	57.4	35.6	70.8	27.4	28.2	51.6	64.2
ENSG00000077522		65.8	68.4	43.4	99.6			79.8	97.4	72.8			58.0		88.8			100.0
ENSG00000116984	87.6	25.6	28.4	16.8	73.8	58.2	62.6	62.4	63.2	19.2	19.0	87.2	74.2	10.2	70.0	82.6	59.2	28.2
ENSG00000198626	94.6	69.0	95.2	89.0	44.4			84.8	99.6				31.6		79.4			87.6
ENSG00000155816								29.8			90.0		58.8
ENSG00000180875								88.6				98.6				98.0
ENSG00000182901								79.8					63.0
ENSG00000091483	86.8	16.8	74.0	70.6	43.0	59.6	75.2	22.4	51.6	41.8	34.0	45.0	21.6	65.2	23.0	49.0	26.2	68.6	18.4
ENSG00000117009												71.8
ENSG00000203668	27.2	17.2		55.8	15.2	92.2	43.2	80.2	74.0	45.0	62.2			50.2	70.4	65.8	66.6	27.4
ENSG00000180287									93.8				21.2
ENSG00000143702	75.0	46.4	31.8	59.0	42.0	4.6	65.8	52.0	12.0	82.8	38.0	73.6	36.2	42.4	3.6	61.8	60.8	35.4	61.0
ENSG00000054282	56.0	84.0	5.6	0.6	0.2	11.6	1.2	10.2	12.8	6.2	5.0	26.2	39.4	8.2	1.2	12.6	2.6	37.6	24.8
ENSG00000117020	94.8	6.8	17.4	57.2	82.4	70.8	76.2	73.6	51.8	48.0	57.0	95.2	62.6	72.2	37.6	91.4	75.2	76.2
ENSG00000179456	19.6	48.8	9.0	15.0	48.6	40.8	54.4	57.4	19.6	86.6	69.4	38.0	63.2	84.6	56.2	33.4	17.4	39.0	84.6
ENSG00000173728		79.4
ENSG00000035687	10.8	23.4	27.8	51.0	19.2	54.0	2.0	62.6	13.0	66.8	21.4	30.0	21.0	55.4	44.8	37.2	50.4	7.0	28.8
ENSG00000179397		76.2
ENSG00000121644	57.0	15.0	8.8	38.6	32.4	9.4	33.0	6.4	15.8	28.8	21.6	4.6	9.8	14.4	31.2	29.6	10.0	65.0	26.6
ENSG00000203667	39.6	56.0	19.8	9.8	8.6	53.0	16.2	61.2	81.0	18.8	55.2	27.6	45.0	31.4	20.0	61.6	13.8	60.4	62.6
ENSG00000153187	1.0	14.8	19.2	3.4	26.6	5.4	4.4	6.0	14.6	5.4	7.4	0.4	5.4	4.6	1.0	38.8	10.4	4.0	5.2
ENSG00000203666	52.2	18.4	60.6	84.0	37.8		36.0	71.8		40.6	37.8	51.8	75.4	10.8	73.0			66.8
ENSG00000162849								58.4					81.4
ENSG00000185420	85.6	30.2						49.4					44.2					90.8
ENSG00000162851	34.4	52.6	89.2	69.2	19.4	44.6	60.4			50.4		81.2		77.6		49.6	73.0
ENSG00000162852	55.4	9.6	3.0	6.0	76.2	54.8	78.6	78.6	46.0	81.8	3.6	45.6	54.0	69.8	79.4	64.8	63.0	25.2	16.8
ENSG00000143653	81.6	53.4	6.8	52.2	63.0	71.6	77.2	10.6	10.2	21.2	79.4	62.0	44.8	55.0	34.6		77.2	50.4	11.0
ENSG00000153207	35.2	44.0	39.6	42.6	62.0	18.6	63.6	42.0	74.4	21.8	76.8	12.0	79.4	53.6	63.6	47.6	2.6	15.8	42.2
ENSG00000162714	61.4	6.2	25.2	5.2	59.6	45.6	41.4	32.2	37.0	3.2	49.2	75.4	27.0	24.6	2.4	76.2	69.8	24.0	49.2
ENSG00000162711																		97.2	96.0
ENSG00000238243																			96.4
ENSG00000175137	32.6	16.2	59.4	73.0	57.4	85.4	45.4	65.0	70.6	47.0	46.6	31.6	8.2	21.4	67.6	70.4	89.4	2.6	63.0
ENSG00000171161	48.2	47.4	23.4	27.6	26.6	17.8	31.6	8.2	21.2	68.2	1.8	46.6	6.6	4.0	25.0	61.8	27.4	32.6	21.0
ENSG00000171163	70.6	64.6	84.2	90.8	95.8	92.8	63.8	59.0	82.2	72.8	88.4	68.2	31.4	87.4	69.2	75.4	57.0	83.8	29.4
ENSG00000185220		1.8										47.2				68.8
ENSG00000184731	66.2					83.2						80.0				94.8	87.6
ENSG00000035115	85.2	10.4	88.0	76.8	49.4	56.0	74.2	39.0	81.6	48.8	77.0	86.0	19.4	64.4	52.0	54.8	71.8	20.2
ENSG00000143727	43.6	7.2	43.8	67.6	12.4	28.0	15.0	50.8	36.2	3.0	13.6	14.0	19.2	4.6	47.2	3.8	19.8	12.2	49.8
ENSG00000189292		45.8													95.0
ENSG00000151353	5.6	40.6	6.2	10.8	18.2	29.6	37.8	4.6	19.8	10.6	13.2	12.8	25.0	1.0	31.2	15.6	28.6	28.8	14.6
ENSG00000115705	94.8			93.8	97.6		85.2			87.4	95.0			96.0
ENSG00000130508	97.0	18.4	92.0	81.4	85.2	96.2	53.2	73.4	48.6	72.2	81.8	90.6		52.2	56.6	81.6	96.2	66.6
ENSG00000186487		63.2						85.6					60.4
ENSG00000032389	76.4	5.2	18.0	35.4	71.4	42.6	80.6	56.6	29.0	43.0	60.6	29.2	4.6	73.0		26.6	33.2	17.6	2.4
ENSG00000171853	28.6	54.6	20.4	68.4	18.4	13.2	8.6	16.8	13.0	20.2	16.2	48.4	30.0	16.4	23.0	32.4	24.6	46.0	69.2
ENSG00000182551	41.0	83.6	88.2	92.2	92.8	65.4	60.6	72.8	87.4	75.0	79.2	72.4	58.0	69.4	86.6	73.0	43.2	68.4	10.4
ENSG00000171865				69.2						29.0
ENSG00000171863	64.6	41.0	14.8	43.2	42.2	12.8	61.8	13.4	62.4	28.4	61.4	13.6	35.6	20.0	66.8	0.8	65.2	25.8	72.2
ENSG00000118004	94.0		91.8									90.8
ENSG00000151360		84.2
ENSG00000151692	80.2	20.8	71.6	52.4	49.8	12.2	70.2	13.2		74.6	76.2		16.6	82.4		50.0	67.2	63.2
ENSG00000115738	73.4	95.8	80.0	74.0	86.2	90.0	84.8	69.6	87.8	90.6	77.2	83.2	59.6	96.2	93.0	81.0	88.8	95.8	66.2
ENSG00000134313	3.4	87.0	22.0	73.0	54.2	13.6	15.6	14.4	17.2	52.2	26.2	32.2	40.6	27.2	21.8	22.2	9.0	26.2	51.0
ENSG00000143797	55.0	8.8	50.4	83.2	17.8	43.0	80.6	65.8	73.0		63.4		87.6	61.4	56.8	77.2	90.8	73.0	46.0
ENSG00000151693	23.4	53.6	47.6	14.0	82.6	92.0	75.0	41.2	79.2		52.4		83.2	61.0	50.6		45.0	47.6
ENSG00000119185	64.0		41.6	67.4	14.0	75.2	92.0	84.0	55.2	53.2	51.4	21.6	91.2	78.4	56.2	42.2	61.8	38.8	18.6
ENSG00000119203	27.0	44.8	54.6	72.2	11.2	9.8	32.8	15.2	31.2	24.2	32.6	25.6	32.2	11.6	19.6	10.0	32.0	43.2	21.4
ENSG00000134330	27.0	25.4	39.8	47.8	40.6	18.6	71.6	18.8	62.6	4.0	18.8	14.2	5.0	6.0	53.6	31.8		3.4	16.0
ENSG00000151694		41.0	19.2	67.4		48.6	40.8	15.8	37.6	54.2	28.6		56.0	33.6	20.6	81.2	56.6	66.2
ENSG00000134308	15.0	12.0	54.2	70.2	23.4	67.2	10.0	14.6	24.2	27.0	41.0	72.8	71.6	23.8	7.4	64.8	44.0	23.4	5.8
ENSG00000115750		14.4														33.4
ENSG00000134317						36.2						89.0				70.2	59.2
ENSG00000172059	71.8	30.4	70.4	27.4	90.4	91.8	90.8		82.4	83.0	76.0	85.4	76.6	68.8	66.8	55.2	74.4	83.0
ENSG00000205795					83.4			64.4	97.6				69.0		93.0
ENSG00000171848																97.4
ENSG00000115756	60.8	56.4	67.8	43.4	33.6	44.8	69.8	92.8	62.8	89.0	21.2	56.4	55.2	43.8	84.0	94.4	54.2	75.4	32.0
ENSG00000115758	84.2	25.2	34.2	94.0	77.6	99.4	93.4	61.6	87.8	66.8	80.2	91.0	63.8	92.2	88.8	98.8	67.0	85.8	70.4
ENSG00000115761	17.8	39.6	13.8	20.0	18.2	25.2	8.2	16.4	7.0	51.6	33.0	6.6	4.2	78.8	25.6	51.6	35.2	14.2	13.8
ENSG00000143882						71.2											66.4
ENSG00000143870	92.2	98.2	82.2	91.4	62.8	67.8	52.6	79.6	79.0	7.2	70.6	95.6	61.2	48.0	40.8	79.0	73.8	86.8	40.2
ENSG00000162975					99.6			90.4
ENSG00000162976	65.8		77.0	64.4	41.0	62.2	57.0		19.0		61.4	27.2		24.2	52.2	62.2	68.2	44.8	65.6
ENSG00000134318	33.2	81.0	43.0	30.4	93.4	22.0	50.8	49.0	63.6	62.4	43.8	55.2	36.6	89.6	49.2	44.4	65.6	22.8	43.4
ENSG00000169016	33.2	33.6	73.6	29.2	49.4	31.4	32.2	13.2		72.6	18.6	63.0	33.4	90.4		62.6	18.4
ENSG00000196208		87.4		89.4	93.6		95.8	40.6		95.2	99.6		30.0
ENSG00000169006								93.4
ENSG00000134324	68.4	62.0	78.0	89.2	87.4	94.6	90.6	54.0	45.8	91.6	74.8	67.2	73.4	98.2	19.0	99.2	83.8	42.8	91.4
ENSG00000071575	67.2	22.8	75.2	10.2	56.8	50.4	85.0	64.2	84.8	60.0	50.6	95.8	98.2	73.6	83.8	51.2	53.2	37.2	82.0
ENSG00000151779	18.8	29.0	23.6	13.2	13.6	55.6	7.2	30.0	16.8	33.0	36.4	29.4	21.4	20.8	35.8	6.6	18.6	3.2	65.8
ENSG00000079785	48.8	51.4	74.0	55.2	8.6	8.2	50.4	65.2	42.4	2.6	37.6	54.2	28.8	71.6	26.0	51.0	24.2	58.6	6.6
ENSG00000197872	75.0		55.2		72.8		44.4	72.2	65.2	72.2	13.6		79.2	46.6	98.6			79.0	64.8
ENSG00000214842		88.2
ENSG00000163032			99.4	92.0				66.0				90.8	88.0			81.8
ENSG00000163029	25.8	51.0	10.6	0.8	12.4	35.6	51.2	21.8	20.0	21.4	10.0	91.0	3.4	46.8	11.8	48.6	4.4	6.4	54.0
ENSG00000178295		71.0				83.0						93.0				37.8	75.8
ENSG00000170745					73.0				63.8	97.6	93.0				93.8			70.6
ENSG00000143867			100.0		79.6	96.2	97.8		97.8					96.2	94.6			99.6
ENSG00000183891					69.4	56.2					80.8		91.8		62.0
ENSG00000118965	49.8	28.2	70.0	26.8	44.8	47.8	33.6	60.0	42.4	53.8	57.6		62.0	56.4	27.2	39.6	42.0	48.6
ENSG00000132031											94.2
ENSG00000068697	17.8	13.4	19.8	24.4	0.2	28.4	7.2	78.0	18.6	8.4	32.0	19.0	66.0	3.6	5.8	4.8	20.2	37.0	47.4
ENSG00000115884	94.8					38.0						55.2				62.6	68.4	94.8
ENSG00000055917	25.0	39.2	18.8	7.4	40.6	34.4	15.6	65.0	27.4	5.4	7.4	5.2	17.0	20.0	53.4	16.0	25.4	10.8	34.6
ENSG00000143878	90.6	85.4	87.8	86.2	85.6	86.8	49.4	40.8	91.6	79.8	73.4	58.8	95.6	54.4	50.0	66.0	69.2	94.2	97.8
ENSG00000118960	49.2	3.8	38.0	33.2	81.0	36.0	25.2	16.0	72.4	32.0	37.4	68.2	25.4	31.0	55.2	24.2	63.0	68.6	82.0
ENSG00000143869									80.8			73.0
ENSG00000118961	11.8		31.0		13.4	61.2	71.4	25.4	55.2		47.6	37.4		69.4	7.8	42.4	85.8	48.2
ENSG00000084674			99.4	97.0					84.2			50.4
ENSG00000119771			64.4		88.0	63.6	87.2	88.4	57.8	91.4	53.2		35.2	56.6	54.6	28.8	51.6	51.6
ENSG00000119778	32.2	4.2	60.6	41.2	56.2	82.2	47.4		79.2	17.8	44.2	20.0	30.8	36.4	56.4	61.2	18.4	48.2	56.2
ENSG00000173960	25.2	18.6	23.4	32.8	31.6	1.4	5.6	50.2	17.2	27.6	18.0	27.8	10.8	17.4	35.8	49.4	31.0	21.4
ENSG00000163026		35.6		12.4	12.0					27.2		15.8	29.8		25.2
ENSG00000115128	61.8	37.6	3.6	8.0	20.4	69.8	46.4	39.0	49.8	3.2	60.6	11.2	76.6	11.2	76.0	22.8	74.0	9.4	60.8
ENSG00000219626		37.8			15.8			36.6			21.4		57.6		22.6
ENSG00000115129	76.0	46.4					87.4		18.4		92.8			88.0		86.2		68.0	98.2
ENSG00000176732		83.4
ENSG00000198399	75.6	97.8	19.0	16.4	34.6	43.0	73.4	21.8	9.4	70.2	8.4	27.4	0.6	27.4	41.4	77.6	54.6	26.0	29.8
ENSG00000084676	34.2	17.6	9.0	10.0	39.6	17.0	15.2	33.8	4.4	48.8	0.8	31.2	9.2	6.8	45.2	23.8	9.6	9.6	24.4
ENSG00000184924		30.4	15.0	65.2		36.8		65.0		62.8		41.4				25.4
ENSG00000138031	86.0	96.8	72.4	59.8	9.0	73.6	53.2	45.0	88.4	81.0	87.8		81.0	77.0	45.4	22.2	77.4	60.0
ENSG00000115137	14.8	53.0	65.6	11.4	4.0	36.6	83.2	50.2	3.6	60.2	50.2		31.6	8.0	48.6		17.6	11.8
ENSG00000084710								63.8					94.0
ENSG00000115138		58.0
ENSG00000119772	12.4	6.0	10.8	16.4	31.4	27.6	30.4	17.8	8.0	40.6	38.8	40.8	74.8	49.0	2.4	32.4		47.8	5.8
ENSG00000138101	73.6	38.6				56.6		78.6	44.4			30.0	48.4			21.6	52.8		48.0
ENSG00000143970	25.4	38.4	70.0	43.6	65.2	61.2	20.2	65.6	33.6	43.6	7.8	38.8	63.0	29.4	52.6	25.2	39.6	33.0	72.0
ENSG00000084731	83.8		73.0		67.6		50.6	89.6	74.2		83.0		74.8		71.0		85.2		94.6
ENSG00000084733	57.8	93.2	36.6	67.8	39.0	27.6	31.2	46.0	43.4	88.6	84.4	28.6	80.2	48.6	45.0	43.8	70.6	36.6	64.2
ENSG00000157833					59.6			92.6	63.6				98.4
ENSG00000084754	3.6	28.4	85.2	63.4	59.2	50.4	54.2	79.0	23.0	25.4	19.8	49.4	30.8	8.0	2.4	0.6	30.6	23.0	4.4
ENSG00000138029	41.8	53.2	85.2	67.4	56.0	79.8	68.4	89.2	67.2	31.8	57.0	73.2	96.8	40.4	9.4	14.2	56.2	54.4	19.4
ENSG00000138018	69.2	34.8	75.2	49.4	85.4	68.2	19.8	61.4	57.4	60.6	70.6	66.8	67.4	48.8	68.2	55.2	75.4	54.2
ENSG00000157856		87.8
ENSG00000171303	92.8		85.8		87.6			92.0	97.0				89.4		93.4			97.0
ENSG00000213699	64.4	89.0	25.2	25.2	8.4	70.0	59.0	37.8	53.6	95.0	56.8	72.6	28.0	69.4	37.8	37.8	41.4	71.8	18.2
ENSG00000157851								89.4					64.2
ENSG00000084764	34.6	62.2	11.0	56.6	60.8	55.0	69.0	51.0	65.2	70.0	10.8	56.0	32.6	50.8	23.0	38.6	76.6	69.6	56.4
ENSG00000119777	55.4	68.8	58.8	27.4	15.4	4.6	25.4	15.4	33.0	61.8	16.8	57.8	16.0	73.0	37.4	20.4	0.6	26.6	44.6
ENSG00000084693	81.2	64.8	4.4	9.0	80.8	4.2	40.4	8.6	7.6	37.2	2.8	2.4	11.0	19.6	20.6	5.6	6.4	11.4	45.8
ENSG00000228474	75.6	55.4	47.8	72.0	80.2	31.2	58.6	25.4	78.8	49.4	69.4	43.2	50.2	45.6	80.4	62.2	32.0	48.6	50.4
ENSG00000138080	93.6	93.6	86.6	89.0	77.6	87.8	78.0		25.2	78.2	87.6	95.2		71.0	73.6	89.0	98.6	79.2
ENSG00000138030												56.0	58.8
ENSG00000138028								84.8
ENSG00000143994		79.8
ENSG00000138073	64.0	3.0	31.6	62.4	27.6	13.4	90.2	22.8	35.0	81.8	30.8	84.6	51.4	90.8	76.2	40.2	20.4	75.6	9.8
ENSG00000186143		92.6
ENSG00000138074	63.2	49.8	47.0	30.2	45.4	83.6	94.8	89.2	48.2	78.2	81.0	99.6	53.4	99.2	49.4	33.8	48.6	88.8	21.2
ENSG00000138085	61.4	14.2	17.2	28.6	61.6	72.4	61.8	16.0	32.8	15.2	54.0	0.8	32.4	34.8	56.8	22.4	19.4	13.8	19.8
ENSG00000084774	27.0	9.8	46.4	39.6	10.8	64.8	47.8	29.8	46.8	64.2	13.8	57.4	63.8	8.6	40.2	54.2	41.2	82.4	37.2
ENSG00000115194		78.4		84.8				93.8
ENSG00000163793		72.4
ENSG00000138100		73.0	60.6	59.0						25.0
ENSG00000115204	57.4	81.2	48.2	12.2	27.6	4.2	16.4	10.6	11.8	56.4	12.2	87.4	54.4	8.0	20.0	8.4	9.8	53.8	8.2
ENSG00000115207	26.8	32.4	30.0	2.6	8.4	37.4	34.2	10.8	5.4	46.2	35.6	26.8	6.4	20.6	8.8	32.8	17.4	27.4	0.2
ENSG00000115211	7.4	30.2	18.0	33.4	14.6	16.2	15.0	17.6	27.4	40.0	23.4	5.4	48.8	5.6	11.2	34.4	55.0	20.4	5.8
ENSG00000115234	24.4	67.0	3.2	11.2	48.8	51.4	57.8	28.2	0.2	10.2	19.6	25.0	53.8	51.8	16.4	10.4	8.4	11.2	48.8
ENSG00000163795	64.0	33.4	56.2	35.4	31.2	27.0	29.0	18.4	61.4	46.8	42.0	65.0	48.0	41.4	35.0	54.8	8.0	15.2	8.4
ENSG00000115241	41.6	47.0	38.8	35.0	14.6	7.8	39.8	33.0	46.0	44.4	48.6	62.6	9.8	39.8	18.8	59.2	35.8	22.0	11.2
ENSG00000115216	0.4	11.4	8.6	22.6	11.2	8.8	13.6	33.4	4.8	23.6	0.2	12.6	32.0	4.4	1.8	29.0	8.2	1.8	8.8
ENSG00000157992																52.4
ENSG00000138002	31.6	67.0	43.0	56.8	76.0	20.2	24.2	4.2	61.4	54.6	55.8	67.6	23.8	45.8	73.0	57.2	61.8	82.2
ENSG00000115226		85.8					91.4	73.6	90.2			84.4	50.4	91.8		99.2
ENSG00000084734												11.6
ENSG00000221843		89.8
ENSG00000243943	36.2	9.0	14.0	9.0	6.8	68.4	1.8	11.4	37.0	55.2	6.4	65.8	31.4	40.2	19.2	55.4	28.8	31.2	12.4
ENSG00000176714		60.4
ENSG00000198522		2.0		71.0		27.0				1.0				20.0	18.6	40.2	13.8		6.2
ENSG00000119760	23.2	47.4	49.0	12.8	7.2	35.0	17.0	33.4	2.0	3.4	6.2	39.8	18.0	2.4	2.6	3.4	2.4	12.2	13.0
ENSG00000163798	0.6	19.6	54.8	71.6	8.6	1.2	7.2	41.4	25.4	3.2	5.4	2.4	18.8	2.2	2.8	24.2	18.8	28.4	55.2
ENSG00000243147	48.8	19.6	58.8	68.8	77.2	25.2	54.8	37.2	83.0	71.2	62.2	7.4	15.6	18.2	89.0	15.4	45.8	18.0	20.0
ENSG00000171174												40.0
ENSG00000158019	9.0	7.4	26.4	22.0	12.4	19.4	8.4	52.6	78.8	29.2	8.6	43.0	52.4	17.6	47.0	4.0	12.8	14.0	73.0
ENSG00000075426	91.6	98.8	97.2	75.2	94.2	89.0	76.0	98.2	78.0	88.4	90.4	98.6	91.4	58.8	86.2	25.6	50.6	66.0	22.6
ENSG00000163803		62.8				72.0											90.2		94.0
ENSG00000213639	66.6		87.6	95.2	98.4	50.4	28.8	55.0	88.6	62.2	91.0			71.6	91.8	86.6	41.0	76.2	86.4
ENSG00000163806		70.8
ENSG00000171103										42.2
ENSG00000163811	13.0	47.0	17.0	75.0	59.8	11.8	9.8	13.4	17.2	77.6	79.0	67.6	25.8	92.8	54.0	88.4	41.2	36.6	59.4
ENSG00000189350			94.8	96.6
ENSG00000115295	69.6	85.2	71.0	68.8	62.6	56.8	59.6	66.6	64.0	68.0	39.6		49.8	83.2	46.8	49.0	37.8	62.2	60.2
ENSG00000119801	50.8	12.6	3.2	19.6	19.0	54.4	17.4	42.6	10.0	16.8	40.4	8.0	19.0	89.8	36.6	34.2	69.0	55.0	24.0
ENSG00000213626	47.2	99.0	86.2	76.8	99.4	86.8	81.2	88.8	94.0	74.4	92.0	97.6		96.6	84.6	62.6	89.2	56.0	66.2
ENSG00000172954	33.6		86.6	59.6	90.6	14.2			83.0			35.0			72.4	42.8	25.6	19.8
ENSG00000158089																81.2
ENSG00000214711																88.2
ENSG00000013016			61.8	81.4			78.4	84.0	92.2		60.0	96.6	87.2		93.6	95.2		71.4
ENSG00000158125												66.6				99.8
ENSG00000162961	59.8	75.6	13.0	32.4	23.6	33.2	37.0	3.4	20.2	0.8	54.4	8.4	63.2	1.4	69.4	26.6	82.4	30.0	24.8
ENSG00000021574	13.6	8.0	10.0	23.4	2.2	16.6	11.2	46.6	40.8	44.4	13.8	28.8	38.6	28.0	12.8	11.8	66.0	24.8	91.4
ENSG00000152683	20.2	24.0	38.0	31.2	31.8	0.8	22.8		16.6	65.2	23.0	46.8	22.0	28.0	7.8	10.2	1.6	45.4	39.0
ENSG00000091106																			99.2
ENSG00000119820	40.4	57.6	27.2	32.0	18.8	26.2	6.4	31.0	12.2	7.8	39.8	23.2	57.2	5.6	11.8	19.8	54.2	10.6	64.6
ENSG00000115760	9.6	33.8	47.2	28.0	59.4	15.8	10.4	49.2	20.4	18.8	0.2	27.0	19.6	10.4	38.8	30.0	16.2	10.6	11.8
ENSG00000018699	3.0	12.0	1.6	60.2	14.0	24.8	17.6		59.2	7.8	30.0	13.2		52.4	18.4	56.8	23.2	55.8
ENSG00000049323	95.8	65.4	57.4	86.2	81.0	91.8	90.0		24.8	78.2	77.6	93.8		92.6	22.4	83.4	96.6	92.6
ENSG00000152689	80.4		84.2	52.4						97.0								81.4
ENSG00000119812	64.2	50.2	67.8	53.6	68.2	37.4	57.8	31.4	43.8	39.6	29.6	52.6	19.0	84.4	65.2	76.6	39.2	76.0	5.2
ENSG00000150938	85.6	95.2	80.6	92.6	96.2	70.4	57.6	57.6	80.0	86.8	49.4	99.6	81.6	75.6	84.8	77.8	60.4	80.4
ENSG00000171055	39.2	55.4	87.0	91.6	81.2	71.4	66.0	17.0	57.2	82.8	76.0		79.2	59.6	46.6	57.8	70.8	43.4
ENSG00000205221			95.8	86.2	83.6	95.8	97.6			82.0	88.6			96.4	93.6	95.0	93.0
ENSG00000115808	12.8	30.8	65.6	87.6	50.8	74.0	42.2	51.6	32.6	67.6	1.2	3.2	40.2	45.8	66.8	87.0	42.4	46.0	38.0
ENSG00000008869	23.8	57.2	52.8	47.4	44.4	57.2	27.6	14.6	35.8	15.6	4.4	14.8	33.6	62.0	29.4	34.2	35.6	7.2	19.0
ENSG00000055332																			61.6
ENSG00000115816	27.8	5.2	60.8	63.8	61.0	35.4	5.2	9.2	32.0	76.8	31.2	36.2	48.4	77.6	31.4	78.6	67.0	48.8	67.0
ENSG00000003509	8.8	66.6	55.0	42.4	15.0	18.2	7.2	15.0	14.2	46.0	2.2	15.2	24.8	13.2	4.8	2.8		25.8	71.6
ENSG00000115825	32.8	34.2	27.2	34.8	83.6	57.0	26.4		51.4	77.2	14.2			11.4	10.8	32.2	63.2	39.4	58.2
ENSG00000115828						69.2		78.0									75.2		75.2
ENSG00000163171	91.4	54.4	65.4	58.2	76.6	76.6	72.0	43.4	72.0	67.8	50.0	97.2		68.0	88.4	73.6	66.8	74.6	74.6
ENSG00000115841		58.4										59.4
ENSG00000138061	100.0	88.0	99.6	98.0	98.6	98.6	91.8		97.8		80.4			98.8	92.2	100.0	99.6	97.4	100.0
ENSG00000119787	73.8	77.8	35.0	18.4	74.6	61.0	70.6	50.4	40.2	33.0	33.4	29.6	30.6	41.4	71.8	46.2	61.6	15.6	45.6
ENSG00000143889	25.0	6.6	12.0	42.2	29.2	52.2	12.6	6.8	27.0	38.8	42.8	4.2	41.4	37.8	3.0	52.2	32.0	27.6	21.2
ENSG00000143891	77.6		65.6	53.8			52.4		77.0	76.0	80.4	57.2		33.0	81.2			74.0	61.8
ENSG00000115875	40.6	45.8	71.8	40.2	42.4	49.2	70.8	58.8	45.2	76.8	8.8	13.4	11.2	69.4	10.0	84.2	75.4	47.2	50.0
ENSG00000152147		42.6										39.0
ENSG00000163214	17.2	71.4	32.4	37.2	5.6	1.2	12.2	36.2	23.2	28.6	35.4	43.2	16.6	9.0	9.0	11.2	9.6	8.8	24.6
ENSG00000188010	88.4	70.8	52.4	66.6				31.4
ENSG00000214694													90.6
ENSG00000115904	5.0	30.0	5.0	38.4	42.6	37.8	62.2	17.2	68.8	80.2	8.0	1.0	62.0	79.8	83.0	27.8	13.2	39.4	11.4
ENSG00000011566	34.8	4.0	58.8	43.6	74.4	2.2	9.2	21.8	40.6	61.8	38.8	20.4	76.6	34.2	59.6	11.2	63.0	53.8
ENSG00000152154								59.8					40.8
ENSG00000138050	14.4		12.4	9.0	68.8	30.2	14.2		14.6	32.2	54.4		35.4	39.4	68.0	26.4	49.4	16.8
ENSG00000183023			90.0	82.2	77.4			85.2					92.0		95.2			60.2	89.8
ENSG00000162878	96.8	77.8	83.8	82.8	84.6	73.0	92.4	70.8	82.4	55.4	96.8	87.2		87.2	74.2		90.2	85.8
ENSG00000143924	36.2	17.4	62.8	56.0	51.0	62.8	77.0	27.2	70.2	41.4	55.2	64.2	2.2	66.2	27.4	63.8	73.8	89.8	54.2
ENSG00000115944	45.4	50.0	11.6	18.2	1.4	58.6	42.0	54.0	26.6	36.2	49.6	76.6	59.0	1.4	40.2	33.2	34.2	22.6	8.0
ENSG00000057935	21.4	34.8	19.0	17.8	7.4	10.2	5.6	81.2	8.8	12.8	7.4	25.6	23.6	8.8	4.4	14.0	47.0	16.0
ENSG00000162881												98.0							87.8
ENSG00000162882									85.2			84.8			92.0
ENSG00000115970	30.8	50.0	0.6	2.2	8.2	36.6	12.2	11.6	45.0	64.4	17.6	88.6	7.0	43.0	41.2	4.0	41.4	12.2	24.8
ENSG00000152518	20.8	99.0	48.0	35.4	60.4	83.4	56.0	91.0	37.0	90.4	70.4	73.0	94.0	24.8	80.6	31.8	78.4	84.8	77.8
ENSG00000152527	91.0	69.0	88.2		86.8	83.8	84.0	71.4	79.6		80.0		95.2	96.2	68.0	95.2	96.0	90.4
ENSG00000138036	40.4	9.4	25.6	60.0	45.4	15.6	2.0	39.2	31.4	38.6	6.0		68.2	53.8	53.4	42.0	73.0	54.0
ENSG00000138075												57.8
ENSG00000143921												53.4
ENSG00000138095	16.4	42.8	81.4	71.8	35.4	19.2	18.2	26.4	34.6	33.2	29.0	54.0	43.4	57.8	33.6	26.2	2.0	23.4	51.4
ENSG00000138032	32.4	3.4	72.2	70.0	91.6	24.6	40.6	69.4	76.6	86.8	82.8	32.8	51.2	84.6	86.2	49.8	40.2	61.8	72.8
ENSG00000138078	57.4	73.6	93.6	91.2	84.6	83.0	54.8	88.4	67.8	62.4	68.6	79.0	96.6	52.0	64.8	61.0	71.0	29.8
ENSG00000170577									89.0	94.6
ENSG00000068784	44.6	40.8	69.8		38.8		10.0		51.2		71.0	61.4		30.2	37.8	43.2		42.4	12.6
ENSG00000171132	39.2	43.4	41.2	82.2	50.2		50.0	80.4	4.8	84.4	68.6	97.4	79.2	68.8	71.0	42.0	54.6	87.8	32.0
ENSG00000116016	59.2	99.8	16.8	27.8	34.0	68.8	85.2	79.6	52.6	92.0	67.2	20.2	95.2	60.6	66.2	51.0	58.6	83.0
ENSG00000187600		89.8
ENSG00000250565		83.6
ENSG00000119729			80.4	99.0	83.4				33.8	60.6				69.8	53.6
ENSG00000119878			24.2	50.6	19.6	7.4	45.4	24.0	33.6	33.8	44.6	8.6	71.6		76.2	22.4			53.2
ENSG00000171150	18.4	11.0	49.4	34.4	78.4	43.8	69.4	45.4	47.0	12.8	33.8	57.0	86.4	65.8	41.6	51.4	31.0	52.8
ENSG00000180398	53.2	91.2	34.0	53.8	44.2	12.4	4.6	86.8	56.6	76.2	63.6	86.0	49.8	35.2	39.2	73.2	13.8	36.6	74.4
ENSG00000068724	26.8	49.4	71.0	3.4	39.6	34.6	25.0	65.8	20.0	75.4	52.8	78.0	10.8	40.2	52.6	69.2	39.4	20.4	36.2
ENSG00000143933	25.8	5.0	21.0	20.6	27.2	19.6	19.2	23.0	25.8	85.4	68.4	35.4	60.6	13.6	45.2	44.2	23.0	12.8	74.0
ENSG00000119888	86.8	99.6														69.2		95.2
ENSG00000095002	29.6	46.6	58.4	68.6		54.0	14.8	36.8			60.0		15.6		62.0	66.8	17.4
ENSG00000184261								86.2			98.8		82.6
ENSG00000116062	60.2	47.4	45.6	14.8	31.2	15.0	5.0	21.8	6.6	41.6	2.0	38.8	27.6	25.2	22.2	72.0	24.0	6.0	10.4
ENSG00000138081	1.0	20.6	45.8	56.4	58.4	56.4	20.4	21.8	10.8	39.4	3.4	17.4	83.4	18.2	48.4	34.6	36.0	49.6	83.4
ENSG00000170802	61.4	40.6	35.8	42.0	38.0	0.8	82.8	91.4	80.8	40.2	55.0	74.4	76.4	69.2	90.0	74.2		18.2	94.4
ENSG00000162869	76.0	32.4	2.8	27.4	87.6	31.0	28.4	42.6	51.8	1.8	28.4	50.0	26.6	16.0	2.2	40.2	44.2	6.8	54.2
ENSG00000243244	79.4		71.8	85.4	90.0		75.8		77.6		10.0		94.6	89.8	95.2	89.2	99.0	88.8
ENSG00000138039					99.8
ENSG00000179915					83.8			70.2			97.6		72.0
ENSG00000068912	69.0	13.0	55.6	50.8	1.0	1.8	24.6	68.2	58.8	6.0	19.8	69.6	67.4	1.4	58.2	41.0	32.6	52.4	51.8
ENSG00000068878	35.4	28.2	84.4	69.6	73.6	43.8	76.0	54.8	82.0	64.0	73.2	31.4	14.6	74.8	88.4	78.4	8.0	62.2	61.6
ENSG00000170634			57.0	70.6	10.0			3.0		69.0		21.4	78.6
ENSG00000178021		81.6
ENSG00000177994		88.0
ENSG00000115306	41.8	93.6	26.2	7.2	32.4	21.0	69.6	12.0	5.2	41.6	27.8	9.2	24.6	33.0	44.2	45.4	28.8	54.4	41.4
ENSG00000214595	71.2	31.4						72.4					63.6
ENSG00000115310	38.2	94.4	44.2	98.4	26.6	40.6	42.6	33.4	42.4	85.0	27.8	53.2	67.0	68.8	15.4	71.0	18.0	61.4	59.6
ENSG00000162994		39.2
ENSG00000143947	50.6	95.0	6.0	12.0	62.6	31.8	41.4	17.4	58.4	23.8	39.8	3.0	21.6	15.0	62.4	16.4	57.0	18.8	60.4
ENSG00000085760	2.6	26.6	81.0	77.4	40.6	16.8	57.0	30.0	42.6	27.4	1.2	20.0	46.0	33.8	5.8	3.6	24.4	45.4	18.8
ENSG00000115355	33.2	64.0	36.6	41.4	20.6	68.0	84.2	52.4	31.8	12.0	11.8	40.8	55.0	33.6	18.2	55.4	78.6	59.2	82.2
ENSG00000163001	50.0	55.4	9.8	28.8	18.8	55.4	13.4	31.4	32.4	2.8	32.4	70.4	7.6	27.4	72.4	43.2	67.4	25.8
ENSG00000138035	5.2	15.4	53.2	55.2	35.6	22.4	32.0	39.8	33.2	44.8	33.4	34.2	97.4	87.2	50.6	83.2	21.4	30.6
ENSG00000115380	53.8		63.4	95.6	96.8	75.0	84.2	98.8	28.4	94.2	85.2	99.6	97.4	54.2	95.2	96.2	95.8	79.4
ENSG00000055813	94.8			76.8				87.6						89.0				91.0
ENSG00000028116				69.2	32.2					5.0				15.4	3.4	65.6
ENSG00000115392	42.2	32.2						4.6				46.8				7.0
ENSG00000119866				23.6		83.6		78.8								80.4	90.2
ENSG00000115421	53.6	50.6	4.8	38.4	18.2	39.6	9.4	63.6	21.4	1.8	44.8	6.8	28.0	17.6	24.8	20.2	13.0	9.6	27.2
ENSG00000162924	64.8	11.2	80.2	18.6	19.4	72.2	80.2		86.6	30.2	75.2	59.0	31.2	37.0	60.0	74.0	71.2	67.8	33.0
ENSG00000162927												43.6
ENSG00000162928	49.0	34.2	35.6	29.8	13.8	62.4	11.2	47.0	7.2	22.2	15.4	34.2	39.6	13.8	46.2	31.2	64.8	18.8
ENSG00000162929		17.6	81.2	34.6				34.0			56.8		14.0					62.6
ENSG00000173209	84.6	45.4	90.2	67.8	74.2	77.2	68.4	94.6	75.4	85.0	88.6	58.8	80.2	75.0	61.4	81.6	87.6	68.4	39.6
ENSG00000115464	44.2	27.8	77.4	80.2	93.6	70.0	22.0	72.4	67.8	64.6	21.8	65.6	69.2	51.4	81.6	61.0	64.8	43.2	63.0
ENSG00000082898	79.8	52.8	23.6	59.4	37.2	61.0	21.6	16.4	70.0	76.6	58.6	64.2	12.2	57.6	47.6	36.6	42.4	55.0	33.8
ENSG00000170264		38.6
ENSG00000115484	55.4	17.0	45.2	61.6	1.4	52.4	60.4	34.8	38.6	29.6	66.4	43.8	40.2	36.8	20.6	47.2	43.0	50.2	24.6
ENSG00000173163	8.6	7.2	9.0	41.0	52.0	10.8	38.2	0.8	9.2	4.8	30.6	0.6	11.8	20.8	52.0	10.4	29.6	3.0	36.6
ENSG00000170340	57.6	72.0	66.8	41.4	40.6	81.0	23.2	46.6	75.6		78.0	52.0		53.0	72.2	78.2	52.8	66.8	90.0
ENSG00000115504	59.4	53.4	76.8	9.6	88.0	9.2	76.8	46.2	55.4	15.2	82.0	44.6	43.6	66.6	81.0	50.0	20.2	60.0
ENSG00000115507						27.4											62.8
ENSG00000014641	58.6	70.8	62.8	73.6	33.6	60.2	92.4	66.4	56.4	93.0	63.4	41.6	64.8	80.0	51.4	49.0	35.2	37.6	5.4
ENSG00000169764	63.8	59.6	59.4	94.0	26.0	35.6	83.0	33.8	32.2	29.0	52.2	61.6	70.8	73.0	53.4	31.4	55.0	13.6	26.4
ENSG00000143952	21.2	17.2	22.4	2.4	22.4	4.0	20.0	51.4	0.2	7.2	28.2	14.4	11.0	6.4	10.0	10.2	7.8	16.6	86.4
ENSG00000197329	93.0	1.0	78.6	32.0	79.4	84.6	84.0	93.2	72.4	83.4	61.6	64.8	22.8	87.2	50.0	89.8	68.8	87.0	89.8
ENSG00000119862	37.0		62.2	62.2	40.4	73.8	67.6	35.2	75.0	98.2	64.2	68.4	65.6	6.4	67.8	99.0	83.6	77.8
ENSG00000119844	33.2	14.8	3.8	13.6	34.2	62.0	22.6	17.2	4.4	31.0	17.8	46.2	21.2	42.6	44.0	51.2	62.8	9.0	29.4
ENSG00000179833	35.6	7.0	53.0	19.0	1.6	91.8	39.0	37.8	35.4	25.8	61.6	71.6	20.8	67.6	18.2	74.4	62.2	55.2	45.6
ENSG00000115902		77.8	83.8	87.2	61.0	71.0	99.8	71.8	83.4	95.4	69.8	98.0	35.8	56.0	67.6	80.2	89.6	76.8
ENSG00000011523										51.8
ENSG00000138069	74.2	57.6	82.4	88.0	78.0	3.0	27.8	30.0	47.0	85.2	60.2	88.0	25.4	69.2	53.6	86.6	56.4	47.2	62.0
ENSG00000138071	27.2	89.4	51.4	73.4	52.0	24.0	50.8	32.2	27.8	20.0	71.8	36.2	79.8	40.2	56.8	65.4	66.8	50.6	62.8
ENSG00000198369	10.6	93.4	20.2	49.0	43.8	44.6	46.6	61.2	21.2	40.6	51.0	59.4	60.6	69.2	30.0	37.8	45.2	70.4
ENSG00000143995	85.6	58.8	61.4	48.2	30.6	78.6	84.6		80.8		51.0	82.0	96.2	62.2	95.2	76.2	83.8	83.4
ENSG00000143971	56.2	9.0	34.6	32.0	44.0	62.0	38.8		55.8		34.6	37.4	19.0	13.4	41.6	29.8	60.0	8.0
ENSG00000197223	44.6	23.2	5.6	21.4	13.0	80.4	19.0	26.6	30.8	22.2	73.2	33.6	66.8	32.4	79.2	1.4		45.2	72.0
ENSG00000115946	58.8	66.2	40.6	59.8	80.6	36.2	74.8	39.4	63.2	83.6	82.6	77.2		99.6	89.0	95.2	76.6	81.6
ENSG00000221823	15.6	49.4	7.0	19.8	23.0	70.2	44.6	63.2	15.6	53.8	17.4	23.2	81.2	28.4	14.8	12.2	17.6	22.4	27.4
ENSG00000119865	74.4		63.2	78.6	57.0	82.8	63.8	51.0	34.2	78.8	20.4		26.4	26.6	35.0		84.4	64.6
ENSG00000115956														71.8				76.8	68.8
ENSG00000163219							78.8					95.2		76.4				57.2	38.6
ENSG00000169604	67.4	95.2	86.2	91.2	30.4	93.4	75.6	86.2	47.6	95.2	47.0	97.6	95.2	85.4	32.6	92.4	96.8	89.2
ENSG00000198380	94.2	48.0	81.6	65.2	46.6	53.6	72.4	37.6	73.6	23.2	63.0	92.6	21.8	78.6	53.0	92.8	68.6	63.4	66.4
ENSG00000169599	29.2	15.2	24.4	19.4	12.6	26.4	87.2	7.4	3.0	26.8	33.6	18.0	29.8	64.6	37.2	4.2	46.2	9.4
ENSG00000115977	50.0	21.2	83.0	85.6				77.8		75.8			56.6	98.0				80.2	43.6
ENSG00000196975	51.8	92.6	51.8	43.4	55.6	15.6	49.4	74.4	20.0	25.2	69.6	56.8		72.8	38.2	69.6	58.4	48.2	26.4
ENSG00000087338	22.6	47.8	25.8	37.4	41.6	30.6	69.2	19.4	17.6		25.0	17.0	51.8	34.0	62.6	43.8	41.2	15.0	44.6
ENSG00000124380									26.6	16.0					22.6
ENSG00000059728	85.6	37.2	94.2	75.0	89.6	86.0	94.8	52.4	92.4	56.8	81.4	96.6	45.0	90.4	83.4	97.6	69.2	85.2	18.4
ENSG00000244617						93.8											98.8
ENSG00000169564	34.2	91.0	2.0	26.0	10.4	24.2	17.6	60.4	7.2	25.8	17.2	3.2	8.4	16.6	3.2	30.8	18.6	23.0	11.0
ENSG00000115998	35.4	64.2						2.0	54.4		27.4	39.0	43.2		2.8				29.4
ENSG00000116001	15.4	56.2	45.6	78.6	9.8	77.8	38.6	32.6	39.0	6.4	56.6	63.0	26.0	76.0	38.4	48.4	8.4	31.6	49.6
ENSG00000116005	90.2	96.6	82.4	70.2	57.6	58.8	83.0	56.4	75.2	92.6	79.8	74.2	47.6	71.8	50.4	77.2	14.6	88.0	67.2
ENSG00000143977	70.8	53.4	19.2	71.0	31.6	57.2	84.2	52.2	89.8	59.6	73.4	38.0	62.2	42.8	91.2	59.6	71.8	34.6
ENSG00000035141	13.0	63.6	50.0	68.6	54.8	53.2	43.8	54.2	37.4	85.8	46.4	19.8	54.4	9.4	54.0	48.6	28.6	39.2	10.6
ENSG00000163235						57.8					94.2					88.0	90.6		88.4
ENSG00000075340		55.6						85.2					57.2
ENSG00000116031						94.6											95.8
ENSG00000116039						96.0											93.6
ENSG00000144031		90.4
ENSG00000144043	27.0	34.2	37.0	3.6	20.4	41.8	43.6	41.0	52.2	25.6	2.2	62.0	73.2	56.8	1.4	25.2	33.8	44.8	6.6
ENSG00000124357	20.6	22.8	35.2	1.6	69.0	43.4	11.2	12.2	29.8	23.8	26.8	20.6	49.6	36.8	37.2	79.0	28.2	65.0	61.0
ENSG00000124370			25.4	33.8		13.2	28.0			19.0	16.4	56.4		28.6	52.8	46.4	89.4
ENSG00000124383	18.2	55.4	39.4	51.4	46.2	3.2	11.4	6.0	46.6	46.4	41.2	10.8	5.2	53.0	34.2	15.8	66.2	45.6	30.0
ENSG00000124374	84.0		89.8	75.4	70.6	81.8		97.6		95.4	79.2	49.8	89.2		84.4	72.2	83.2
ENSG00000075292	25.8	4.8	44.4	21.8	15.6	23.4	22.2	2.4	6.2	14.0	8.0	44.8	15.8	15.2	23.6	28.4	1.6	13.0	40.6
ENSG00000135636	89.2	96.4	42.4	80.6	93.8		91.6	96.8	82.8	79.8		78.2	44.6	86.6	98.0	90.2		88.2	81.4
ENSG00000003137	97.8	59.2	95.6			89.4	96.2	84.0	79.8		99.2		97.8	96.4			74.4
ENSG00000144036	8.4	18.4	48.6	46.2	8.8	85.2	50.0	9.2	33.4	17.2	43.2	50.2	26.4	38.6	34.0	37.4	82.8	26.4
ENSG00000116096	78.6		57.4	87.0	78.0		87.0	68.2	94.0	77.4		50.4		77.0	76.2	73.2		71.2
ENSG00000135638								68.2
ENSG00000144040	36.0	2.2	56.4	15.2	16.0	69.0	52.6	67.0	24.0	38.8	78.4	43.2	92.4		48.8	68.6	36.4	24.6	86.2
ENSG00000135631	25.8	82.6	71.0	85.8	64.4	69.8	31.6	76.4	72.8	43.6	78.8		74.2	78.2	45.8	27.2	48.0	53.6
ENSG00000135632	11.4	22.4	47.2	36.8	58.8	4.8	37.0	57.6	7.2	54.6	33.4	28.2	3.2	42.8	15.8	31.0	16.8	67.8	65.8
ENSG00000135617	77.6	27.0	62.8	52.8	80.6	27.6	92.4	8.8	58.0	68.6	39.2	67.0	54.6	79.2	79.0	16.4	29.2
ENSG00000135624	20.4	7.8	46.0	52.6	23.2	48.8	58.2	32.2	47.2	1.6	49.4	63.0	76.6	52.6	24.4	52.8	42.4	32.0	22.6
ENSG00000163013		28.8			70.4	75.2		83.4					67.2				87.4		55.2
ENSG00000135625								98.8
ENSG00000116127	22.2	70.0	39.2	34.8	23.2	38.0	38.4	6.0	18.8	26.0	27.2	55.6	44.4	25.0	50.0	43.8	39.4	53.2
ENSG00000144035												95.4
ENSG00000144034	26.2	30.6	9.0	68.2	14.8	51.6	57.0	33.8	56.4	34.6	8.8	11.8	58.2	9.6	58.2	16.6
ENSG00000144048	1.0	2.0	0.6	28.2	8.4	39.4	1.8	17.2	3.4	2.2	2.6	43.8	5.6	2.2	43.2	11.0	73.8	26.0	18.0
ENSG00000187833		82.8
ENSG00000124356	0.4	9.4	49.6	28.4	39.0	7.0	1.6	8.4	3.8	22.2	3.0	4.6	2.8	1.4	1.0	2.8	3.6	0.4	10.0
ENSG00000163017	99.8		99.8		68.8	98.4	96.4		99.8		99.4			100.0	90.0	92.4	98.2	99.8
ENSG00000114956	28.2	33.6	4.4	0.4	55.4	31.8	60.6	7.2	48.0	21.6	25.0	1.8	33.2	8.4	74.6	2.8	14.6	1.4	12.4
ENSG00000187605	54.4	46.0		12.4	58.8	67.8	81.4	52.0	63.4	75.6	62.0	16.2	61.0	59.6		33.0	70.8	42.4	34.2
ENSG00000163170			35.2	54.8				23.6		68.4			50.0
ENSG00000114978	8.0	54.0	5.6	11.0	34.6	21.8	23.6	45.6	7.6	27.8	50.4	6.4	11.6	17.4	41.8	42.6	36.6	8.0	27.6
ENSG00000065911				84.8			73.4		92.4	96.8					95.4	86.4		90.4
ENSG00000204843	1.2	19.8	54.0	91.4	72.6	50.6	0.6	51.0	8.2	3.2	20.0	62.4	73.6	6.4	29.2	43.2	11.6	24.6	32.4
ENSG00000159239		77.6						48.6
ENSG00000005448		74.2						62.6			30.2		66.0
ENSG00000114993	23.8		31.8	20.4	27.8	4.0	80.8	98.0	43.8		84.0	69.4	69.4			81.4	60.8	44.6
ENSG00000115274	73.4	13.2	53.0	24.8	14.8	0.4	30.0	50.0	46.6	47.6	36.8	28.2	76.6	28.4	23.0	58.0	4.0	43.6	28.0
ENSG00000239779	80.2				2.6								75.2
ENSG00000115275	62.2	18.6	55.0	41.2	69.2	38.4	46.8	13.6	86.4	25.6	77.4	15.4	53.6	45.0	65.6	39.8	28.0	28.6	13.4
ENSG00000135637												25.8
ENSG00000115282	18.8	23.0	46.0	62.4	9.2	15.6	0.6	48.2	17.8	7.6	52.4	75.4	33.0	11.4	15.0	6.8	37.2	47.6	6.8
ENSG00000179528												42.2
ENSG00000115289	18.8	7.8	32.2	26.4		13.8	41.2	36.0	57.4	45.6	59.8	23.2	20.0	12.4		29.4	64.4	77.6	17.4
ENSG00000115307	34.8	61.0	47.6	36.0	46.6	34.0	64.2	38.4	40.2	45.4	28.4	21.6	54.4	37.6	68.6	33.8	35.8	26.2	15.6
ENSG00000115317	6.0	3.8	8.6	0.8	18.2	3.4	40.6	32.8	8.6	25.0	8.6	11.2	1.0	5.4	23.6	1.6	8.8	3.4	19.8
ENSG00000115318					63.2				58.2		66.4				80.2				25.6
ENSG00000115325	29.0				41.2		69.4		49.8		23.4			85.0	64.2			32.0	77.4
ENSG00000159374		54.2
ENSG00000135622		40.6					24.6	83.8	87.8				67.6
ENSG00000159399	91.8	74.0				96.8	100.0		100.0	96.0				99.8	99.0	97.4	93.6	90.8	90.8
ENSG00000115350	47.4	16.4	50.0	26.0	54.4	16.6	83.4	26.4	69.6	54.4	50.8	15.8		18.0	90.2	17.4	45.2	32.0	24.8
ENSG00000115353							93.2							88.8
ENSG00000115363												60.8
ENSG00000115364	61.2	68.0	52.8	59.2	44.8	21.0	71.0	34.2	52.2	69.2	23.6	60.0	40.4	65.6	52.2	51.8	55.0	47.8
ENSG00000005436	14.4	3.8	29.2	48.8	25.0	29.4	18.8	57.2	12.0	63.6	1.0	74.6	20.8	51.0	24.6	30.4	4.6	15.4
ENSG00000176204								89.0
ENSG00000066032		66.2						20.4					47.4
ENSG00000162951								86.4
ENSG00000163541	48.0	91.4	39.8	54.0	12.4	20.4	81.8	12.2	37.6	41.0	28.6	61.0	4.0	76.8	16.0	43.2	69.8	16.6	53.6
ENSG00000115423	93.4	72.4
ENSG00000034510	91.4	58.8	82.2	69.4	70.2	88.4	74.8	68.6	84.6	69.4	83.2	90.0	84.8	58.6	92.6	62.8	92.8	47.0	27.2
ENSG00000176407	10.6	3.0	40.0	37.4	40.6	30.6	48.8	36.2	7.6	49.0	25.8	13.2	20.8	23.6	45.8	35.4	17.4	20.8	7.0
ENSG00000152284	52.6	78.6	71.6	67.6	31.2	77.4	63.4		33.6	57.0	66.2	72.0	77.4	72.6	14.8	76.8	90.4	54.6
ENSG00000152291	11.2	89.6	24.2	14.4	41.0	23.8	4.2	3.6	5.8	13.4	8.0	56.4	37.6	30.8	8.8	12.8	31.2	4.8	6.2
ENSG00000042445	78.4	98.0	93.2	80.8	25.8	47.8	99.2	41.2	60.4	91.2	55.4	69.6	11.8	94.0	41.6	68.2	61.4	66.0	29.0
ENSG00000115459	1.6	10.2	62.0	52.8	26.0	52.2	91.0	12.0	38.2	56.0	69.8	44.0	10.2	86.2	16.0	44.8	33.2	40.8	60.6
ENSG00000042493	89.4	97.2			89.4	64.2	68.0	98.4	87.4		95.2			83.4	95.2	42.8	76.8	75.2	96.6
ENSG00000152292		44.8
ENSG00000168906	38.8	94.8	81.2	42.0	48.2	87.2	86.0	58.0	72.4	97.0	80.0	71.4	87.2	70.6	46.2	87.4	92.2	44.6	70.6
ENSG00000115486	45.2	78.6	58.2	42.8	54.4	20.0	52.6	7.6	60.4	16.8	31.0	97.6	51.0	41.4	17.2	74.0	32.4	45.2	10.8
ENSG00000118640	78.2		71.8			10.8	86.4					3.2		66.2		61.6	83.0	50.0	21.4
ENSG00000168899	81.8		75.2	73.2	75.6	86.6	81.0		55.6	77.2	61.0	54.8		60.4	88.0	69.0	69.0	35.0	60.4
ENSG00000168894	67.4	21.2	16.4	15.4	56.0	52.8	72.4	38.8	66.0	36.2	27.8	20.8	22.8	7.4	69.0	16.8	28.2	9.8	48.4
ENSG00000168890	30.0	36.2	28.2	55.0	49.2	57.6	58.8	63.6	21.0	68.6	57.2	18.6	36.0	65.2	10.6	19.4	45.0	50.4	22.0
ENSG00000168883	18.0	9.6	5.0	24.8	19.0	36.2	12.8	3.4	45.8	15.4	38.8	13.2	6.6	9.6	15.8	11.0	12.6	6.0	2.8
ENSG00000168887	31.0	7.2	15.6	56.6	22.6	55.2	41.0		41.0	15.2	17.6	30.0	7.6	43.4	39.0	21.8	49.8	5.6	79.2
ENSG00000168878	98.8																	96.2
ENSG00000115523																			99.0
ENSG00000168874	96.2		85.4	90.4	93.2	97.2	87.8		94.2	90.4	81.0	88.4		89.0	84.4	90.4	98.6	95.0
ENSG00000115525	47.8	89.2	89.8		84.6	66.8	76.2	18.0	85.6	97.2	37.0	85.4	38.4	83.0			88.8	78.2
ENSG00000068654	61.2	13.8	74.4	60.0	69.2	42.8	35.4	54.4	33.6	81.4	84.4	77.0	42.8	87.2	20.4	54.2	60.2	61.0	41.6
ENSG00000132300	6.0	3.4	43.8	60.0	7.2	13.4	8.4	43.8	18.2	39.6	3.6	2.6	29.8	15.8	6.0	10.4	3.2	2.6	44.2
ENSG00000132305	48.8	7.0	68.6	54.2	2.6	36.8	69.4	34.8	22.2	38.0	17.0	54.6	24.6	57.0	5.0	6.2	22.4	15.8	10.0
ENSG00000132313	37.2	31.0	84.2	65.6	39.6	29.2	69.4	42.8	61.2	86.2	14.8	45.4	27.0	64.6	33.0	43.2	27.0	43.8	17.2
ENSG00000068615		85.4	73.8	31.6	49.4			88.2	93.2	97.6			85.6		89.2
ENSG00000115548	38.4	28.0	73.6	6.8	66.8	74.6	30.0	83.0	63.0	3.8	67.0	96.6	7.0	62.6	71.4	57.8	47.2	68.6	88.4
ENSG00000115561					51.6
ENSG00000239305	21.8	10.4	40.2	31.2	1.0	45.4	26.2	46.2	45.0	40.8	69.8	68.2	42.4	20.8	60.4	33.0	73.4	44.0	34.6
ENSG00000153561	38.2	14.4	70.0	52.6	35.4	80.2	51.6	34.8	65.8	37.0	62.6	36.4	74.6	49.0	79.2	82.8	91.4	49.4	27.2
ENSG00000153563																			98.4
ENSG00000172116																			97.6
ENSG00000183281												58.2
ENSG00000125551												77.2
ENSG00000185304		80.6
ENSG00000172086	22.4	65.2	56.2	3.0	28.2	57.6	23.8	86.2	6.2	26.0	71.2	21.0	78.6	4.2	14.2	81.0	81.0	57.0	94.8
ENSG00000115593			83.6	83.4	99.0					63.0
ENSG00000163586												69.8
ENSG00000144115	90.2	72.6	75.0	89.0	93.4	97.6	85.4			80.0	98.8	85.6		82.0	89.0	79.2	82.6	82.6
ENSG00000172073		86.2
ENSG00000172071	80.8	89.0	97.2	54.8	30.2	36.0	18.4	35.2	37.8	96.0	16.0	80.2	37.4	7.2	68.6	75.0	26.2	50.8
ENSG00000153574	19.6	10.2	20.8	20.4	18.4	3.8	31.2			53.6	18.2	10.4		33.4	13.8	76.0	36.8	67.0	83.8
ENSG00000163060		75.8
ENSG00000172005					81.6			95.8			78.8		94.2			96.6		87.2
ENSG00000144029	39.6	57.6	25.8	43.8	6.2	27.2	37.6	11.2	11.8	50.4	10.2	49.4	79.0	21.6	21.4	54.8	4.0	42.8	9.2
ENSG00000155066	92.4				57.2	68.6										70.2	67.6
ENSG00000115041	79.2	52.6	88.2		30.0	70.0		88.4	58.6		96.2				67.4		86.2
ENSG00000115042	34.8	18.8	12.8	32.6	47.0	1.8	36.6	28.8	8.0	45.6	6.4	44.6	35.4	18.4	7.6	51.8	11.4	2.8	78.8
ENSG00000174501		74.0						71.6			83.2		67.0
ENSG00000186281		65.2		77.4	91.0
ENSG00000158050						99.2		82.4									99.0		95.2
ENSG00000084090	59.2	95.2	83.0	86.0	63.8	42.6	21.2	10.6	55.6	62.8	35.0	58.0	2.4	88.8	45.6	40.0	39.8	72.0	20.0
ENSG00000135956	29.4	95.2	63.6	48.2	26.6	39.0	6.4	71.6	1.6	34.8	16.0	45.4	26.0	26.8	3.6	60.2	30.8	25.4	61.0
ENSG00000144021	15.2	3.6	21.0	50.2	17.8	13.6	12.2	14.8	5.8	0.2	19.2	25.0	50.6	12.8	3.6	16.6	2.6	3.6	5.0
ENSG00000144028	12.6	14.2	13.4	2.8	18.4	1.4	19.6	22.8	2.2	9.4	6.4	45.6	61.2	0.4	8.6	4.4	2.8	0.6	11.2
ENSG00000198885		80.8
ENSG00000121152		64.8														85.0
ENSG00000196843	96.6	68.2	98.2	86.4	96.6	97.6	93.6	93.8	97.8	95.4	88.4	81.8		95.0	88.2	98.6	96.0	98.4	64.8
ENSG00000114982	9.4	15.4	9.0	4.8	26.4	5.0	65.0	8.0	13.4	17.2	13.0	78.2	60.6	0.4	25.8	44.2	20.0	2.6	31.0
ENSG00000249715		90.0
ENSG00000114988	58.6	7.6	45.6	67.6	51.2	33.4	60.6	16.2	76.6	72.0	53.8	66.0	11.4	10.0	35.0	64.0	55.6	17.0	3.8
ENSG00000158158	59.0	38.2	26.4	72.2	53.6	55.2	95.0	48.4	4.2	93.2	71.6	36.0	44.8	32.0	21.2	76.0	73.0	51.8
ENSG00000168763	11.0	32.2	1.0		76.8	67.8	47.0		31.6	51.2	36.0	61.8	72.6	58.8	45.6
ENSG00000163126										80.8
ENSG00000168758	38.4	87.0	83.6	87.8	45.0	23.6	46.4	77.0	17.0	77.6	72.4	30.2	58.4	57.4	26.4	79.2	25.0	70.6	74.2
ENSG00000168754		72.6
ENSG00000144199		76.6	4.4	38.2	69.8	20.8	73.6	56.4	30.2	40.8	55.8		76.4		17.4		20.4
ENSG00000135976		96.6				61.6	77.6	58.4	84.4		63.0		67.8	85.8	82.0
ENSG00000135940	87.6	79.6	30.8	13.4	92.6	49.8	85.0	15.4	75.8	50.6	74.6	52.6	61.4	54.4	82.4	17.2	48.2	45.0	57.2
ENSG00000115073	30.2	66.2	24.8	3.4	60.0	13.2	32.0	62.4	57.0	14.6	21.0	40.6	39.2	40.2	55.6	19.4	46.8	3.0	18.8
ENSG00000228486	77.4	63.8											63.0
ENSG00000115085																		97.6	95.2
ENSG00000075568	0.4	2.4	14.4	11.4	5.0	40.0	2.0	11.2	7.6	71.6	0.6	16.8	1.8	4.6	16.0	4.8	22.6	0.4	28.6
ENSG00000168658		83.8
ENSG00000040933	25.2	33.8	1.6	13.4	16.8	5.0	39.6	74.8	2.4	1.8	23.8	43.6	2.4	30.6	6.4	38.2	37.8	37.2	12.8
ENSG00000183513	39.4	12.8	10.2	34.6	3.0	27.8	16.0	3.4	12.4	0.8	8.2	40.4	36.0	3.8	8.0	26.2	57.8	7.2	59.4
ENSG00000115446	4.6	24.8	4.0	0.4	0.4	0.2	15.4	5.6	7.2	19.2	18.6	32.2	3.4	1.6	12.2	4.0	13.4	41.0	82.4
ENSG00000071073	38.8	58.4	42.4	46.0	75.2	45.6	43.0	24.4	32.4	11.8	38.6	15.8	40.8	58.2	45.6	37.8	26.8	47.6	63.6
ENSG00000196872	96.4	30.0				9.6	48.2	70.4								89.0	58.4
ENSG00000135951	72.2	74.0
ENSG00000158411	0.8		31.4	10.4	2.2	37.2	10.6		10.4		25.6	41.8	52.0	19.2	14.0	4.8	64.8	14.2	9.2
ENSG00000115514			67.6	70.0	39.4		78.8	31.0	66.0	26.2		39.4		46.4	86.4	75.2
ENSG00000158417	80.0	32.6	57.0	63.8	51.8	40.4	30.4	79.0	45.6	21.8	72.0	12.0	84.0	34.6	76.8	47.2	84.8	24.8	67.8
ENSG00000135945	40.0	25.2	17.8	73.2	23.4	12.4	24.2	15.8	1.6	33.8	4.8	43.0	50.6	21.0	16.6	3.4	8.2	11.0	41.4
ENSG00000144218		56.6	49.6		95.2			72.6	71.2		80.8		74.6		88.4			87.6
ENSG00000170500	75.8	46.6	67.2	63.0	88.8		99.8	66.4	80.2	84.4	89.2		91.0		88.2			94.0
ENSG00000115526	23.4	27.4	74.8	58.0	20.4			47.2		34.2	15.2		18.6
ENSG00000115539		14.2	52.4	61.2	81.0	52.2	74.0	21.6	71.6	55.0	44.4			36.6	63.2	65.4	84.2	55.6	60.0
ENSG00000170485	88.4	46.0	68.0	78.6	95.2	71.6	75.6	55.6	90.6	93.4	85.0	94.4	18.2	82.4	92.4	76.6	86.6	83.2
ENSG00000071082	61.6	73.6	6.8	10.4	43.0	21.8	38.6	24.0	42.0	31.0	43.0	5.2	24.2	18.2	37.2	11.0	60.0	27.4	82.2
ENSG00000204634	77.2	89.6	79.4	85.0	87.0	84.2	87.4	34.4	88.4	90.8	90.6	88.0	19.6	80.4	98.4	66.0	88.8	92.8	91.8
ENSG00000158435	46.8	21.6	33.4	29.0	27.4	33.2	10.0	11.4	39.4	13.2	11.8	61.0	22.4	15.0	16.4	42.2	41.2	43.4	15.2
ENSG00000163162	37.8	4.4	67.8	12.2	27.2	32.0	26.0	59.6	54.8	37.0	51.0	38.0	91.0	29.2	66.8	59.4	26.4	69.0	44.6
ENSG00000175874								94.2
ENSG00000071054	36.8	28.6	39.0	83.4	42.6	49.2	80.8	99.2	7.2	65.0	33.4	67.2	78.2	10.0	53.0	67.8	69.0	29.8	46.0
ENSG00000115590						85.0										92.2	91.6		98.8
ENSG00000115594	76.8	99.6	47.8	92.8	63.2	77.0	69.6		73.0	98.2	96.8	37.2		74.4	97.2	82.8	63.6	66.4	94.0
ENSG00000115598						50.4										65.0	92.8
ENSG00000115602																		99.8	89.4
ENSG00000115604												34.6		93.4				96.0	93.4
ENSG00000115607																		94.8	69.8
ENSG00000115616		63.4
ENSG00000135953						15.0						79.0	54.6	38.4		34.8	14.0
ENSG00000170417			96.2	95.6						96.8
ENSG00000198914								68.8					67.6
ENSG00000135972	36.8	2.4	61.8	75.0	22.4	1.0	22.0	17.6	51.8	17.6	3.6	41.4	26.0	12.6	9.4	21.6	31.8	47.8	58.8
ENSG00000135966	29.8				86.4	76.2	21.0		47.4	31.8	56.8		74.4	41.8	29.4	27.6	40.2
ENSG00000135974	21.4	1.4	5.6	4.6	37.2	9.0	7.4	13.2	14.6	2.2	9.8	45.2	19.8	14.4	12.2	6.2	51.4	1.0	38.6
ENSG00000115641	63.4	76.8	99.4	97.6	69.8	64.0	71.2	79.2	79.6	89.4	85.6			76.8	91.4	90.0	74.2	70.6
ENSG00000071051	36.6	30.8	24.0	56.2	65.2	56.2	12.4	46.2	33.6	68.2	77.0	58.2	79.8	21.8	62.0	80.8	27.2	59.6	31.0
ENSG00000119147	98.4	94.4			96.4		93.6		91.4		98.6				96.0
ENSG00000115652	72.0	62.8	21.6	51.0	49.2	32.6	47.8	31.0	24.4	44.2	65.6	14.0	11.6	37.8	51.4	9.8	41.6	58.8	14.6
ENSG00000153165		72.0
ENSG00000144057	92.0	50.6						88.4	94.4						94.4
ENSG00000198203	86.0
ENSG00000135968	68.8	28.8	65.4	7.4	55.4	37.6	50.0	58.4	19.0	27.2	14.0	79.0	38.8	50.6	65.8	31.0	8.4	67.6	70.0
ENSG00000169756	35.8	60.2	77.6	58.4	57.8	25.4	66.6		60.8	91.6	51.4	41.6		58.8	26.2	15.6	51.6	73.4	58.8
[truncated: 12,660 more rows]
