# Supplementary material for: Large-scale analysis of human gene expression variability associates highly variable drug targets with lower drug effectiveness and safety
Source: Bioinformatics. 2019 Jan 14;35(17):3028–37. doi: 10.1093/bioinformatics/btz023 (PMC6735839; doi:10.1093/bioinformatics/btz023)
Supplement: btz023_Supplementary_Data [file btz023_supplementary_data.zip › btz023-suppl_data/btz023_Supplementary Table S3.csv]

Target	LCV	No_of_drugs	Drugs
SCNN1D	79.3	2	triamterene,amiloride
GABRD	82.4	39	lorazepam,ethchlorvynol,enflurane,temazepam,butabarbital,butalbital,topiramate,etomidate,talbutal,pentobarbital,olanzapine,clobazam,meprobamate,eszopiclone,alprazolam,chlordiazepoxide,amoxapine,clorazepate,acamprosate,isoflurane,primidone,halazepam,propofol,diazepam,oxazepam,triazolam,methoxyflurane,ergoloid mesylate,clonazepam,methyprylon,halothane,desflurane,flumazenil,estazolam,sevoflurane,glu…
PRKCZ	61.6	1	tamoxifen
CA6	97.4	2	zonisamide,mafenide
PIK3CD	71.6	1	caffeine
PGD	74.2	3	gadopentetate dimeglumine,dacarbazine,ketotifen
MTOR	38.6	4	pimecrolimus,sirolimus,everolimus,temsirolimus
MTHFR	52.4	2	cyanocobalamin,tetrahydrofolic acid
NPPB	99.1	2	carvedilol,oxymetholone
PLOD1	61.2	2	vitamin c,succinic acid
TNFRSF8	73.7	1	brentuximab vedotin
TNFRSF1B	85.2	1	etanercept
DHRS3	81.1	1	vitamin a
CLCNKA	96	1	niflumic acid
EPHA2	77.6	2	dasatinib,regorafenib
SDHB	51.2	1	succinic acid
PADI2	91.2	1	l-citrulline
PADI1	94.4	1	l-citrulline
PADI4	32	5	l-citrulline,azithromycin,doxycycline,tetracycline,streptomycin
PLA2G2A	99.4	5	indomethacin,diclofenac,ginkgo biloba,isopropyl alcohol,suramin
HSPG2	67.2	1	palifermin
C1QA	95.6	18	cetuximab,etanercept,adalimumab,abciximab,gemtuzumab ozogamicin,trastuzumab,rituximab,basiliximab,muromonab,ibritumomab tiuxetan,tositumomab,alemtuzumab,alefacept,efalizumab,natalizumab,palivizumab,daclizumab,bevacizumab
C1QC	97.8	18	cetuximab,etanercept,adalimumab,abciximab,gemtuzumab ozogamicin,trastuzumab,rituximab,basiliximab,muromonab,ibritumomab tiuxetan,tositumomab,alemtuzumab,alefacept,efalizumab,natalizumab,palivizumab,daclizumab,bevacizumab
C1QB	97.9	18	cetuximab,etanercept,adalimumab,abciximab,gemtuzumab ozogamicin,trastuzumab,rituximab,basiliximab,muromonab,ibritumomab tiuxetan,tositumomab,alemtuzumab,alefacept,efalizumab,natalizumab,palivizumab,daclizumab,bevacizumab
CD52	75.6	1	alemtuzumab
SLC9A1	57.6	1	amiloride
LCK	87.8	3	dasatinib,ponatinib,nintedanib
HDAC1	13.9	3	vorinostat,romidepsin,panobinostat
YARS	70.2	1	l-tyrosine
AZIN2	78.2	1	l-arginine
PSMB2	35	1	carfilzomib
CSF3R	93	2	pegfilgrastim,filgrastim
OXCT2	92.6	1	succinic acid
KCNQ4	72.2	1	ezogabine
CTPS1	79.2	1	l-glutamine
PPIH	21	1	l-proline
P3H1	51.2	3	vitamin c,succinic acid,l-proline
B4GALT2	61.8	1	n-acetylglucosamine
SLC6A9	87	1	glycine
PIK3R3	87	1	isoprenaline
FAAH	69.8	1	thiopental
CMPK1	49.2	1	gemcitabine
TXNDC12	28.4	1	glutathione
GPX7	61.4	1	glutathione
CPT2	77.4	2	l-carnitine,perhexiline
PCSK9	74.4	1	alirocumab
PRKAA2	73.9	1	acetylsalicylic acid
JUN	97.8	1	pseudoephedrine
JAK1	70	2	ruxolitinib,tofacitinib
LEPR	92	1	metreleptin
PDE4B	94.4	1	caffeine
CTH	96.8	1	l-cysteine
PTGER3	87.4	3	bimatoprost,dinoprostone,misoprostol
CRYZ	59.5	1	dicoumarol
ACADM	64.4	1	flavin adenine dinucleotide
PTGFR	91.6	5	travoprost,latanoprost,bimatoprost,dinoprost tromethamine,tafluprost
DDAH1	85.4	1	l-citrulline
GCLM	79.4	1	l-cysteine
F3	89.4	1	coagulation factor viia recombinant human
DPYD	56.5	1	flavin adenine dinucleotide
VCAM1	96.8	2	ethanol,carvedilol
SARS	34.2	1	serine
GSTM4	60.4	1	glutathione
GSTM2	87.8	1	glutathione
GSTM5	98	1	glutathione
GSTM3	90.6	1	glutathione
SLC16A4	62.8	1	pyruvic acid
KCNA2	88	1	dalfampridine
KCND3	80.4	4	disopyramide,amitriptyline,imipramine,dalfampridine
SLC16A1	83.8	1	pyruvic acid
NGF	94.2	1	clenbuterol
ATP1A1	66	15	digoxin,acetyldigitoxin,hydroflumethiazide,etacrynic acid,trichlormethiazide,deslanoside,ouabain,diazoxide,bretylium,ciclopirox,bepridil,potassium,aluminium,digitoxin,almitrine
CD2	88.8	1	alefacept
WARS2	30.2	1	l-tryptophan
FCGR1B	96.2	1	immune globulin human
PRKAB2	64.6	1	acetylsalicylic acid
FCGR1A	95.4	21	cetuximab,etanercept,immune globulin human,adalimumab,abciximab,gemtuzumab ozogamicin,trastuzumab,rituximab,basiliximab,muromonab,ibritumomab tiuxetan,tositumomab,alemtuzumab,alefacept,efalizumab,natalizumab,palivizumab,daclizumab,bevacizumab,porfimer sodium,methyl aminolevulinate
SV2A	63.4	1	levetiracetam
TARS2	33.8	1	l-threonine
OAZ3	86.2	1	ornithine
S100A12	92.9	2	olopatadine,amlexanox
S100A4	90.7	1	trifluoperazine
S100A2	97	1	olopatadine
S100A13	72.2	2	olopatadine,amlexanox
NPR1	85	6	nitroprusside,nitroglycerin,isosorbide dinitrate,amyl nitrite,erythrityl tetranitrate,nesiritide
IL6R	74.7	1	tocilizumab
CHRNB2	90.2	4	nicotine,dextromethorphan,galantamine,ethanol
KCNN3	92.6	1	procaine
GBA	59.8	1	velaglucerase alfa
PKLR	98.2	1	pyruvic acid
FDPS	50.2	5	pamidronate,zoledronic acid,alendronic acid,ibandronate,risedronate
KCNJ10	96	1	yohimbine
KCNJ9	73.2	1	ethanol
SLAMF7	95.2	1	elotuzumab
B4GALT3	48.4	1	n-acetylglucosamine
FCER1G	89.8	1	benzylpenicilloyl polylysine
SDHC	46	1	succinic acid
FCGR2A	90.8	19	cetuximab,etanercept,immune globulin human,adalimumab,abciximab,gemtuzumab ozogamicin,trastuzumab,rituximab,basiliximab,muromonab,ibritumomab tiuxetan,tositumomab,alemtuzumab,alefacept,efalizumab,natalizumab,palivizumab,daclizumab,bevacizumab
FCGR3A	96.6	19	cetuximab,etanercept,immune globulin human,adalimumab,abciximab,gemtuzumab ozogamicin,trastuzumab,rituximab,basiliximab,muromonab,ibritumomab tiuxetan,tositumomab,alemtuzumab,alefacept,efalizumab,natalizumab,palivizumab,daclizumab,bevacizumab
FCGR2B	92.9	20	cetuximab,etanercept,immune globulin human,adalimumab,abciximab,gemtuzumab ozogamicin,trastuzumab,rituximab,basiliximab,muromonab,ibritumomab tiuxetan,tositumomab,alemtuzumab,alefacept,efalizumab,antithymocyte immunoglobulin (rabbit),natalizumab,palivizumab,daclizumab,bevacizumab
FCGR3B	88.4	19	cetuximab,etanercept,immune globulin human,adalimumab,abciximab,gemtuzumab ozogamicin,trastuzumab,rituximab,basiliximab,muromonab,ibritumomab tiuxetan,tositumomab,alemtuzumab,alefacept,efalizumab,natalizumab,palivizumab,daclizumab,bevacizumab
ATF6	38.6	1	pseudoephedrine
DDR2	73.1	1	regorafenib
RXRG	94	5	adapalene,bexarotene,acitretin,alitretinoin,tretinoin
MGST3	58.4	1	glutathione
CD247	93.3	1	muromonab
SLC19A2	90.1	1	thiamine
F5	81.9	2	drotrecogin alfa,thrombomodulin alfa
SELP	94.6	3	heparin,dalteparin,nadroparin
SELE	98.2	1	carvedilol
PRDX6	52.8	1	isopropyl alcohol
DARS2	57.5	1	l-aspartic acid
SERPINC1	68.4	8	ardeparin,fondaparinux,heparin,enoxaparin,sulodexide,dalteparin,tinzaparin,nadroparin
ABL2	63.8	2	atp,dasatinib
SOAT1	45.7	2	ezetimibe,hesperetin
MR1	35.8	1	antithymocyte immunoglobulin (rabbit)
GLUL	89	1	l-glutamine
NCF2	84.4	1	dextromethorphan
PTGS2	97.6	50	dihomo-gamma-linolenic acid,icosapent,aminosalicylic acid,mesalazine,acetaminophen,indomethacin,nabumetone,ketorolac,tenoxicam,lenalidomide,celecoxib,tolmetin,piroxicam,fenoprofen,diclofenac,sulindac,flurbiprofen,etodolac,mefenamic acid,naproxen,sulfasalazine,phenylbutazone,meloxicam,carprofen,diflunisal,suprofen,salicylic acid,meclofenamic acid,acetylsalicylic acid,bromfenac,oxaprozin,ketoprofen…
PLA2G4A	75.4	3	fluticasone propionate,quinacrine,niflumic acid
GLRX2	59.8	1	glutathione
CACNA1S	88	1	spironolactone
SYT2	87.8	1	botulinum toxin type b
CYB5R1	35.4	1	flavin adenine dinucleotide
ADORA1	81.8	11	caffeine,theophylline,adenosine,dyphylline,pentoxifylline,enprofylline,gabapentin,aminophylline,oxtriphylline,theobromine,defibrotide
CHIT1	99.6	1	isopropyl alcohol
CD55	85.8	1	chloramphenicol
HSD11B1	91.4	1	prednisone
ATF3	99.8	1	pseudoephedrine
KCNK2	91	2	dofetilide,dronedarone
ESRRG	93.8	2	diethylstilbestrol,cholic acid
EPRS	45.4	1	l-proline
IARS2	35.4	1	l-isoleucine
PYCR2	22.6	1	l-proline
PARP1	50.2	2	nicotinamide,olaparib
EGLN1	56.4	1	vitamin c
KCNK1	86.8	3	ibutilide,quinidine,quinidine barbiturate
GGPS1	22.6	1	zoledronic acid
NID1	86.8	1	urokinase
ERO1B	36.8	1	flavin adenine dinucleotide
MTR	60.8	4	cyanocobalamin,tetrahydrofolic acid,methionine,hydroxocobalamin
RYR2	86.2	1	tetracaine
ADSS	28.8	1	l-aspartic acid
ACP1	19.2	1	adenine
TPO	94.8	4	carbimazole,dextrothyroxine,propylthiouracil,methimazole
ADI1	72.8	1	isopropyl alcohol
RRM2	97.4	2	cladribine,gallium nitrate
ODC1	84.2	2	spermine,eflornithine
NTSR2	93.4	1	levocabastine
RHOB	85.4	1	botulinum toxin type a
POMC	58	1	loperamide
KCNK3	92.4	2	doxapram,halothane
SLC5A6	53.4	2	biotin,lipoic acid
CAD	41.2	1	l-aspartic acid
XDH	83.2	4	allopurinol,l-carnitine,flavin adenine dinucleotide,febuxostat
SLC8A1	87.5	2	alpha-linolenic acid,icosapent
PRKCE	61.6	1	tamoxifen
MCFD2	53.2	1	antihemophilic factor, human recombinant
LHCGR	99.8	7	goserelin,menotropins,lutropin alfa,cetrorelix,choriogonadotropin alfa,buserelin,chorionic gonadotropin (human)
SLC1A4	77.8	1	l-alanine
NAGK	29.8	1	n-acetylglucosamine
MTHFD2	90.4	1	tetrahydrofolic acid
POLE4	38.6	1	cladribine
TACR1	91	4	aprepitant,ketamine,vapreotide,netupitant
SUCLG1	41	1	succinic acid
RETSAT	66	1	vitamin a
MAT2A	72.4	1	ademetionine
GGCX	45.2	6	coagulation factor viia recombinant human,drotrecogin alfa,coagulation factor ix (recombinant),menadione,phylloquinone,anisindione
COX5B	54.4	1	cholic acid
IL1R1	76.8	1	anakinra
IL1B	95.4	4	minocycline,gallium nitrate,canakinumab,rilonacept
IL1RN	90.4	1	rilonacept
PTPN4	40.4	1	alendronic acid
MAP3K2	45.4	1	bosutinib
PROC	35	2	menadione,sodium tetradecyl sulfate
SMPD4	5.4	1	phosphatidyl serine
DARS	40.8	1	l-aspartic acid
CXCR4	94.5	2	framycetin,plerixafor
HNMT	71	1	amodiaquine
KYNU	50.6	1	l-alanine
TNFAIP6	97.8	1	hyaluronic acid
CACNB4	69.8	1	spironolactone
KCNJ3	91.4	2	ethanol,halothane
ACVR1	46	1	atp
DPP4	93	6	atorvastatin,sitagliptin,vildagliptin,alogliptin,saxagliptin,linagliptin
SCN3A	65.1	1	valproic acid
SCN2A	80.2	1	valproic acid
SCN1A	53.9	1	valproic acid
SCN9A	75.2	1	valproic acid
SCN7A	85.6	1	valproic acid
ABCB11	94.8	3	atp,clofazimine,glyburide
LRP2	78.8	4	urokinase,insulin human,insulin pork,gentamicin
PPIG	20.2	1	l-proline
SLC25A12	40.7	1	l-aspartic acid
CHRNA1	99.2	1	galantamine
ATF2	31.2	1	pseudoephedrine
PDE11A	81.6	1	caffeine
ITGA4	86.8	3	natalizumab,tinzaparin,vedolizumab
PDE1A	79.2	1	caffeine
ITGAV	62.7	1	antithymocyte immunoglobulin (rabbit)
TFPI	85.6	2	coagulation factor viia recombinant human,dalteparin
COL3A1	95.4	1	collagenase clostridium histolyticum
PLCL1	91.3	1	quinacrine
CREB1	15.6	2	adenosine monophosphate,naloxone
MAP2	88.1	3	estramustine,paclitaxel,docetaxel
CPS1	71.6	1	carglumic acid
ERBB4	78.2	1	afatinib
ATIC	55.4	2	tetrahydrofolic acid,pemetrexed
FN1	87.2	1	ocriplasmin
PECR	85	1	adenine
CXCR1	82	1	ketoprofen
PRKAG3	97.6	1	acetylsalicylic acid
TUBA4A	87.3	3	vincristine,podofilox,cabazitaxel
FARSB	42	1	l-phenylalanine
ACSL3	53.4	1	icosapent
SLC19A3	96.4	1	l-cysteine
CHRND	94.4	1	galantamine
CHRNG	99.2	1	galantamine
DGKD	78.2	1	phosphatidyl serine
TRPM8	76	1	menthol
RAMP1	90	1	pramlintide
HDAC4	46.8	2	romidepsin,panobinostat
AGXT	30	3	serine,glycine,l-alanine
CRBN	24	3	lenalidomide,thalidomide,pomalidomide
ITPR1	68.6	1	caffeine
SLC6A1	88.7	1	tiagabine
HRH1	96	86	citalopram,benzatropine,ziprasidone,clemastine,amitriptyline,olanzapine,cetirizine,buclizine,clozapine,doxylamine,mirtazapine,dexbrompheniramine,loxapine,promazine,triprolidine,cyproheptadine,loratadine,imipramine,chlorpromazine,nortriptyline,amoxapine,hydroxyzine,cinnarizine,astemizole,trazodone,DB00667,azatadine,trimipramine,risperidone,meclizine,carbinoxamine,epinastine,olopatadine,propiomazin…
PPARG	75.6	14	icosapent,mesalazine,indomethacin,rosiglitazone,nateglinide,sulfasalazine,repaglinide,telmisartan,balsalazide,ibuprofen,glipizide,pioglitazone,mitiglinide,bezafibrate
RAF1	37.2	3	sorafenib,regorafenib,dabrafenib
THRB	69.4	4	liothyronine,levothyroxine,dextrothyroxine,liotrix
RARB	81.8	5	adapalene,acitretin,alitretinoin,tazarotene,tamibarotene
TOP2B	19	3	dexrazoxane,daunorubicin,etoposide
ACAA1	42	1	trimetazidine
SCN5A	78.1	1	valproic acid
CTNNB1	7.6	1	urea
CLEC3B	93.2	1	tenecteplase
LARS2	32.3	1	l-leucine
LTF	99.8	2	nimesulide,parecoxib
PTH1R	80.4	2	parathyroid hormone,teriparatide
MAP4	27.6	2	paclitaxel,docetaxel
SLC25A20	74.8	1	l-carnitine
P4HTM	45.8	1	vitamin c
IMPDH2	60.2	1	mercaptopurine
GPX1	75.6	1	glutathione
AMT	70.8	1	tetrahydrofolic acid
SLC38A3	86.8	2	histidine,l-asparagine
CACNA2D2	69.5	1	spironolactone
PARP3	38.1	1	olaparib
ALAS1	70.2	1	glycine
TNNC1	88.4	5	trifluoperazine,levosimendan,felodipine,bepridil,aluminium monostearate
NISCH	25.6	2	tizanidine,moxonidine
PRKCD	70	1	tamoxifen
CACNA1D	75.2	1	spironolactone
CACNA2D3	73	1	spironolactone
PDHB	43.6	1	pyruvic acid
SUCLG2	47.1	1	succinic acid
PROS1	67.8	3	drotrecogin alfa,menadione,sodium tetradecyl sulfate
ATP6V1A	38.8	3	alendronic acid,etidronic acid,tiludronic acid
B4GALT4	28.8	1	n-acetylglucosamine
NR1I2	81.4	9	vitamin e,erlotinib,estradiol,ethinyl estradiol,rifampicin,rifaximin,paclitaxel,docetaxel,rilpivirine
GSK3B	35.4	1	lithium
SLC15A2	91.6	4	ampicillin,cefotaxime,oxacillin,benzylpenicillin
CD86	79	3	antithymocyte immunoglobulin (rabbit),abatacept,belatacept
ALDH1L1	95.3	1	tetrahydrofolic acid
ATP2C1	25.6	6	enflurane,isoflurane,methoxyflurane,halothane,desflurane,sevoflurane
NEK11	34.6	1	dabrafenib
ACPP	87.8	1	sipuleucel-t
TF	96.6	1	aluminium
PCCB	63.8	2	biotin,l-valine
PIK3CB	62	1	caffeine
RBP1	87.7	2	vitamin a,acitretin
PLOD2	91.2	1	vitamin c
AGTR1	93.6	9	valsartan,olmesartan,losartan,candesartan cilexetil,eprosartan,telmisartan,irbesartan,tasosartan,azilsartan medoxomil
CP	97.8	1	drotrecogin alfa
SUCNR1	98.6	1	succinic acid
MME	94.8	1	sacubitril
RARRES1	99.6	1	tretinoin
BCHE	89.3	13	choline,dipivefrin,pyridostigmine,galantamine,isoflurophate,pralidoxime,malathion,hexafluronium,demecarium,rivastigmine,edrophonium,echothiophate,mivacurium
PRKCI	38.7	1	tamoxifen
SLC2A2	58.4	1	streptozocin
PLD1	77.9	1	choline
PIK3CA	56.6	1	caffeine
MCCC1	60.2	1	biotin
CLCN2	61	1	lubiprostone
DGKG	84	1	phosphatidyl serine
SST	97.4	1	cysteamine
P3H2	91.6	3	vitamin c,succinic acid,l-proline
TNK2	55.8	1	atp
PCYT1A	32.8	1	choline
PDE6B	76.7	1	caffeine
MAEA	25.8	1	tetrachlorodecaoxide
FGFR3	91.9	5	palifermin,pazopanib,ponatinib,lenvatinib,nintedanib
ADRA2C	95.6	2	amphetamine,mephentermine
S100P	89	1	cromoglicic acid
BST1	58.2	1	nicotinamide
CD38	94.3	1	daratumumab
LIAS	36.3	1	lipoic acid
ATP8A1	84	1	phosphatidyl serine
GABRG1	98.6	39	lorazepam,ethchlorvynol,enflurane,temazepam,butabarbital,butalbital,topiramate,etomidate,talbutal,pentobarbital,olanzapine,clobazam,meprobamate,eszopiclone,alprazolam,chlordiazepoxide,amoxapine,clorazepate,acamprosate,isoflurane,primidone,halazepam,propofol,diazepam,oxazepam,triazolam,methoxyflurane,ergoloid mesylate,clonazepam,methyprylon,halothane,desflurane,flumazenil,estazolam,sevoflurane,glu…
GABRA2	87.1	39	lorazepam,ethchlorvynol,enflurane,temazepam,butabarbital,butalbital,topiramate,etomidate,talbutal,pentobarbital,olanzapine,clobazam,meprobamate,eszopiclone,alprazolam,chlordiazepoxide,amoxapine,clorazepate,acamprosate,isoflurane,primidone,halazepam,propofol,diazepam,oxazepam,triazolam,methoxyflurane,ergoloid mesylate,clonazepam,methyprylon,halothane,desflurane,flumazenil,estazolam,sevoflurane,glu…
GABRA4	91.2	39	lorazepam,ethchlorvynol,enflurane,temazepam,butabarbital,butalbital,topiramate,etomidate,talbutal,pentobarbital,olanzapine,clobazam,meprobamate,eszopiclone,alprazolam,chlordiazepoxide,amoxapine,clorazepate,acamprosate,isoflurane,primidone,halazepam,propofol,diazepam,oxazepam,triazolam,methoxyflurane,ergoloid mesylate,clonazepam,methyprylon,halothane,desflurane,flumazenil,estazolam,sevoflurane,glu…
PDGFRA	85.6	6	becaplermin,imatinib,sunitinib,pazopanib,regorafenib,ponatinib
KIT	91.8	9	sorafenib,imatinib,dasatinib,sunitinib,nilotinib,pazopanib,regorafenib,ponatinib,lenvatinib
KDR	88	10	sorafenib,sunitinib,ramucirumab,pazopanib,axitinib,cabozantinib,regorafenib,ponatinib,lenvatinib,nintedanib
PPAT	45.8	2	l-glutamine,mercaptopurine
PAICS	68.4	1	l-aspartic acid
IGFBP7	67.2	2	insulin human,insulin pork
SULT1E1	100	1	cyclizine
DCK	50.4	1	fludarabine
ALB	65.4	4	erythromycin,cefotaxime,vancomycin,rifampicin
PF4	95.8	1	drotrecogin alfa
ADH1A	94	1	fomepizole
ADH1B	90.4	1	fomepizole
ADH1C	96.4	2	fomepizole,cholic acid
MTTP	58.9	2	hesperetin,lomitapide
NFKB1	34.8	1	acetylsalicylic acid
EGF	89.8	1	sucralfate
PDE5A	89.2	1	caffeine
SLC7A11	96	4	cystine,riluzole,sulfasalazine,acetylcysteine
MGST2	58	1	glutathione
MMAA	44.6	2	cyanocobalamin,hydroxocobalamin
EDNRA	87	5	bosentan,acetylsalicylic acid,sitaxentan,ambrisentan,macitentan
NR3C2	70.4	8	nimodipine,progesterone,spironolactone,fluticasone propionate,fludrocortisone,eplerenone,felodipine,drospirenone
TLR2	90.7	1	lyme disease vaccine (recombinant ospa)
FGB	91.6	1	sucralfate
FGA	84.4	5	alteplase,reteplase,anistreplase,tenecteplase,sucralfate
FGG	87.2	1	sucralfate
GLRB	82.2	1	enflurane
GRIA2	81.1	16	butabarbital,butalbital,talbutal,pentobarbital,secobarbital,thiopental,primidone,methylphenobarbital,ethanol,phenobarbital,quinidine barbiturate,amobarbital,aprobarbital,butethal,heptabarbital,hexobarbital
CPE	79.3	2	insulin human,insulin pork
GLRA3	89.8	3	glycine,lindane,ivermectin
CASP3	40	1	minocycline
ACSL1	86.8	2	adenosine monophosphate,atp
SLC25A4	64.9	2	atp,clodronic acid
KLKB1	68.8	3	ecallantide,human c1-esterase inhibitor,conestat alfa
F11	42.4	3	coagulation factor ix (recombinant),human c1-esterase inhibitor,conestat alfa
SDHA	38.2	1	succinic acid
SLC12A7	72	1	potassium chloride
SRD5A1	65.2	4	levonorgestrel,dutasteride,finasteride,norgestrel
MTRR	22.4	3	cyanocobalamin,methionine,hydroxocobalamin
TARS	59	1	l-threonine
AGXT2	83.4	3	pyruvic acid,glycine,l-alanine
PRLR	84.9	2	somatotropin,fluoxymesterone
PTGER4	87.6	2	dinoprostone,misoprostol
PRKAA1	38	1	acetylsalicylic acid
OXCT1	79.6	1	succinic acid
GHR	86.1	2	somatotropin,pegvisomant
GPX8	70.6	1	glutathione
PDE4D	90.6	1	caffeine
PIK3R1	83.2	1	isoprenaline
MCCC2	71.4	1	biotin
CARTPT	99.7	1	amphetamine
HMGCR	75.6	7	pravastatin,lovastatin,simvastatin,atorvastatin,fluvastatin,rosuvastatin,pitavastatin
F2R	88.4	2	streptokinase,vorapaxar
PDE8B	91.3	1	caffeine
BHMT2	90.8	1	methionine
BHMT	88.6	1	methionine
DHFR	80	8	pyrimethamine,trimethoprim,methotrexate,pemetrexed,gentamicin,proguanil,trimetrexate,pralatrexate
CKMT2	84	1	creatine
VCAN	94	1	hyaluronic acid
COX7C	54	1	cholic acid
GLRX	87.5	1	glutathione
PCSK1	92.8	2	insulin human,insulin pork
CHD1	63.8	1	epirubicin
PAM	67	1	vitamin c
KCNN2	79.9	1	procaine
CDO1	94.4	1	l-cysteine
PPIC	66.4	1	l-proline
SLC12A2	74.1	3	potassium chloride,bumetanide,quinethazone
HINT1	34.2	1	adenosine monophosphate
P4HA2	78.4	2	succinic acid,l-proline
SLC22A4	93.4	1	l-carnitine
SLC22A5	63.2	1	l-carnitine
VDAC1	47.4	1	aluminium monostearate
PPP2CA	40.4	1	vitamin e
CAMLG	32.8	1	cyclosporine
SLC23A1	71	1	vitamin c
HARS	12	1	histidine
HDAC3	11.8	2	vorinostat,panobinostat
FGF1	93.4	3	pentosan polysulfate,amlexanox,pazopanib
NR3C1	57.6	41	flunisolide,diflorasone,alclometasone,medrysone,amcinonide,fluorometholone,megestrol acetate,beclomethasone dipropionate,spironolactone,betamethasone,desoximetasone,fluticasone propionate,fluocinolone acetonide,ulobetasol,triamcinolone,prednisone,flumethasone,fludrocortisone,hydrocortisone,mometasone,hydrocortamate,mifepristone,clocortolone,flurandrenolide,prednisolone,loteprednol,rimexolone,meth…
LARS	26.6	1	l-leucine
ADRB2	91	7	amphetamine,bethanidine,amitriptyline,olanzapine,nortriptyline,trimipramine,mephentermine
CSF1R	90.7	2	imatinib,sunitinib
PDGFRB	71.9	7	becaplermin,sorafenib,imatinib,dasatinib,sunitinib,pazopanib,regorafenib
SLC6A7	85.6	1	l-proline
GPX3	88.4	1	glutathione
GM2A	62.2	1	isopropyl alcohol
SLC36A1	64.8	2	glycine,l-alanine
GRIA1	98.2	7	enflurane,isoflurane,ethanol,methoxyflurane,desflurane,sevoflurane,perampanel
ITK	96.5	1	pazopanib
ADRA1B	84.5	2	amphetamine,mephentermine
GABRB2	86.4	39	lorazepam,ethchlorvynol,enflurane,temazepam,butabarbital,butalbital,topiramate,etomidate,talbutal,pentobarbital,olanzapine,clobazam,meprobamate,eszopiclone,alprazolam,chlordiazepoxide,amoxapine,clorazepate,acamprosate,isoflurane,primidone,halazepam,propofol,diazepam,oxazepam,triazolam,methoxyflurane,ergoloid mesylate,clonazepam,methyprylon,halothane,desflurane,flumazenil,estazolam,sevoflurane,glu…
GABRA6	73	39	lorazepam,ethchlorvynol,enflurane,temazepam,butabarbital,butalbital,topiramate,etomidate,talbutal,pentobarbital,olanzapine,clobazam,meprobamate,eszopiclone,alprazolam,chlordiazepoxide,amoxapine,clorazepate,acamprosate,isoflurane,primidone,halazepam,propofol,diazepam,oxazepam,triazolam,methoxyflurane,ergoloid mesylate,clonazepam,methyprylon,halothane,desflurane,flumazenil,estazolam,sevoflurane,glu…
GABRA1	92.3	39	lorazepam,ethchlorvynol,enflurane,temazepam,butabarbital,butalbital,topiramate,etomidate,talbutal,pentobarbital,olanzapine,clobazam,meprobamate,eszopiclone,alprazolam,chlordiazepoxide,amoxapine,clorazepate,acamprosate,isoflurane,primidone,halazepam,propofol,diazepam,oxazepam,triazolam,methoxyflurane,ergoloid mesylate,clonazepam,methyprylon,halothane,desflurane,flumazenil,estazolam,sevoflurane,glu…
GABRG2	85.8	39	lorazepam,ethchlorvynol,enflurane,temazepam,butabarbital,butalbital,topiramate,etomidate,talbutal,pentobarbital,olanzapine,clobazam,meprobamate,eszopiclone,alprazolam,chlordiazepoxide,amoxapine,clorazepate,acamprosate,isoflurane,primidone,halazepam,propofol,diazepam,oxazepam,triazolam,methoxyflurane,ergoloid mesylate,clonazepam,methyprylon,halothane,desflurane,flumazenil,estazolam,sevoflurane,glu…
HMMR	62.6	1	hyaluronic acid
KCNMB1	86.8	1	procaine
GABRP	98	39	lorazepam,ethchlorvynol,enflurane,temazepam,butabarbital,butalbital,topiramate,etomidate,talbutal,pentobarbital,olanzapine,clobazam,meprobamate,eszopiclone,alprazolam,chlordiazepoxide,amoxapine,clorazepate,acamprosate,isoflurane,primidone,halazepam,propofol,diazepam,oxazepam,triazolam,methoxyflurane,ergoloid mesylate,clonazepam,methyprylon,halothane,desflurane,flumazenil,estazolam,sevoflurane,glu…
DRD1	69.2	11	cabergoline,olanzapine,mirtazapine,loxapine,imipramine,chlorpromazine,cinnarizine,ergotamine,trimipramine,dopamine,mianserin
HRH2	84.8	15	betazole,amitriptyline,olanzapine,loxapine,cimetidine,nizatidine,DB00667,epinastine,tolazoline,ranitidine,famotidine,methantheline,doxepin,asenapine,roxatidine acetate
FGFR4	74.4	3	palifermin,ponatinib,lenvatinib
F12	76.4	3	human c1-esterase inhibitor,ethanolamine oleate,conestat alfa
PHYKPL	46.6	1	l-alanine
CANX	36	2	antihemophilic factor, human recombinant,tenecteplase
FLT4	86.4	7	sorafenib,sunitinib,pazopanib,axitinib,regorafenib,lenvatinib,nintedanib
SERPINB6	39.2	1	drotrecogin alfa
NQO2	69.4	4	menadione,melatonin,primaquine,flavin adenine dinucleotide
FARS2	40.6	1	l-phenylalanine
SIRT5	31.4	2	nicotinamide,suramin
TPMT	49.7	1	olsalazine
ALDH5A1	73.6	3	succinic acid,valproic acid,chlormerodrin
GABBR1	69	3	baclofen,progabide,vigabatrin
TUBB	56.8	5	vinorelbine,vincristine,vinblastine,podofilox,colchicine
DDR1	64.4	1	imatinib
DDAH2	71.2	1	l-citrulline
VARS	53.6	1	l-valine
NEU1	35.6	1	oseltamivir
C4A	97	1	immune globulin human
C4B	96	1	immune globulin human
CYP21A2	88.6	1	ketoconazole
HLA-DRB1	98.5	1	glatiramer
HLA-DQB1	100	1	insulin pork
PSMB8	63.4	1	carfilzomib
PSMB9	75	1	carfilzomib
RXRB	17.8	6	adapalene,bexarotene,acitretin,alitretinoin,tretinoin,tazarotene
ITPR3	70.2	1	caffeine
PPARD	44.2	4	icosapent,treprostinil,sulindac,bezafibrate
PIM1	93.6	1	adenosine monophosphate
GLO1	50.8	2	glutathione,indomethacin
GNMT	94.6	2	ademetionine,glycine
SLC22A7	80.6	1	cefotaxime
VEGFA	95.2	9	bevacizumab,minocycline,gliclazide,carvedilol,ranibizumab,tromethamine,vandetanib,dalteparin,aflibercept
SLC29A1	77	1	ethanol
AARS2	32	1	l-alanine
MUT	63.2	2	cyanocobalamin,hydroxocobalamin
GSTA2	93.6	2	glutathione,chloroquine
GSTA1	95.9	1	glutathione
GSTA4	55.3	1	glutathione
GCLC	63	1	l-cysteine
KCNQ5	93	1	ezogabine
HTR1B	35	1	ketamine
ELOVL4	78	1	alpha-linolenic acid
NT5E	80.2	1	pentoxifylline
CNR1	97	3	dronabinol,nabilone,rimonabant
RNGTT	38.4	1	isopropyl alcohol
GRIK2	76.2	14	butabarbital,butalbital,talbutal,pentobarbital,secobarbital,thiopental,primidone,methylphenobarbital,phenobarbital,amobarbital,aprobarbital,butethal,heptabarbital,hexobarbital
AMD1	63	2	ademetionine,tromethamine
FYN	57	1	dasatinib
TUBE1	51.8	1	vinblastine
HDAC2	33.4	8	lovastatin,theophylline,valproic acid,aminophylline,oxtriphylline,vorinostat,romidepsin,panobinostat
FRK	77.4	1	regorafenib
GJA1	89.8	1	carvedilol
ARG1	78.5	2	ornithine,urea
ENPP1	81.5	2	ribavirin,amifostine
PDE7B	72.2	1	caffeine
IFNGR1	56.2	1	interferon gamma-1b
ESR1	87.6	34	diethylstilbestrol,conjugated estrogens,etonogestrel,desogestrel,levonorgestrel,progesterone,raloxifene,toremifene,medroxyprogesterone acetate,estrone,tamoxifen,estradiol,ethynodiol diacetate,clomifene,dienestrol,fulvestrant,norgestimate,ethinyl estradiol,melatonin,trilostane,naloxone,fluoxymesterone,estramustine,mestranol,danazol,allylestrenol,estriol,estrone sulfate,quinestrol,ospemifene,bazedo…
IGF2R	39.6	1	mecasermin
LPA	94.8	1	aminocaproic acid
PLG	77.8	9	alteplase,urokinase,reteplase,anistreplase,tenecteplase,streptokinase,tranexamic acid,aminocaproic acid,aprotinin
PDE10A	81.2	1	caffeine
PSMB1	33.8	2	bortezomib,carfilzomib
RAC1	23	1	dextromethorphan
AHR	68.6	6	mexiletine,nimodipine,flutamide,atorvastatin,leflunomide,ginseng
HDAC9	87.4	2	valproic acid,panobinostat
CYCS	74.6	1	minocycline
GARS	71.2	1	glycine
PDE1C	85.8	1	caffeine
NPC1L1	81.8	1	ezetimibe
OGDH	38.8	1	valproic acid
PPIA	24.2	2	cyclosporine,l-proline
RAMP3	90.4	1	pramlintide
ADCY1	84.4	2	adenosine monophosphate,atp
IGFBP3	94.5	1	mecasermin
DDC	95	2	carbidopa,methyldopa
EGFR	65.6	11	cetuximab,trastuzumab,lidocaine,gefitinib,erlotinib,lapatinib,panitumumab,vandetanib,afatinib,osimertinib,necitumumab
VKORC1L1	62.4	1	menadione
ASL	49.2	1	l-arginine
LIMK1	49	1	dabrafenib
NCF1	88	1	dextromethorphan
POR	63.4	1	flavin adenine dinucleotide
CACNA2D1	67.8	1	spironolactone
CROT	58.2	1	l-carnitine
ABCB1	83.2	3	atp,roxithromycin,voacamine
CDK6	77	1	palbociclib
COL1A2	91	1	collagenase clostridium histolyticum
PON1	47	1	cefazolin
SLC25A13	32.3	1	l-aspartic acid
ASNS	78	3	l-aspartic acid,atp,l-asparagine
CYP3A5	92.6	1	paliperidone
CYP3A4	95.4	2	isoniazid,paliperidone
ACHE	92.5	20	choline,dipivefrin,gallamine triethiodide,pyridostigmine,galantamine,isoflurophate,pralidoxime,minaprine,donepezil,demecarium,physostigmine,rivastigmine,edrophonium,ambenonium,tubocurarine,decamethonium,ephedrine,neostigmine,acetylcholine,dimetacrine
SERPINE1	99.5	6	alteplase,urokinase,reteplase,anistreplase,tenecteplase,drotrecogin alfa
PLOD3	49.2	2	vitamin c,succinic acid
SRPK2	29.8	1	adenine
DLD	60.4	1	flavin adenine dinucleotide
MET	79.1	2	crizotinib,cabozantinib
KCND2	85.5	4	disopyramide,amitriptyline,imipramine,dalfampridine
IMPDH1	64.7	1	mercaptopurine
SMO	73.8	4	fluocinonide,halcinonide,vismodegib,sonidegib
AKR1B1	80.4	1	sulindac
CHRM2	88.8	5	pethidine,amoxapine,cinnarizine,trimipramine,ketamine
AKR1D1	95.4	2	azelaic acid,finasteride
TBXAS1	90.2	2	sulfasalazine,ridogrel
BRAF	41.2	4	sorafenib,vemurafenib,regorafenib,dabrafenib
MGAM	84.8	3	acarbose,miglitol,voglibose
GSTK1	31.4	1	glutathione
TPK1	53.6	1	thiamine
KCNH2	79.5	27	erythromycin,dofetilide,amsacrine,ibutilide,alfuzosin,prazosin,imipramine,chlorpromazine,sotalol,ciprofloxacin,doxazosin,cisapride,astemizole,verapamil,thioridazine,quinidine,pimozide,miconazole,amiodarone,carvedilol,doxepin,terazosin,propafenone,clarithromycin,halofantrine,dronedarone,sertindole
NOS3	92.2	5	l-arginine,l-citrulline,sapropterin,miconazole,apremilast
PRKAG2	62	1	acetylsalicylic acid
HTR5A	77.9	3	olanzapine,loxapine,asenapine
SLC7A2	84.6	2	l-lysine,ornithine
LPL	95	2	DB05269,tyloxapol
ATP6V1B2	40.4	1	gallium nitrate
ADRA1A	92.8	2	amphetamine,mephentermine
STMN4	73.7	1	lomustine
PTK2B	76.6	1	leflunomide
GSR	65.6	3	glutathione,carmustine,flavin adenine dinucleotide
PPP2CB	49.2	1	vitamin e
PROSC	49.6	1	l-proline
ADRB3	93.2	7	amphetamine,bethanidine,amitriptyline,olanzapine,nortriptyline,trimipramine,mephentermine
FGFR1	63.6	6	palifermin,sorafenib,regorafenib,ponatinib,lenvatinib,nintedanib
PLAT	91.8	6	urokinase,aminocaproic acid,ibuprofen,iloprost,human c1-esterase inhibitor,conestat alfa
IKBKB	29.2	6	mesalazine,sulfasalazine,acetylsalicylic acid,auranofin,arsenic trioxide,acetylcysteine
POLB	61	1	cytarabine
VDAC3	24.6	1	aluminium monostearate
PRKDC	34.4	1	caffeine
LYN	58.8	3	bosutinib,ponatinib,nintedanib
CA8	95.4	1	zonisamide
ASPH	67.6	2	l-aspartic acid,succinic acid
PDE7A	81.8	1	caffeine
PMP2	92.8	1	oleic acid
IMPA1	56.4	1	lithium
CA13	69	1	zonisamide
CA1	99.4	19	methyclothiazide,amlodipine,methocarbamol,bendroflumethiazide,benzthiazide,cyclothiazide,methazolamide,hydroflumethiazide,acetazolamide,dorzolamide,chlorothiazide,zonisamide,hydrochlorothiazide,trichlormethiazide,ethinamate,diazoxide,diclofenamide,brinzolamide,quinethazone
CA3	99.6	2	acetazolamide,zonisamide
CA2	90.2	20	methyclothiazide,topiramate,bendroflumethiazide,benzthiazide,cyclothiazide,furosemide,methazolamide,hydroflumethiazide,acetazolamide,dorzolamide,chlorothiazide,zonisamide,hydrochlorothiazide,trichlormethiazide,ethinamate,diazoxide,diclofenamide,brinzolamide,quinethazone,urea
MMP16	66.3	1	marimastat
PTDSS1	43.4	1	phosphatidyl serine
SDC2	78	1	sargramostim
COX6C	54.8	1	cholic acid
RRM2B	51	1	cladribine
NOV	93.7	2	insulin human,insulin pork
SQLE	87.9	3	naftifine,terbinafine,butenafine
MYC	92.6	1	nadroparin
KCNQ3	80.7	4	amitriptyline,diclofenac,meclofenamic acid,ezogabine
KCNK9	65.2	2	doxapram,halothane
TOP1MT	55.8	2	irinotecan,topotecan
PYCRL	63.7	1	l-proline
SLC52A2	57.8	1	gamma hydroxybutyric acid
GPT	73.6	2	l-alanine,phenelzine
SLC1A1	96.6	1	l-aspartic acid
JAK2	81.8	2	ruxolitinib,tofacitinib
CD274	90.2	1	atezolizumab
GLDC	52.1	1	glycine
MTAP	30.4	1	adenine
TEK	77	4	ampicillin,vandetanib,regorafenib,ponatinib
B4GALT1	59.8	1	n-acetylglucosamine
SIGMAR1	44.8	1	nortriptyline
IL11RA	68.6	1	oprelvekin
CA9	91.7	4	benzthiazide,hydroflumethiazide,zonisamide,hydrochlorothiazide
NPR2	34.9	2	erythrityl tetranitrate,nesiritide
ALDH1A1	89	2	vitamin a,tretinoin
ANXA1	73.8	3	amcinonide,hydrocortisone,dexamethasone
RORB	73.7	1	melatonin
RFK	61.4	1	riboflavin
NTRK2	88.5	1	amitriptyline
SPTLC1	17.6	1	serine
IARS	63.6	1	l-isoleucine
FBP1	77.4	1	adenosine monophosphate
HABP4	58.9	1	hyaluronic acid
GABBR2	80.2	1	baclofen
BAAT	51.6	1	glycine
GRIN3A	86	7	atomoxetine,pentobarbital,secobarbital,gabapentin,phenobarbital,milnacipran,ketobemidone
PPP3R2	87	1	cyclosporine
ABCA1	90.4	3	atp,glyburide,probucol
UGCG	88.8	2	miglustat,eliglustat
ALAD	59.6	1	aminolevulinic acid
POLE3	39.6	1	cladribine
AMBP	75	2	human serum albumin,DB00064
ORM1	91.6	3	chlorpromazine,oxycodone,thalidomide
ORM2	66.2	3	chlorpromazine,oxycodone,thalidomide
TLR4	87.8	1	naloxone
C5	80.6	2	immune globulin human,eculizumab
PTGS1	93.7	44	dihomo-gamma-linolenic acid,icosapent,mesalazine,acetaminophen,indomethacin,minoxidil,nabumetone,ketorolac,tenoxicam,tolmetin,piroxicam,fenoprofen,diclofenac,sulindac,diethylcarbamazine,flurbiprofen,etodolac,mefenamic acid,naproxen,sulfasalazine,phenylbutazone,meloxicam,carprofen,diflunisal,suprofen,salicylic acid,meclofenamic acid,acetylsalicylic acid,bromfenac,oxaprozin,ketoprofen,balsalazide,i…
HSPA5	80.4	2	antihemophilic factor, human recombinant,acetylsalicylic acid
FPGS	58.6	1	raltitrexed
CRAT	49.8	1	l-carnitine
ASS1	88.1	4	l-arginine,l-aspartic acid,l-citrulline,atp
ABL1	49.6	7	atp,imatinib,dasatinib,nilotinib,bosutinib,regorafenib,ponatinib
DBH	83	3	vitamin c,disulfiram,dopamine
RXRA	51.2	5	adapalene,bexarotene,acitretin,alitretinoin,etodolac
GRIN1	59.8	7	atomoxetine,pentobarbital,secobarbital,gabapentin,phenobarbital,milnacipran,ketobemidone
TUBB4B	88.1	2	albendazole,mebendazole
CACNA1B	64	1	spironolactone
AKR1C1	94.4	2	salicylic acid,acetylsalicylic acid
AKR1C2	96.6	1	ursodeoxycholic acid
AKR1C3	85	1	bimatoprost
PRKCQ	74.2	1	tamoxifen
PHYH	62	2	antihemophilic factor, human recombinant,vitamin c
CUBN	77.2	1	hydroxocobalamin
TRDMT1	42	1	pentamidine
CACNB2	70.4	1	spironolactone
THNSL1	70	1	l-threonine
ITGB1	65	1	antithymocyte immunoglobulin (rabbit)
NRP1	88.7	2	palifermin,pegaptanib
RET	73.1	4	sorafenib,cabozantinib,regorafenib,ponatinib
CXCL12	94	1	tinzaparin
ALOX5	90.4	12	vitamin e,masoprocol,aminosalicylic acid,mesalazine,montelukast,diclofenac,diethylcarbamazine,zileuton,sulfasalazine,meclofenamic acid,balsalazide,minocycline
P4HA1	82.8	4	vitamin c,succinic acid,l-proline,hydralazine
CAMK2G	45	1	bosutinib
ADK	44.8	2	adenosine monophosphate,ribavirin
VDAC2	33.8	1	aluminium monostearate
KCNMA1	90.2	1	procaine
PPIF	83	2	cyclosporine,l-proline
MAT1A	47.6	1	ademetionine
GLUD1	38	1	hexachlorophene
HTR7	51.2	1	ergoloid mesylate
IDE	46.8	3	insulin human,insulin pork,bacitracin
CYP2C19	98	1	isoniazid
CYP2C8	84.8	1	isoniazid
GOT1	65.9	2	l-aspartic acid,l-cysteine
ABCC2	65.8	2	atp,sulfinpyrazone
CHUK	59.6	4	aminosalicylic acid,mesalazine,sulfasalazine,acetylcysteine
NFKB2	88.6	1	acetylsalicylic acid
CYP17A1	94.8	2	progesterone,abiraterone
NT5C2	45.6	2	atp,ribavirin
GSTO1	61.4	1	glutathione
GSTO2	60.3	1	glutathione
ADRA2A	95.4	2	amphetamine,mephentermine
HABP2	94.2	1	hyaluronic acid
ADRB1	84.1	7	amphetamine,bethanidine,amitriptyline,olanzapine,nortriptyline,trimipramine,mephentermine
SLC18A2	57.6	12	amphetamine,reserpine,norepinephrine,benzphetamine,deserpidine,ephedra,ephedrine,dextroamphetamine,methamphetamine,tetrabenazine,isometheptene,propylhexedrine
FGFR2	87.2	6	palifermin,thalidomide,regorafenib,ponatinib,lenvatinib,nintedanib
ACADSB	58.3	2	l-isoleucine,valproic acid
OAT	49.8	1	ornithine
PTPRE	75	1	alendronic acid
MGMT	65	1	l-cysteine
CALY	77.8	3	clozapine,apomorphine,trifluoperazine
PTDSS2	20.8	1	phosphatidyl serine
CTSD	47.6	2	insulin human,insulin pork
KCNQ1	83.8	2	indapamide,bepridil
CARS	61.6	1	l-cysteine
CHRNA10	92.2	8	nicotine,succinylcholine,methadone,galantamine,ethanol,pentolinium,trimethaphan,chloroprocaine
RRM1	42.8	5	cladribine,gemcitabine,clofarabine,hydroxyurea,fludarabine
HBB	99.8	1	iron dextran
CCKBR	84.7	1	pentagastrin
SMPD1	54	3	amlodipine,chlorpromazine,desipramine
PDE3B	70.6	1	caffeine
KCNJ11	71	1	glyburide
ABCC8	68.9	12	atp,glimepiride,chlorpropamide,nateglinide,repaglinide,glyburide,glipizide,gliclazide,tolbutamide,gliquidone,mitiglinide,glycodiazine
KCNC1	85.4	1	dalfampridine
TPH1	94.3	1	sapropterin
SAA1	96.3	2	human serum albumin,DB00064
LDHA	70.6	1	nicotinamide
BBOX1	93	2	vitamin c,succinic acid
CAT	81.4	1	fomepizole
CD44	65	1	hyaluronic acid
ALKBH3	21.9	1	vitamin c
F2	71.6	13	lepirudin,bivalirudin,drotrecogin alfa,coagulation factor ix (recombinant),menadione,argatroban,proflavine,suramin,ximelagatran,thrombomodulin alfa,human c1-esterase inhibitor,dabigatran etexilate,conestat alfa
FOLH1	93.2	1	capromab pendetide
GLYAT	87.8	1	glycine
GLYATL1	37	1	glycine
TCN1	95	1	hydroxocobalamin
MS4A1	79.2	5	rituximab,ibritumomab tiuxetan,tositumomab,ofatumumab,obinutuzumab
FADS1	81	2	alpha-linolenic acid,icosapent
FADS2	91.6	1	alpha-linolenic acid
FTH1	73.8	1	iron dextran
ASRGL1	77.4	2	l-aspartic acid,l-asparagine
GANAB	6	1	miglitol
CHRM1	79.6	5	pethidine,amoxapine,cinnarizine,trimipramine,ketamine
COX8A	61.8	1	cholic acid
VEGFB	72.8	1	aflibercept
PRDX5	44	2	auranofin,benzoic acid
POLA2	21.8	1	dacarbazine
SLC29A2	70.9	1	ethanol
PC	82	2	pyruvic acid,biotin
ADRBK1	30	1	atp
GSTP1	55	3	glutathione,clomipramine,carbocisteine
ACY3	62.8	1	l-aspartic acid
CPT1A	76.2	3	l-carnitine,glyburide,perhexiline
CCND1	89.6	1	arsenic trioxide
ANO1	87.7	1	crofelemer
FOLR3	99.6	1	folic acid
FOLR2	95.6	1	folic acid
PDE2A	89.1	1	caffeine
P2RY2	63.4	1	suramin
SLCO2B1	91.8	2	rifampicin,ergoloid mesylate
NARS2	27.8	1	l-asparagine
GRM5	80.6	2	acamprosate,rufinamide
PANX1	71.5	1	probenecid
PGR	84.6	20	etonogestrel,desogestrel,megestrol acetate,levonorgestrel,dydrogesterone,progesterone,spironolactone,fluticasone propionate,medroxyprogesterone acetate,norethisterone,ethynodiol diacetate,mifepristone,norgestimate,drospirenone,danazol,allylestrenol,norelgestromin,hydroxyprogesterone caproate,ulipristal,norgestrel
MMP7	94.4	1	marimastat
MMP8	99.6	1	marimastat
CASP1	70.8	1	minocycline
GRIA4	71.3	1	ethanol
GUCY1A2	76.8	3	nitric oxide,isosorbide mononitrate,riociguat
ACAT1	56	1	sulfasalazine
ATM	45	1	caffeine
FDX1	48	1	mitotane
LAYN	84.8	1	hyaluronic acid
SDHD	54.2	2	succinic acid,hexachlorophene
NNMT	95.4	1	niacin
SCN4B	95.9	1	valproic acid
SCN2B	86.4	1	valproic acid
CD3E	94	1	muromonab
CD3D	98.2	2	muromonab,blinatumomab
SCN3B	92.2	1	valproic acid
KCNJ5	96.6	2	ethanol,glyburide
ST14	73.6	1	urokinase
ACAD8	34.4	1	flavin adenine dinucleotide
CACNA1C	82.4	1	spironolactone
KCNA1	89.3	8	enflurane,amitriptyline,isoflurane,methoxyflurane,nifedipine,desflurane,sevoflurane,dalfampridine
KCNA5	92	1	dalfampridine
VWF	90	1	antihemophilic factor, human recombinant
SCNN1A	70.6	2	triamterene,amiloride
CD4	82.2	1	antithymocyte immunoglobulin (rabbit)
P3H3	70.8	3	vitamin c,succinic acid,l-proline
C1S	66.7	12	cetuximab,etanercept,adalimumab,abciximab,gemtuzumab ozogamicin,trastuzumab,rituximab,basiliximab,muromonab,ibritumomab tiuxetan,human c1-esterase inhibitor,conestat alfa
C1R	77.8	20	cetuximab,etanercept,adalimumab,abciximab,gemtuzumab ozogamicin,trastuzumab,rituximab,basiliximab,muromonab,ibritumomab tiuxetan,tositumomab,alemtuzumab,alefacept,efalizumab,natalizumab,palivizumab,daclizumab,bevacizumab,human c1-esterase inhibitor,conestat alfa
CD163	99	1	tetrachlorodecaoxide
M6PR	42.6	1	alglucosidase alfa
A2M	78.3	3	becaplermin,bacitracin,ocriplasmin
GPRC5A	99.1	1	tretinoin
GRIN2B	94	7	atomoxetine,pentobarbital,secobarbital,gabapentin,phenobarbital,milnacipran,ketobemidone
MGST1	95.4	1	glutathione
PDE3A	84.4	1	caffeine
SLCO1B3	96	2	rifampicin,clarithromycin
SLCO1B1	90.8	2	rifampicin,clarithromycin
SLCO1A2	93.6	1	rifampicin
KCNJ8	86.5	1	glyburide
ABCC9	86	2	atp,glyburide
BCAT1	89	3	l-leucine,l-valine,l-isoleucine
ITPR2	68.4	1	caffeine
YARS2	18.8	1	l-tyrosine
HDAC7	53.6	1	panobinostat
VDR	65.8	9	calcitriol,calcidiol,ergocalciferol,cholecalciferol,paricalcitol,dihydrotachysterol,alfacalcidol,calcipotriol,doxercalciferol
COL2A1	86.2	1	collagenase clostridium histolyticum
CACNB3	74.9	1	spironolactone
PRKAG1	16.8	1	acetylsalicylic acid
TUBA1A	78.2	3	albendazole,vinblastine,mebendazole
ASIC1	38.5	2	diclofenac,amiloride
ATF1	35	1	pseudoephedrine
SCN8A	87.9	1	valproic acid
ACVRL1	85.6	1	atp
ACVR1B	48.6	1	atp
KRT7	98.2	1	primaquine
KRT8	96.2	1	tenecteplase
CSAD	64.6	1	l-cysteine
ITGB7	90.2	1	vedolizumab
RARG	67.1	5	adapalene,acitretin,alitretinoin,tretinoin,tazarotene
AMHR2	77.8	1	atp
ATF7	30.6	1	pseudoephedrine
PDE1B	81.3	1	caffeine
MMP19	88.9	1	marimastat
DGKA	53	1	vitamin e
CDK2	76.2	1	bosutinib
HSD17B6	89.9	1	succinic acid
LRP1	50.4	3	antihemophilic factor, human recombinant,tenecteplase,coagulation factor ix (recombinant)
SHMT2	58.2	2	tetrahydrofolic acid,glycine
CDK4	48	1	palbociclib
SLC16A7	92.2	1	pyruvic acid
LYZ	96.2	1	l-aspartic acid
KCNMB4	87.9	1	procaine
KCNC2	85.4	1	dalfampridine
DCN	87	1	tromethamine
METAP2	31.8	2	methionine,nitroxoline
HAL	96.8	1	histidine
LTA4H	38	1	captopril
APAF1	93	1	atp
NR1H4	28.8	2	obeticholic acid,chenodeoxycholic acid
PAH	42.6	5	l-phenylalanine,sapropterin,norepinephrine,epinephrine,droxidopa
STAB2	97.8	1	hyaluronic acid
HSP90B1	58.4	1	rifabutin
TXNRD1	87.4	2	arsenic trioxide,flavin adenine dinucleotide
DAO	96.9	2	flavin adenine dinucleotide,benzoic acid
ALKBH2	54.5	1	vitamin c
ACACB	86.8	2	biotin,adenine
MMAB	38.7	1	hydroxocobalamin
GLTP	54.2	2	oleic acid,lactose
SH2B3	61.4	1	pazopanib
ALDH2	61.2	2	guanidine,disulfiram
SDS	98	1	serine
NOS1	94	2	l-citrulline,flavin adenine dinucleotide
PRKAB1	28	1	acetylsalicylic acid
ACADS	59.6	1	flavin adenine dinucleotide
P2RX4	52.8	1	eslicarbazepine acetate
HPD	67.8	1	nitisinone
OGFOD2	37.2	1	vitamin c
SCARB1	73.4	1	phosphatidyl serine
MMP17	82.8	1	marimastat
POLE	55.6	1	cladribine
FLT3	92.8	4	sorafenib,sunitinib,ponatinib,nintedanib
FLT1	92.9	7	sorafenib,sunitinib,pazopanib,axitinib,regorafenib,lenvatinib,nintedanib
SLC7A1	80.2	3	l-lysine,l-arginine,ornithine
SLC25A15	94	1	ornithine
ESD	33	1	glutathione
HTR2A	93.8	1	ketamine
SUCLA2	54.7	1	succinic acid
RB1	36	2	insulin human,insulin pork
EDNRB	91.8	4	bosentan,sitaxentan,ambrisentan,macitentan
SLC15A1	93.4	6	ampicillin,phenoxymethylpenicillin,cefotaxime,oxacillin,benzylpenicillin,ceftriaxone
PCCA	48.5	1	biotin
TNFSF13B	89	1	belimumab
CARS2	25	1	l-cysteine
F7	56.8	3	coagulation factor viia recombinant human,coagulation factor ix (recombinant),menadione
F10	91.8	10	antihemophilic factor, human recombinant,coagulation factor viia recombinant human,coagulation factor ix (recombinant),menadione,fondaparinux,heparin,enoxaparin,rivaroxaban,apixaban,edoxaban
PROZ	94.2	1	menadione
PARP2	44.2	1	olaparib
APEX1	56.8	1	lucanthone
PNP	91.3	2	cladribine,didanosine
RNASE1	94.4	3	l-aspartic acid,guanidine,isopropyl alcohol
RNASE3	96.2	1	pranlukast
MMP14	77.8	1	marimastat
PSMB5	52.8	2	bortezomib,carfilzomib
SLC7A8	90	2	l-phenylalanine,l-alanine
DHRS4	53.2	1	vitamin a
EGLN3	94.4	1	vitamin c
NFKBIA	79.4	1	acetylsalicylic acid
SSTR1	92.4	2	octreotide,pasireotide
PYGL	73.4	1	adenosine monophosphate
GNG2	70.4	1	halothane
PTGER2	64.2	3	alprostadil,dinoprostone,misoprostol
GCH1	77.2	1	isopropyl alcohol
L3HYPDH	61.6	1	l-proline
HIF1A	79	1	carvedilol
ESR2	59	8	diethylstilbestrol,raloxifene,tamoxifen,estradiol,trilostane,estramustine,estriol,estrone sulfate
MTHFD1	60.6	1	tetrahydrofolic acid
GPX2	94.1	1	glutathione
ARG2	98.8	2	l-arginine,ornithine
RDH11	41.6	1	vitamin a
RDH12	91	1	vitamin a
PGF	94.8	1	aflibercept
FOS	99.4	1	pseudoephedrine
JDP2	69.8	1	pseudoephedrine
GSTZ1	63.6	1	glutathione
SPTLC2	43.4	1	serine
TSHR	46	1	thyrotropin alfa
CALM1	29.2	17	chlorpromazine,cinchocaine,nicardipine,fluphenazine,isoflurane,trifluoperazine,loperamide,perphenazine,phenoxybenzamine,felodipine,melatonin,promethazine,pimozide,nifedipine,bepridil,aprindine,flunarizine
SERPINA5	93.9	2	urokinase,drotrecogin alfa
SLC25A29	96.4	1	l-carnitine
WARS	73.4	1	l-tryptophan
HSP90AA1	70	2	rifabutin,nedocromil
AMN	83.7	1	hydroxocobalamin
CKB	86.2	1	creatine
ADSSL1	77.4	1	l-aspartic acid
AKT1	24.4	2	atp,arsenic trioxide
GABRB3	87.8	39	lorazepam,ethchlorvynol,enflurane,temazepam,butabarbital,butalbital,topiramate,etomidate,talbutal,pentobarbital,olanzapine,clobazam,meprobamate,eszopiclone,alprazolam,chlordiazepoxide,amoxapine,clorazepate,acamprosate,isoflurane,primidone,halazepam,propofol,diazepam,oxazepam,triazolam,methoxyflurane,ergoloid mesylate,clonazepam,methyprylon,halothane,desflurane,flumazenil,estazolam,sevoflurane,glu…
GABRA5	95.7	39	lorazepam,ethchlorvynol,enflurane,temazepam,butabarbital,butalbital,topiramate,etomidate,talbutal,pentobarbital,olanzapine,clobazam,meprobamate,eszopiclone,alprazolam,chlordiazepoxide,amoxapine,clorazepate,acamprosate,isoflurane,primidone,halazepam,propofol,diazepam,oxazepam,triazolam,methoxyflurane,ergoloid mesylate,clonazepam,methyprylon,halothane,desflurane,flumazenil,estazolam,sevoflurane,glu…
SLC12A6	62.8	1	potassium chloride
IVD	52	1	flavin adenine dinucleotide
GANC	38	1	miglitol
LCMT2	66.4	1	l-leucine
MAP1A	85.4	1	estramustine
CKMT1A	79.4	1	creatine
B2M	46.2	1	doxycycline
GATM	77.8	2	ornithine,glycine
ALDH1A2	95.6	2	vitamin a,tretinoin
ANXA2	48.5	1	tenecteplase
CA12	47.6	4	benzthiazide,hydroflumethiazide,zonisamide,hydrochlorothiazide
PPIB	62.6	1	l-proline
OAZ2	36.6	1	ornithine
MTFMT	9.8	1	tetrahydrofolic acid
MAP2K1	70.6	3	cobimetinib,bosutinib,trametinib
PKM	43.8	1	pyruvic acid
CYP11A1	82	1	aminoglutethimide
CYP1A2	99.2	1	isoniazid
COX5A	53.4	1	cholic acid
NEIL1	58	1	tromethamine
CHRNA3	77.4	9	nicotine,dextromethorphan,galantamine,ethanol,pentolinium,bupropion,levomethadyl acetate,varenicline,cytisine
CHRNB4	72.6	6	nicotine,dextromethorphan,galantamine,ethanol,pentolinium,levomethadyl acetate
PDE8A	60.6	1	caffeine
HAPLN3	90.4	1	hyaluronic acid
ANPEP	92.8	2	ezetimibe,icatibant
IGF1R	54.4	5	insulin human,insulin lispro,insulin glargine,insulin pork,mecasermin
ALDH1A3	93.2	1	vitamin a
HBA1	96.2	2	mefloquine,iron dextran
CACNA1H	86.4	1	spironolactone
HAGH	52	1	glutathione
PDPK1	31.6	1	celecoxib
MMP25	94.3	1	marimastat
NAGPA	33.3	1	n-acetylglucosamine
ABAT	76.8	5	pyruvic acid,l-alanine,valproic acid,phenelzine,vigabatrin
GRIN2A	94	7	atomoxetine,pentobarbital,secobarbital,gabapentin,phenobarbital,milnacipran,ketobemidone
ABCC1	63	1	sulfinpyrazone
SCNN1G	91.4	2	triamterene,amiloride
SCNN1B	89	2	triamterene,amiloride
PRKCB	76.7	1	tamoxifen
LCMT1	13.2	1	l-leucine
CD19	84.4	1	blinatumomab
QPRT	74.9	1	niacin
MAPK3	42.8	2	sulindac,arsenic trioxide
ITGAL	78.8	3	efalizumab,antithymocyte immunoglobulin (rabbit),lovastatin
COX6A2	80.4	1	cholic acid
SLC5A2	69.2	3	dapagliflozin,canagliflozin,empagliflozin
GPT2	87	2	l-alanine,phenelzine
MMP2	89.9	2	marimastat,captopril
SLC6A2	68	53	amphetamine,phentermine,tramadol,guanadrel,reboxetine,venlafaxine,atomoxetine,amitriptyline,protriptyline,mirtazapine,loxapine,methylphenidate,pethidine,imipramine,duloxetine,dextromethorphan,nortriptyline,amoxapine,mazindol,ergotamine,paroxetine,trimipramine,phenmetrazine,pseudoephedrine,cocaine,maprotiline,diethylpropion,dopamine,sibutramine,chlorphenamine,doxepin,nefazodone,desipramine,bupropi…
CES1	95	5	oseltamivir,l-carnitine,probucol,cholic acid,cyclandelate
OGFOD1	31.2	1	vitamin c
MMP15	80.2	1	marimastat
GOT2	65.4	1	l-aspartic acid
CDH5	87	1	lenalidomide
NAE1	11.4	1	atp
CA7	73.4	4	methazolamide,acetazolamide,zonisamide,diclofenamide
PSMB10	29.4	1	carfilzomib
SLC12A4	53	2	potassium chloride,bumetanide
NQO1	96.8	3	menadione,dicoumarol,flavin adenine dinucleotide
AARS	39	1	l-alanine
TAT	82.8	2	l-phenylalanine,l-tyrosine
DHODH	71.1	3	leflunomide,atovaquone,teriflunomide
KARS	20	1	l-lysine
GCSH	79.4	1	glycine
COX4I1	25.4	1	cholic acid
CA5A	59.2	2	zonisamide,brinzolamide
CYBA	75	1	dextromethorphan
APRT	63.8	1	adenine
DPEP1	83.2	1	cilastatin
MC1R	59.8	1	afamelanotide
SERPINF2	70.4	1	ocriplasmin
ASPA	93	1	l-aspartic acid
TRPV3	80.2	1	menthol
CTNS	37	1	cystine
PLD2	59.8	1	choline
CHRNE	94.6	1	galantamine
C1QBP	70	1	hyaluronic acid
ASGR2	50.2	1	antihemophilic factor, human recombinant
DLG4	62.2	1	guanidine
CHRNB1	45.5	1	galantamine
SHBG	94.6	1	spironolactone
TP53	63.2	1	acetylsalicylic acid
GLP2R	95.8	2	glucagon recombinant,teduglutide
ADORA2B	77	4	theophylline,adenosine,enprofylline,defibrotide
SHMT1	65	3	tetrahydrofolic acid,glycine,mimosine
KCNJ12	87.8	1	yohimbine
NOS2	82	5	l-arginine,l-citrulline,miconazole,dexamethasone,triflusal
VTN	81.8	1	abciximab
PIPOX	51	1	glycine
SLC6A4	100	47	fluvoxamine,amphetamine,phentermine,tramadol,citalopram,venlafaxine,atomoxetine,amitriptyline,protriptyline,mirtazapine,loxapine,methylphenidate,pethidine,imipramine,fluoxetine,duloxetine,dextromethorphan,nortriptyline,amoxapine,mazindol,trazodone,verapamil,paroxetine,trimipramine,minaprine,pseudoephedrine,cocaine,dopamine,sertraline,sibutramine,chlorphenamine,doxepin,nefazodone,desipramine,escit…
ASIC2	74.7	1	amiloride
CCL2	99.5	2	mimosine,danazol
LIG3	39	1	bleomycin
CACNB1	68.4	1	spironolactone
ERBB2	63.9	5	trastuzumab,lapatinib,trastuzumab emtansine,pertuzumab,afatinib
THRA	48.8	4	liothyronine,levothyroxine,dextrothyroxine,liotrix
RARA	76.4	6	adapalene,acitretin,alitretinoin,tazarotene,isotretinoin,tamibarotene
TOP2A	86.3	25	moxifloxacin,amsacrine,dexrazoxane,valrubicin,teniposide,epirubicin,enoxacin,pefloxacin,ciprofloxacin,trovafloxacin,daunorubicin,etoposide,lomefloxacin,doxorubicin,norfloxacin,levofloxacin,ofloxacin,idarubicin,podofilox,mitoxantrone,sparfloxacin,fleroxacin,lucanthone,amrubicin,finafloxacin
STAT5B	7.2	1	dasatinib
NAGLU	56.2	1	n-acetylglucosamine
HSD17B1	36.2	1	equilin
TUBG1	75	1	vinblastine
RAMP2	89.6	1	pramlintide
AOC3	83.7	2	phenelzine,hydralazine
HDAC5	51	1	panobinostat
ITGA2B	100	2	abciximab,tirofiban
MAPT	72.6	2	paclitaxel,docetaxel
ITGB3	90.6	4	abciximab,eptifibatide,antithymocyte immunoglobulin (rabbit),tirofiban
PHOSPHO1	86.6	1	choline
COL1A1	97.3	1	collagenase clostridium histolyticum
CACNA1G	89.4	1	spironolactone
CA10	81.1	1	zonisamide
MPO	99.8	4	mesalazine,cefdinir,l-carnitine,melatonin
TUBD1	58.6	1	vinblastine
CA4	98	15	methyclothiazide,topiramate,bendroflumethiazide,benzthiazide,cyclothiazide,methazolamide,hydroflumethiazide,acetazolamide,dorzolamide,chlorothiazide,zonisamide,hydrochlorothiazide,trichlormethiazide,diclofenamide,brinzolamide
SCN4A	92.4	1	valproic acid
PRKCA	62.2	1	tamoxifen
CACNG1	82.2	1	spironolactone
SLC16A6	86.2	1	pyruvic acid
SSTR2	87.7	4	octreotide,vapreotide,pasireotide,lanreotide
GRIN2C	91	7	atomoxetine,pentobarbital,secobarbital,gabapentin,phenobarbital,milnacipran,ketobemidone
FDXR	74.4	1	flavin adenine dinucleotide
SLC16A5	71.6	1	pyruvic acid
GRB2	21.4	1	pegademase bovine
ACOX1	37.4	1	flavin adenine dinucleotide
CANT1	35.8	1	tromethamine
GAA	50.6	2	acarbose,miglitol
GCGR	28.2	1	glucagon recombinant
P4HB	22.4	1	ribostamycin
PYCR1	67.9	1	l-proline
DCXR	81.8	1	isopropyl alcohol
FASN	91.8	2	cerulenin,orlistat
SLC16A3	91	1	pyruvic acid
TYMS	70.2	9	raltitrexed,floxuridine,trifluridine,trimethoprim,gemcitabine,fluorouracil,pemetrexed,capecitabine,pralatrexate
YES1	39.1	1	dasatinib
IMPA2	78	1	lithium
AFG3L2	52.4	1	atp
FECH	45	1	cholic acid
NARS	46.4	1	l-asparagine
LMAN1	43	1	antihemophilic factor, human recombinant
BCL2	77.4	5	ibuprofen,paclitaxel,docetaxel,rasagiline,venetoclax
SERPINB2	100	2	urokinase,tenecteplase
NFATC1	66	1	pseudoephedrine
ELANE	99.8	3	pegfilgrastim,alpha-1-proteinase inhibitor,filgrastim
GPX4	58.4	1	glutathione
ATP5D	62.2	6	enflurane,isoflurane,methoxyflurane,halothane,desflurane,sevoflurane
GAMT	78	2	creatine,guanidine
OAZ1	19.6	1	ornithine
TBXA2R	75	1	ridogrel
MAP2K2	34.2	2	bosutinib,trametinib
PLIN3	69.5	2	idursulfase,galsulfase
PTPRS	69.5	2	alendronic acid,etidronic acid
C3	94.6	1	immune globulin human
INSR	78.8	9	insulin human,insulin lispro,insulin glargine,insulin pork,mecasermin,insulin aspart,insulin detemir,insulin glulisine,insulin degludec
DNMT1	41	4	azacitidine,procainamide,flucytosine,decitabine
ICAM1	98.4	2	natalizumab,hyaluronic acid
PDE4A	66.9	1	caffeine
KEAP1	33	1	dimethyl fumarate
S1PR5	91.1	1	fingolimod
LDLR	98	1	porfimer sodium
EPOR	80.8	4	darbepoetin alfa,erythropoietin,peginesatide,DB08923
ACP5	88.7	1	isopropyl alcohol
ASNA1	48.6	1	atp
GCDH	75.2	1	flavin adenine dinucleotide
FARSA	47.8	1	l-phenylalanine
CALR	52.6	3	antihemophilic factor, human recombinant,tenecteplase,melatonin
CACNA1A	51.3	1	spironolactone
JAK3	89.3	1	tofacitinib
KCNN1	62.9	1	procaine
PDE4C	83.6	1	caffeine
NCAN	59.7	1	hyaluronic acid
HAPLN4	95.6	1	hyaluronic acid
SLC7A9	56.2	1	cystine
SCN1B	74.2	1	valproic acid
HPN	77.4	1	coagulation factor viia recombinant human
ATP4A	77.8	5	pantoprazole,omeprazole,lansoprazole,esomeprazole,rabeprazole
COX6B1	46	1	cholic acid
COX7A1	78.9	1	cholic acid
KCNK6	83.6	2	ibutilide,quinidine
RYR1	72	4	caffeine,dantrolene,suramin,tetracaine
BLVRB	65	1	riboflavin
CYP2B6	99.4	1	bifonazole
TGFB1	76.6	2	hyaluronidase,hyaluronidase (human recombinant)
CEACAM1	89.2	1	technetium tc-99m arcitumomab
PLAUR	92.2	5	alteplase,urokinase,reteplase,anistreplase,tenecteplase
KCNN4	91.2	1	procaine
APOE	95.2	2	human serum albumin,DB00064
CKM	49.6	1	creatine
PTGIR	96.8	5	treprostinil,iloprost,dinoprost tromethamine,epoprostenol,selexipag
SLC1A5	77.3	1	l-asparagine
LIG1	71.4	1	bleomycin
GRIN2D	73	7	atomoxetine,pentobarbital,secobarbital,gabapentin,phenobarbital,milnacipran,ketobemidone
CA11	76.9	1	zonisamide
BCAT2	63	2	l-leucine,l-isoleucine
FTL	63.4	1	iron dextran
KCNA7	90.4	1	dalfampridine
IL4I1	90.6	1	flavin adenine dinucleotide
ATF5	60.6	1	pseudoephedrine
KCNC3	87.8	1	dalfampridine
KLK1	92.6	1	aprotinin
CD33	75.6	1	gemtuzumab ozogamicin
FPR1	88.2	1	nedocromil
PRKCG	65.8	1	tamoxifen
RDH13	57.3	1	vitamin a
FKBP1A	48.8	3	pimecrolimus,tacrolimus,sirolimus
SMOX	92.8	1	spermine
PRNP	60.2	1	tetracycline
SNAP25	76.1	1	botulinum toxin type a
PCSK2	94.9	2	insulin human,insulin pork
THBD	94	2	drotrecogin alfa,ibuprofen
ACSS1	72.2	2	adenosine monophosphate,atp
HCK	83.8	1	bosutinib
AHCY	61.2	1	isopropyl alcohol
ACSS2	58.4	2	adenosine monophosphate,atp
GSS	29.2	4	glutathione,glycine,l-cysteine,acetylcysteine
PROCR	89.8	1	drotrecogin alfa
MMP24	63.6	1	marimastat
NFS1	16	2	l-cysteine,l-alanine
SRC	62.7	4	dasatinib,bosutinib,ponatinib,nintedanib
SLC32A1	87.2	1	glycine
TOP1	40	4	irinotecan,topotecan,lucanthone,sodium stibogluconate
ADA	69.3	2	pentostatin,dipyridamole
TNNC2	84.6	1	felodipine
MMP9	85.2	4	marimastat,minocycline,captopril,glucosamine
SLC12A5	54.7	2	potassium chloride,bumetanide
SLC13A3	90.4	1	succinic acid
KCNB1	92.9	1	dalfampridine
PTGIS	96.6	2	phenylbutazone,epoprostenol
PTPN1	54.4	1	tiludronic acid
HRH3	86.4	3	mirtazapine,DB00667,betahistine
CHRNA4	76.8	20	nicotine,butabarbital,butalbital,talbutal,pentobarbital,secobarbital,dextromethorphan,thiopental,galantamine,primidone,methylphenobarbital,ethanol,phenobarbital,varenicline,amobarbital,aprobarbital,butethal,heptabarbital,hexobarbital,cytisine
KCNQ2	90.8	4	amitriptyline,diclofenac,meclofenamic acid,ezogabine
PTK6	81.2	1	vandetanib
APP	40.6	3	florbetaben (18f),florbetapir (18f),flutemetamol (18f)
GRIK1	85.1	1	topiramate
IFNAR2	42.2	9	peginterferon alfa-2a,interferon alfa-n1,interferon alfa-n3,peginterferon alfa-2b,interferon alfa-2a, recombinant,interferon beta-1a,interferon beta-1b,interferon alfacon-1,interferon alfa-2b, recombinant
IFNAR1	45.8	10	peginterferon alfa-2a,interferon alfa-n1,interferon alfa-n3,peginterferon alfa-2b,interferon alfa-2a, recombinant,interferon beta-1a,interferon beta-1b,interferon alfacon-1,interferon alfa-2b, recombinant,natural alpha interferon
IFNGR2	61.9	1	interferon gamma-1b
GART	45.4	1	pemetrexed
KCNE1	94.6	1	indapamide
HLCS	26.2	1	biotin
KCNJ6	77.3	2	ethanol,halothane
KCNJ15	81.8	1	yohimbine
ABCG1	81.8	1	atp
PDE9A	73.4	1	caffeine
CBS	91.4	3	ademetionine,serine,l-cysteine
SIK1	98	1	dabrafenib
PDXK	59	2	pyridoxal,pyridoxine
ITGB2	93.4	1	simvastatin
FTCD	76.2	1	tetrahydrofolic acid
S100B	95.2	1	olopatadine
PRODH	96.7	1	l-proline
COMT	47.2	3	ademetionine,tolcapone,entacapone
SERPIND1	65.2	2	ardeparin,sulodexide
SLC7A4	83	3	l-lysine,l-arginine,ornithine
MAPK1	27	2	isoprenaline,arsenic trioxide
BCR	72.6	2	bosutinib,ponatinib
GGT1	85	1	glutathione
ADRBK2	66.3	1	atp
SEC14L2	90	1	vitamin e
SEC14L4	83.8	1	vitamin e
PISD	33.6	1	phosphatidyl serine
SLC5A1	94	1	canagliflozin
CACNG2	73.6	1	ethanol
NCF4	85.1	1	dextromethorphan
CSF2RB	80.9	1	sargramostim
IL2RB	94.9	4	denileukin diftitox,aldesleukin,basiliximab,daclizumab
RAC2	71.1	1	dextromethorphan
GCAT	64	1	glycine
PLA2G6	49.6	1	quinacrine
RPL3	24	1	omacetaxine mepesuccinate
ATF4	31	1	pseudoephedrine
CACNA1I	96	1	spironolactone
CYP2D6	89.4	1	paliperidone
CYB5R3	35.8	1	flavin adenine dinucleotide
TSPO	74.8	12	lorazepam,temazepam,eszopiclone,clorazepate,diazepam,triazolam,zaleplon,clonazepam,chlormezanone,zopiclone,flunitrazepam,ketazolam
PPARA	74.8	5	indomethacin,clofibrate,fenofibrate,gemfibrozil,bezafibrate
MAPK11	72.9	1	regorafenib
CSF2RA	77.8	1	sargramostim
IL3RA	81	1	sargramostim
SLC25A6	42.6	1	clodronic acid
TLR8	95	1	imiquimod
RAB9A	28.2	1	benzoic acid
GLRA2	84.4	3	glycine,lindane,ethanol
ACE2	90	2	moexipril,lisinopril
CA5B	60.6	1	zonisamide
RPS6KA3	41	1	acetylsalicylic acid
SMS	47.2	1	spermine
PCYT1B	73.3	1	choline
POLA1	30.2	4	cladribine,clofarabine,fludarabine,nelarabine
NR0B1	77.2	2	tretinoin,dexamethasone
CYBB	93.2	1	dextromethorphan
OTC	96	2	ornithine,l-citrulline
MAOA	91.2	2	amphetamine,procaine
MAOB	86.7	2	amphetamine,procaine
ARAF	44	1	atp
EBP	57.2	1	tamoxifen
HDAC6	25.8	3	vorinostat,romidepsin,panobinostat
KCND1	49.4	1	dalfampridine
ALAS2	98.2	1	glycine
AR	85.8	22	levonorgestrel,spironolactone,flutamide,oxandrolone,testosterone,nilutamide,fludrocortisone,drostanolone,nandrolone phenpropionate,ketoconazole,bicalutamide,fluoxymesterone,drospirenone,danazol,testosterone propionate,cyproterone acetate,oxymetholone,methyltestosterone,nandrolone decanoate,ulipristal,enzalutamide,norgestrel
IL2RG	50.1	2	denileukin diftitox,aldesleukin
HDAC8	2	2	vorinostat,panobinostat
SLC16A2	60.8	1	pyruvic acid
COX7B	61.2	1	cholic acid
CYSLTR1	81.6	5	montelukast,zafirlukast,cinalukast,nedocromil,pranlukast
SYTL4	81.5	2	insulin human,insulin pork
BTK	64.8	1	ibrutinib
ACSL4	75.8	2	icosapent,rosiglitazone
PGRMC1	60.8	1	nortriptyline
SLC25A5	62.6	1	clodronic acid
GRIA3	78.5	2	ethanol,lithium
AIFM1	37	1	flavin adenine dinucleotide
HPRT1	72.8	2	azathioprine,mercaptopurine
F9	63.6	2	antihemophilic factor, human recombinant,menadione
GABRE	86.6	39	lorazepam,ethchlorvynol,enflurane,temazepam,butabarbital,butalbital,topiramate,etomidate,talbutal,pentobarbital,olanzapine,clobazam,meprobamate,eszopiclone,alprazolam,chlordiazepoxide,amoxapine,clorazepate,acamprosate,isoflurane,primidone,halazepam,propofol,diazepam,oxazepam,triazolam,methoxyflurane,ergoloid mesylate,clonazepam,methyprylon,halothane,desflurane,flumazenil,estazolam,sevoflurane,glu…
GABRA3	91.2	39	lorazepam,ethchlorvynol,enflurane,temazepam,butabarbital,butalbital,topiramate,etomidate,talbutal,pentobarbital,olanzapine,clobazam,meprobamate,eszopiclone,alprazolam,chlordiazepoxide,amoxapine,clorazepate,acamprosate,isoflurane,primidone,halazepam,propofol,diazepam,oxazepam,triazolam,methoxyflurane,ergoloid mesylate,clonazepam,methyprylon,halothane,desflurane,flumazenil,estazolam,sevoflurane,glu…
SLC6A8	80.9	1	creatine
RENBP	69	1	n-acetylglucosamine
F8	82.7	2	drotrecogin alfa,coagulation factor ix (recombinant)
TMLHE	45.6	2	vitamin c,succinic acid
KDM5D	85.3	1	vitamin c
MT-ND1	74.6	4	methoxyflurane,halothane,desflurane,sevoflurane
MT-CO1	79.8	1	cholic acid
MT-CO2	75.2	1	cholic acid
