# Supplementary material for: Large-scale analysis of human gene expression variability associates highly variable drug targets with lower drug effectiveness and safety
Source: Bioinformatics. 2019 Jan 14;35(17):3028–37. doi: 10.1093/bioinformatics/btz023 (PMC6735839; doi:10.1093/bioinformatics/btz023)
Supplement: btz023_Supplementary_Data [file btz023_supplementary_data.zip › btz023-suppl_data/btz023_Supplementary Table S1.csv]

	Thyroid	Testis	Heart-AtrialAppendage	Heart-LeftVentricle	Esophagus-Muscularis	Skin-NotSunExposed(Suprapubic)	Breast-MammaryTissue	Brain-Cortex	Artery-Aorta	Muscle-Skeletal	Nerve-Tibial	Liver	Brain-Cerebellum	Adipose-Subcutaneous	Artery-Tibial	Esophagus-Mucosa	Skin-SunExposed(Lowerleg)	Lung	WholeBlood
ENSG00000227232	75.4	36.2	55.0	71.4	39.0	29.2	22.0	43.8	29.4	29.6	80.4	78.6	29.6	52.4	19.2	48.6	77.4	34.4	46.8
ENSG00000238009	3.2	36.6	11.4	11.8	41.8	51.0	13.2	58.0	45.0	10.6	6.8	31.2	1.6	23.0	3.6	67.4	0.2	60.4	60.4
ENSG00000233750		76.2														78.6		80.8	74.0
ENSG00000237683	96.0	87.6	84.2	95.2	95.0	98.8	81.0	94.2	96.2	61.8	98.2	90.0	92.4	68.8	77.6	93.2	82.6	97.8	81.0
ENSG00000268903	91.2	75.6	83.2	90.4	91.0	95.2	54.8	89.0	89.2	36.0	98.8	78.6	94.6	77.2	84.8	86.6	59.6	88.2	93.0
ENSG00000269981	82.6	59.2	54.0	71.6	86.0	92.8	71.6	90.0	88.8	36.2	97.2	71.6	92.6	57.8	64.8	84.0	56.6	80.0	89.6
ENSG00000239906	58.6	86.2	39.2		68.6	46.4	73.2	18.2	78.2		91.2	39.6	78.8	16.0	35.6	61.4	42.2	71.2	71.2
ENSG00000241860	44.8	54.8	35.2	33.2	72.4	73.8	51.0	63.4	62.4	12.2	84.0	54.0	62.6	63.0	22.8	83.6	36.6	72.6	87.2
ENSG00000228463	21.0	73.6	25.2	1.4	26.4	94.0	68.0	75.8	37.6	46.0	45.6	45.6	44.8	68.4	49.4	58.4	59.8	45.2	79.2
ENSG00000241670	12.8	44.0	6.0	11.6	15.4	1.6	21.6	71.0	29.2	2.0	16.2	6.0	3.2	23.0	31.4	38.2	0.2	39.0	15.0
ENSG00000237094	64.8	88.0	38.0	32.6	53.6	74.6	40.4	47.8	63.2	66.0	76.2	33.2	81.8	58.8	55.8	59.0	53.0	57.0	92.4
ENSG00000250575		19.8
ENSG00000230021	78.8	62.4	18.0		95.8	49.2	5.6	9.0	44.4		75.2	61.6	10.6	54.4	36.8	39.6	42.0	66.8	30.8
ENSG00000225972	99.0	99.6	85.6	100.0	100.0	100.0	76.4	95.0	81.4	100.0	100.0	61.6	100.0	72.8	100.0	73.6	99.8	100.0	98.8
ENSG00000225630	99.8	56.4	94.8	99.8	99.6	98.8	93.8	99.0	99.4	99.6	100.0	54.0	99.8	93.0	99.6	99.2	99.8	99.6	100.0
ENSG00000237973	100.0	99.0	58.8	100.0	100.0	81.0	83.4	97.2	97.0	100.0	100.0	64.4	100.0	84.8	100.0	83.0	100.0	100.0	99.2
ENSG00000229344	100.0	61.4	94.0	100.0	94.6	96.0	91.6	97.2	85.8	100.0	100.0	91.0	100.0	91.4	100.0	76.8	100.0	100.0	99.8
ENSG00000224956	79.2	84.0	41.0	57.0	90.2	34.4	25.8	42.8	57.6	57.4	69.0	65.2	79.6	34.4	56.8	75.4	52.8	24.2	94.4
ENSG00000235373	55.6	17.4	36.8	24.2	2.2	37.0	43.4	10.0	32.4	32.6	35.4	38.6	67.2	51.6	64.2	34.0	21.6	48.8	81.0
ENSG00000240618		11.2					17.6									61.6			35.6
ENSG00000228327	15.6	54.0	17.6	17.2	57.0	32.2	22.2	55.2	25.8	13.8	57.0	28.0	82.6	53.4	63.8	18.0	25.2	29.8	75.0
ENSG00000237491	27.2	65.6	33.2	82.4	40.0	47.2	21.4	31.4	37.4	21.8	40.8	22.6	36.6	54.4	29.4	52.6	55.6	42.0	37.2
ENSG00000177757	63.0	91.8	77.4	1.4	9.2	7.2	71.8	93.6	38.6	9.8	75.6	80.8	62.2	54.4	10.8	8.2	59.6	22.2	31.2
ENSG00000225880	53.2	35.6	56.6	80.2	63.6	75.4	58.8	86.2	80.2	15.4	78.0	42.8	92.4	33.4	68.0	58.2	28.8	36.8	38.2
ENSG00000228794	21.0	25.8	44.6	89.8	78.6	13.2	79.4	56.0	19.2	79.0	14.8	83.8	58.8	96.0	38.8	62.0	50.6	24.8	86.8
ENSG00000230368	36.4	24.2	57.4		70.0	82.8	27.4	21.4		77.0	64.0		64.0		55.8		80.4
ENSG00000234711		70.2		80.4				27.8
ENSG00000272438	81.2	47.2				27.4		20.2	81.2
ENSG00000223764	94.6	8.4	88.4	65.0	89.2	76.6	74.6	85.8	92.8		91.2	90.2	72.4	62.0	98.6	95.8	59.8	86.0
ENSG00000187634	87.0	35.6	90.0	63.2	74.0	43.2	73.0	88.2	95.4	94.0	79.8	95.2	60.8	79.8	98.2	79.4	81.4	84.8
ENSG00000188976	4.6	15.6	2.6	28.2	3.4	9.8	47.2	67.4	24.0	52.4	38.0	18.2	59.2	63.8	3.8	33.2	12.4	43.8	27.6
ENSG00000187961	60.2	48.8	55.8	34.6	59.8	80.8	34.4	54.2	73.2	30.0	58.6	51.4	75.2	45.8	69.4	86.6	28.0	64.0	75.8
ENSG00000187583	70.8	25.0	52.6	45.4	7.4	71.6	84.8		28.4	85.2	42.6	94.8	7.6	45.8	83.2	76.4	77.6	55.0	24.8
ENSG00000187642	85.2	87.0	95.2	90.4	95.0	54.0	52.2		16.2	91.2	62.8	98.2	29.6		91.6	69.4	66.2
ENSG00000272512	95.8	83.0	95.6	89.6	96.4	85.6	79.0	85.2	96.2	85.2	96.2	94.2	80.8	90.6	98.2	79.0	94.2	96.4
ENSG00000188290	79.6	81.4	97.8	81.2	90.0	76.6	79.4	77.2	92.6	80.0	87.4	89.6	93.8	81.6	91.4	55.0	87.8	88.8	96.6
ENSG00000187608	76.6	73.4	86.8	85.0	94.0	85.2	83.8	74.0	88.2	49.8	89.8	96.4	100.0	84.0	97.8	94.6	60.0	76.4	99.2
ENSG00000188157	26.4	94.6	93.8	90.4	79.6	72.6	84.4	38.8	65.6	71.8	92.6	21.6	86.0	87.6	90.6	74.8	59.2	65.2	69.0
ENSG00000242590	33.6	68.0	82.4	83.4	60.6	37.6	65.8	43.0	15.6	36.6	62.0	31.8	11.6	68.0	61.6	27.4	18.4	43.4
ENSG00000217801	66.8	30.2	37.8	47.8	41.0	48.8	81.2	65.4			73.2	98.6	74.6	34.4	89.0	96.0	71.4	33.4	28.4
ENSG00000273443	50.6	11.6					68.2	67.2				97.4				95.8	58.2	35.4
ENSG00000237330		69.8				43.0										95.8	79.6	76.6
ENSG00000131591	72.6	79.8	67.0	16.6	72.4	53.0	36.0	38.6	14.8	33.4	57.6	31.6	57.4	55.2	50.4	69.0	6.0	44.4	68.4
ENSG00000272141	62.8	93.6				95.2	91.8					73.0				79.2	78.2	79.6
ENSG00000205231	31.4	78.0				91.8	94.2				94.6			90.8		39.0		93.4
ENSG00000162571	43.2	89.8	90.8	29.0	43.4	60.0	83.2			24.0	87.2	9.2		85.0		27.4	13.8	95.2
ENSG00000186891	57.0	45.0	100.0	64.4	13.0	93.2	35.2	74.0	53.2		68.2	55.0	94.0	80.0	39.6	95.2	51.0	81.4	90.6
ENSG00000186827	85.0	97.2	98.8	97.8	75.4	43.6	90.8	39.8	51.0	75.4	32.8	27.0	18.2	94.6	78.4	91.2	63.6	87.0	85.8
ENSG00000078808	24.6	25.6	9.0	12.0	11.4	14.8	30.6	34.2	6.6	21.8	29.8	31.6	12.4	37.0	64.4	8.4	19.6	6.2	0.8
ENSG00000176022	54.0	41.6	35.2	51.0	45.2	60.4	63.0	56.0	66.2	37.2	25.8	45.0	70.6	51.6	66.8	50.8	35.8	76.0	56.6
ENSG00000184163	70.8	51.8	58.8	65.2	4.2	85.2	35.2	8.4	92.0	13.8	92.8	70.6	90.4	71.2	73.8	82.4	88.4	73.6	40.8
ENSG00000260179	54.6	22.0	41.6	67.8	38.2	62.8	48.8	63.8	38.6	11.8	91.8	96.4	68.8	16.2	62.0	38.0	49.8	52.6	42.0
ENSG00000160087	26.2	56.0	8.4	14.4	11.2	21.8	22.8	6.0	25.4	50.0	13.4	24.8	13.2	60.8	25.2	19.4	31.0	16.0	55.4
ENSG00000230415	42.4	35.4	39.0	67.6	47.6	34.6	36.4	56.6	58.6	57.4	66.2	16.8	79.2	36.6	20.6	19.2	63.6	22.6	29.6
ENSG00000162572	88.0	74.8	78.0	95.2	97.4	79.8	60.0	44.0	67.8	81.4	86.6	80.4	72.0	79.2	56.0	73.2	50.0	65.6	76.6
ENSG00000131584	62.4	44.2	65.2	78.2	67.2	53.4	3.6	22.4	69.6	50.2	72.6	26.4	76.0	67.6	79.2	27.2	49.4	56.0	52.8
ENSG00000169972	9.8	26.0	16.4	17.0	34.4	40.0	44.6	24.6	2.0	15.0	3.2	28.8	14.0	32.4	50.8	47.0	53.4	49.6	20.0
ENSG00000127054	43.4	17.6	39.2	18.4	56.6	1.6	3.6	26.8	68.2	11.4	20.0	20.8	68.6	8.4	37.8	10.6	17.6	31.0	21.4
ENSG00000240731	9.6	6.0	3.2	47.6	52.4	37.6	3.4	10.0	51.8	52.6	27.4	2.4	53.0	10.6	40.8	12.4	8.4	9.2	21.2
ENSG00000224051	33.2	71.6	65.0	66.4	81.4	27.0	55.0	48.6	22.6	94.6	41.2	69.0	12.2	31.0	46.6	89.4	75.0	26.4	80.6
ENSG00000169962	68.6	11.4	21.0	45.8	64.4	67.8	43.6	38.2	52.0	40.6	15.6	6.4	51.8	6.8	23.4	64.4	4.0	75.4	25.6
ENSG00000107404	26.4	41.8	16.2	66.4	57.2	21.4	20.2	61.6	27.2	24.8	13.2	51.2	76.4	40.0	57.6	46.6	19.8	44.8	54.4
ENSG00000162576	76.2	81.2	76.4	75.6	96.8	88.2	40.0	48.2	59.2	92.4	62.4	91.8	72.2	64.2	84.2	87.2	99.2	91.2	82.2
ENSG00000175756	65.6	58.0	34.4	29.0	85.8	20.8	85.8	12.4	67.2	49.0	39.6	29.4	58.0	68.2	82.8	15.4	43.2	54.2	73.8
ENSG00000221978	46.2	73.6	89.6	82.6	25.2	63.4	13.6	55.6	26.8	40.8	40.2	42.2	26.0	5.8	6.8	58.2	37.4	49.8	10.2
ENSG00000224870	2.0	0.2	1.0	0.2	8.0	16.8	31.4	13.8	2.0	7.6	5.6	4.2	40.8	13.2	1.6	7.2	0.6	1.8	21.0
ENSG00000242485	42.4	67.8	26.2	14.2	34.2	53.2	72.6	1.0	55.6	17.4	18.4	46.0	23.6	68.8	66.6	21.2	4.4	19.0	4.0
ENSG00000264293	28.8	71.4	21.6	14.2	5.4	18.6	29.4	40.2	20.8	16.8	58.8	23.2	49.2	1.0	34.4	9.2	12.6	12.8	7.8
ENSG00000272455	47.8	9.6	60.0	57.4	4.8	78.8	53.6	39.4	64.8	36.4	15.0	69.0	23.8	10.0	50.0	28.6	61.8	41.8	55.2
ENSG00000235098	81.6	56.2	75.6	34.4	97.0	74.2	74.8	75.8	69.4	73.6	89.8	97.8	74.4	71.8	79.6	82.6	50.6	86.2
ENSG00000225905	15.0	40.8	38.2		54.0	6.2	34.0	72.6			71.2		28.2	77.8		67.2	21.4	47.2
ENSG00000205116		87.6			92.8	51.6		90.2			73.6		71.8
ENSG00000225285	56.4	64.0	73.2	19.8	88.6	89.2	60.0	88.8	58.4		55.4	86.4	29.8	55.4	19.2	64.2	2.0	43.4
ENSG00000179403	92.0	88.8	93.2	83.6	91.2	87.8	91.0	96.6	87.0	88.8	91.2	95.8	48.4	80.8	86.6	44.8	72.6	80.8	44.8
ENSG00000215915	90.2	39.4	76.8	65.6	90.6	57.6	72.2	97.6	30.6	2.2	92.0	85.6	33.4	66.6	51.6	41.2	4.0	53.0	12.6
ENSG00000160072	76.4	47.8	73.8	52.2	84.6	62.6	22.8	78.4	49.4	47.4	58.8	49.8	83.2	46.8	56.8	80.2	40.4	33.0	60.6
ENSG00000197785	56.2	33.8	50.4	26.6	80.2	37.6	68.8	35.0	29.4	52.4	37.4	35.0	35.4	68.6	60.8	62.0	8.0	60.6	50.0
ENSG00000205090	49.0	12.4	41.0	33.0	32.2	28.6	40.0	76.2	21.8	54.0	59.4	37.8	47.4	51.8	27.4	71.2	40.2	51.0	66.2
ENSG00000160075	20.6	63.2	9.8	19.0	19.8	19.2	39.6	21.4	32.0	15.6	22.4	22.6	6.8	69.0	45.2	26.0	27.4	23.0	44.4
ENSG00000215791	77.0	25.0	61.4	47.2	57.6	83.0	68.8	28.0	71.2	63.2	84.0	75.4	24.4	83.4	67.4	84.0	61.2	49.2	21.4
ENSG00000215014	47.6	24.6		4.4	58.8	8.6	29.4	34.6	17.6	35.4	51.4	48.6	10.8	55.4	17.2	10.4	75.0	41.0	10.8
ENSG00000228594	86.8	70.8	92.6	37.0	88.0	88.6	66.2	71.0	22.4	66.4	64.8	67.4	54.0	77.8	75.4	55.6	88.0	66.8	31.0
ENSG00000272106	70.0	38.0	25.0	50.6	55.4	69.0	54.0	14.8	59.8	69.4	14.2	13.2	11.0	40.8	50.4	24.4	53.0	23.4	33.0
ENSG00000197530	82.6	39.0	73.4	59.6	63.2	57.8	25.4	53.2	78.6	56.2	57.8	45.6	74.4	73.0	58.2	47.2	42.8	75.2	69.6
ENSG00000189409	85.8	48.0	58.0	39.6	94.0	34.2	67.8	17.8	78.4		67.6	89.6	21.0	89.4	92.0	55.4	90.8	68.6	84.0
ENSG00000248333	20.4	26.2	2.8	9.0	16.6	1.2	12.0	59.8	35.0	34.6	8.0	4.0	69.6	0.4	20.6	4.0	7.4	57.6	14.8
ENSG00000272004	76.8	72.4	72.0	74.6	83.8	75.0	29.8	94.4	55.0	77.4	67.8	38.6	96.2	76.8	15.2	64.8	64.4	35.2	31.0
ENSG00000189339	69.4	56.4	75.8	81.4	74.8	65.2	64.8	89.2	67.8	75.2	80.8	43.6	93.4	69.2	28.6	79.0	56.4	51.0	21.8
ENSG00000269227	64.0	65.6	23.0	39.8	14.8	34.8	53.0	9.2	35.2	20.2	80.2	62.4	71.8	24.2	46.4	34.0	38.2	17.4	32.6
ENSG00000215914	68.6	3.4	50.8	37.6	81.6	48.8	77.4	83.4	67.6				8.8	39.8	63.4	62.6		23.4
ENSG00000008128	34.2	47.0	63.0	49.6	59.6	61.6	69.0	81.2	53.0	30.6	61.0	61.4	89.2	51.2	27.6	39.6	57.6	72.2	21.8
ENSG00000268575	32.6	46.8	55.0	48.2	61.2	60.8	63.6	80.0	46.0	29.0	56.4	60.8	84.8	46.0	20.0	38.8	56.2	66.4	17.6
ENSG00000227775	46.2	53.8	59.6	18.6	22.6	56.4	72.6	71.8	58.0	20.8	77.6	53.8	77.2	67.0	62.4	39.0	67.4	31.0	63.0
ENSG00000215790	48.6	27.0	24.0	22.8	60.8	39.2	31.8	43.2	39.2	28.8	66.6	8.0	47.4	49.6	33.2	56.8	31.4	12.8	9.4
ENSG00000008130	7.2	1.0	29.8	64.2	43.6	50.4	61.4	6.4	69.8	45.0	73.8	8.8	4.4	83.4	74.8	20.4	42.4	34.8	49.2
ENSG00000078369	7.8	56.4	2.0	12.2	28.0	14.8	19.6	44.6	22.8	2.8	9.8	13.0	17.0	2.4	1.2	2.4	3.8	20.4	6.8
ENSG00000231050	7.8	72.8	69.6			24.4	24.0	38.6	30.0	75.6	43.8	23.4	39.2	63.6		29.2	39.4	29.4
ENSG00000169885	38.0	32.2	9.4		34.4	17.0	67.4	16.8	80.4	98.0	69.2	28.4	40.8	71.0	51.0	62.2	22.8	32.6	92.6
ENSG00000178821	62.2	71.2	44.0	83.0	51.0	55.2	79.4	70.8	29.2	96.0	1.4	74.0	90.6	88.0	12.8	61.8	50.0	78.8
ENSG00000142609	35.6	69.6				89.8	78.0	31.2			49.6	97.2	94.4	91.6		39.0	77.6	97.4
ENSG00000233542	79.0	68.0				54.2		86.0					85.6	31.2			75.0
ENSG00000187730	87.2	58.8	89.4	75.8	95.0	47.2	74.6	86.2	91.8	75.6	61.6	87.6	76.6	78.2	91.6	66.4	26.8	80.8
ENSG00000067606	53.2	32.0	60.6	50.2	36.0	42.8	87.4	81.6	48.6	72.2	6.2	69.2	80.0	94.2	40.0	50.2	34.8	90.8	80.4
ENSG00000271806	14.2	38.0	32.4	22.2	32.0	10.6	70.6	79.2			4.6	47.8	66.6	72.4	14.8	8.2	2.0	57.8	39.8
ENSG00000182873	57.6	29.2	27.8	29.8	8.8	29.8	69.6	36.6	32.6	50.2	11.0	46.0	73.4	19.2	13.0	24.2	20.2	79.4	78.0
ENSG00000162585	60.2	41.4	55.6	35.8	80.6	47.4	40.0	64.2	20.4	24.4	38.8	36.4	23.4	59.2	73.4	33.4	51.8	9.2	80.6
ENSG00000269554	53.4	12.0	7.2	37.2	27.6	43.8	36.6	10.2	20.8	47.8	76.0	30.8	65.6	38.6	47.8	39.2	28.4	18.4	29.4
ENSG00000157933	39.2	58.6	11.0	18.4	81.2	42.2	44.2	23.0	14.4	13.8	41.0	43.6	39.4	63.4	11.4	6.8	33.2	51.0	63.2
ENSG00000116151	84.6	53.6	41.8	33.0	9.2	38.2	65.6	37.2	34.6	27.2	37.2	32.8	86.4	45.2	38.6	50.6	47.8	80.6	3.4
ENSG00000272161	31.0	14.0			57.6	66.8	68.0	66.8			29.6		43.0
ENSG00000269753	34.4	50.8			67.8		69.4	55.2	9.2		55.6	56.6	49.4		10.8
ENSG00000272420	36.2	5.8	27.8	76.8	50.6	11.6	15.6	39.8	41.4	46.6	17.0	30.2	31.6	31.0	32.4	41.2	12.2	15.8
ENSG00000271847	82.0	8.6	27.4		77.6	85.6	35.2	48.6				55.8	4.2	3.8		49.6		67.8
ENSG00000178642	23.0	22.4	7.8	31.4	1.8	20.2	37.0	60.6	14.8	10.4	16.2	10.4	74.4	10.2	8.0	54.2	38.8	67.4	16.8
ENSG00000157916	8.6	0.6	21.0	9.2	1.4	0.4	47.0	11.4	38.4	0.8	4.2	17.6	54.4	4.8	14.2	24.8	2.8	32.4	60.0
ENSG00000157911	22.6	16.2	37.2	29.6	11.2	16.2	30.8	30.8	3.4	33.6	34.6	50.0	8.8	12.8	12.2	14.0	5.0	13.6	1.0
ENSG00000149527	91.6	48.6	49.4	78.6	68.4	67.8	97.6	89.0	76.2	25.4	67.4	86.0	95.6	73.0	73.0	54.8	58.6	98.0	95.4
ENSG00000224387	59.6	12.0				66.6		67.6				15.6	92.6			29.4	37.6
ENSG00000229393	72.2	59.6				80.2	67.8	67.0				94.4	92.2			30.0	71.2	19.0
ENSG00000157881	9.8	16.6	56.6	52.4	10.6	39.8	23.0	54.4	11.0	34.8	40.2	10.2	86.0	15.0	37.8	8.8	23.0	24.2	26.8
ENSG00000197921	96.4	82.8	97.2	71.2		79.2	74.6	82.2	81.4		91.2	87.0	88.6	91.4	91.0	88.8	95.6	96.2
ENSG00000272449	6.0	52.6	63.6	66.0	25.4	60.2	32.2	38.2	32.2	2.2	55.2	22.0	76.0	70.8	66.8	4.8	80.8	39.6	53.6
ENSG00000238164	80.4	85.2	83.0	87.2	68.2	70.2	42.6	49.0	79.2	68.6	74.8	95.2	69.4	70.0	73.8	34.2	86.6	76.0	20.0
ENSG00000157873	85.8	89.8	94.2	93.6	87.4	70.6	34.8	69.8	86.6	82.6	80.2	78.4	93.2	75.4	84.4	77.2	92.2	64.4	20.6
ENSG00000225931	62.4	32.4	92.8		8.6	52.8	27.8	29.8	39.4		54.8		93.0	86.0	61.8	19.4	41.4	52.6	20.0
ENSG00000228037	26.2	52.8	94.0	65.0	65.6	19.0	13.2	40.8	17.4	46.2	49.4	66.8	93.4	33.0	38.2	92.6	68.2	57.4	38.8
ENSG00000157870	36.8	4.2	29.6	24.2	39.6	44.6	12.8	54.2	31.8	38.6	13.0	31.8	31.6	12.0	66.6	23.8	38.6	11.8	34.0
ENSG00000142606	66.0	89.8	77.4	87.0	69.4	19.0	56.2	92.0	84.2		61.0	21.4	92.6	58.6	95.2	95.4	52.6	62.8	23.4
ENSG00000237058	57.0	55.4					61.0	75.0					63.4					60.8
ENSG00000215912	86.4	53.2	4.8		46.0	71.4	66.8	51.0	43.6		54.6	27.6	31.8	13.6	82.2		54.4	53.0
ENSG00000169717		89.6
ENSG00000177133	79.6	64.2	88.8	77.4	83.2	77.8	85.4	88.0	89.2	59.8	94.2	51.0	66.0	87.2	87.2	69.0	89.2	99.4
ENSG00000142611	71.2	96.0	89.6	62.8	51.6	59.4	91.2	93.2	40.2	34.2	85.8	76.2	64.2	86.4	62.6	75.0	83.4	87.2
ENSG00000272235	48.6			15.2				91.6	81.0		69.8				85.0
ENSG00000130762	22.6	76.6	48.0	61.2	96.0	88.4	81.4	74.0	33.8	73.2	92.0	84.4	42.0	96.2	80.0	90.0	84.8	84.2	49.4
ENSG00000162591	95.2	70.2	94.8	82.0	98.6	59.8	76.4	69.2	62.8	84.6	95.0	98.4	34.4	96.0	98.2	77.8	66.0	89.2	59.4
ENSG00000238260	71.4	17.8	58.0	83.2	75.6	81.2	36.6	21.4	93.0	92.4	72.6	54.2	73.2	56.4	48.8	67.6	62.4	45.8	56.0
ENSG00000158109	16.2	36.2	7.4	3.2	52.6	44.8	62.8	74.2	9.6	7.4	16.2	27.2	29.0	22.6	2.0	45.8	40.8	47.2	43.2
ENSG00000116213	9.0	17.8	19.6	4.2	14.4	1.6	11.8	4.8	17.6	16.2	10.0	7.6	39.4	6.4	6.2	33.2	10.8	20.0	50.2
ENSG00000078900	49.8	22.8	71.2	14.6	53.0	84.0	96.8	28.2	17.6	11.0	11.2	23.4	92.4	22.4	6.6	92.6	79.2	92.2	40.0
ENSG00000227372	74.0	54.8	6.6	26.2	24.0	31.0	19.4	37.8	46.2	11.4	54.2	50.8	90.4	18.0	24.8	61.2	46.0	29.4	42.6
ENSG00000162592		90.0		70.6	41.0					22.4			88.4
ENSG00000235169	87.0	57.6	93.8	94.2	60.4	78.0	60.0	88.6	40.2	54.6	34.0	60.2	7.2	50.6	34.0	43.8	39.4	61.2	95.8
ENSG00000130764	17.8	25.8	10.2	19.2	20.6	23.4	26.2	38.0	16.6	5.6	11.4	15.0	6.0	48.8	7.4	20.4	31.4	36.4	2.0
ENSG00000272153	22.8	9.2	8.2	23.4	24.6	8.6	3.8	6.2	1.2	5.8	1.6	8.0	13.8	5.6	4.6	2.6	2.2	18.0	0.4
ENSG00000116198	56.8	28.0	23.4	41.8	82.2	60.0	12.0	39.0	53.0	21.4	37.0	27.0	63.0	18.2	53.4	12.0	22.4	28.4	8.4
ENSG00000169598	44.6	16.2	56.2	56.0	6.0	44.8	6.2	43.2	55.6	12.2	22.0	86.6	61.8	2.6	14.8	11.6	9.2	45.6	19.2
ENSG00000198912	11.0	1.2	30.0	13.4	57.4	35.0	19.2	2.4	23.8	49.2	39.2	6.0	42.6	4.6	10.8	10.6	5.6	12.8	44.6
ENSG00000236423	80.2	71.0	86.8	98.4	94.8	56.4	59.8	69.2	65.2	89.6		93.8	48.4	85.2		80.6	26.0	70.8	84.6
ENSG00000233304		54.6						90.6
ENSG00000226374		89.0			96.4			91.4								92.4
ENSG00000235054		79.8
ENSG00000196581	69.4	8.0	67.8	92.2	92.4	30.0	83.8	87.0	82.8	84.6	79.8	98.2	70.4	62.4	86.0	75.0	48.2	93.6
ENSG00000260972		64.6									75.2
ENSG00000131697	19.2	18.4	42.4	12.6	49.4	79.2	31.8	60.2	7.0	78.4	31.4	91.8	41.8	54.6	19.6	19.4	29.0	14.2	4.8
ENSG00000069424	51.8	55.0	79.2	94.4	3.0	68.0	74.8	67.0	82.2	99.4	26.2	93.2	32.6	85.6	77.0	88.2	55.0	70.4	16.8
ENSG00000116254	92.0	86.6	84.0	81.4	88.4	79.6	89.6	73.4	91.4	72.8	97.6	40.4	78.0	96.6	92.6	93.6	92.0	75.0	87.0
ENSG00000116251	74.8	96.0	1.4	1.2	21.0	45.0	11.8	9.6	16.4	12.2	27.2	17.2	44.2	0.2	27.0	5.8	37.4	30.2	63.8
ENSG00000226944	88.0	23.0	14.2	43.8	44.0	40.2	41.4	45.4	46.8		9.4	3.4	17.8	75.6		85.0	58.4	35.2
ENSG00000158286	74.8	95.8	39.6	87.0	21.6	90.0	56.6	57.8	72.6	60.0	47.4	65.8	56.8	75.2	41.0	67.4	57.0	64.4
ENSG00000116237	42.6	79.4	93.2	92.4	82.0	46.6	33.8	29.8	59.6	95.6	39.6	79.0	83.6	56.6	19.0	77.2	63.4	50.0	15.2
ENSG00000225077		29.4										35.4	4.0			54.2
ENSG00000158292	79.6	9.0	91.0	99.8	73.4	74.8	92.4	87.4	69.6	92.4	81.8	98.4	45.2	96.0	83.4	74.0	90.0	91.0	64.8
ENSG00000097021	82.0	73.2	81.6	79.0	52.8	51.8	63.2	84.6	80.4	14.8	78.8	49.8	85.0	46.6	70.2	73.6	69.8	39.8	78.2
ENSG00000271746	48.0	88.4	59.8	83.2	23.2	6.2	53.6	68.0	53.4	15.0	23.0	61.4	25.2	72.2	75.0	58.0	45.6	32.0
ENSG00000069812		48.8				79.8	85.8		37.0			19.2		95.4		84.2	76.0	85.4
ENSG00000187017	64.2	91.8	90.0	47.4	94.6	89.4	92.2	64.0	63.6	62.0	85.4	69.4	76.0	92.4	50.6	85.0	62.2	92.2	89.6
ENSG00000231868		71.2				30.8							27.4			35.8	23.0
ENSG00000215788	74.2	25.0	88.2	94.8	79.6	89.0	77.8	82.4	80.8	54.6	87.8	53.8	45.6	83.2	79.8	50.6	69.4	81.2	82.2
ENSG00000171680	73.2	18.8	81.8	77.2	54.4	88.2	94.4	84.8	88.6	46.0	89.2	79.8	86.2	89.4	88.0	58.6	60.4	71.6	79.0
ENSG00000162408	60.8	14.8	5.0	14.2	5.6	49.8	26.6	31.8	41.4	82.4	46.4	7.8	23.6	58.8	10.2	31.0	59.6	57.0	24.2
ENSG00000173662	23.8	68.2			53.4	76.2	28.0	40.0	37.2	85.4	76.8	65.8	11.0	19.8	45.6	29.6	77.8	82.4	62.0
ENSG00000204859	18.8	35.6	48.8	62.0	61.0	13.4	26.4	19.2	27.2	28.4	26.2	57.8	33.2	5.2	9.0	35.6	33.0	20.8	43.2
ENSG00000162413	89.4	26.4	91.4	79.0	34.2	87.2	68.8	45.0	48.8	75.8	39.6	68.2	72.4	89.0	77.2	79.4	69.4	34.0	60.6
ENSG00000116273	80.4	66.6	57.8	27.2	16.2	61.6	25.4	19.0	82.4	65.4	23.4	39.4	52.2	65.2	62.8	84.8	35.6	80.4	59.8
ENSG00000041988	18.6	7.4	36.6	20.8	68.4	22.8	45.0	39.0	12.6	33.0	18.2	29.4	46.4	39.2	9.8	31.4	40.4	15.0	26.0
ENSG00000007923	8.4	6.4	89.0	65.8	4.6	28.4	33.4	53.0	5.4	65.2	5.0	69.2	59.6	20.2	0.4	52.2	8.0	23.2	5.6
ENSG00000228750	63.6	67.4
ENSG00000171735	50.8	13.8	35.6	8.4	27.6	56.6	28.6	44.6	59.0	47.4	19.0	12.6	8.4	15.4	72.2	14.0	13.2	50.6	9.2
ENSG00000237728		74.8
ENSG00000270171	81.8	46.4			28.2	47.0	72.0	58.8			65.8		65.4					50.8
ENSG00000270035		7.4	50.8		57.8	13.6	62.8	77.8	3.0		87.2		66.6				52.0	5.2
ENSG00000269978	73.2	24.2			89.8	71.0	70.8	50.0			68.6		11.2					3.2
ENSG00000049245	62.8	44.6	1.6	23.6	13.0	50.8	59.8	86.0	10.4	1.0	39.4	12.0	70.6	3.0	25.6	49.0	4.4	35.8	38.8
ENSG00000269925	62.2	27.6	54.0	38.2	12.8	25.0	24.6	34.0	46.2	48.0	34.8	21.6	33.4	4.8	34.0	38.2	6.6	38.2	51.6
ENSG00000049246	92.6	58.8	81.0	86.4	95.2	94.0	90.4	58.8	98.0	92.8	91.0	94.0	97.0	86.2	93.4	98.0	88.8	94.4	64.6
ENSG00000236266	87.6	17.4	63.6	45.6	86.4	82.2	72.6	37.8	85.0	84.8	69.0	85.6	88.0	74.4	80.8	85.8	76.4	80.8	17.8
ENSG00000049247													28.2
ENSG00000049249		7.2										85.2						42.6	57.4
ENSG00000116288	64.0	88.2	22.4	23.4	6.2	57.4	60.0	3.2	44.0	8.4	54.6	12.4	11.4	25.2	74.4	35.2	43.8	11.2	21.0
ENSG00000116285	99.2	97.8	99.2	46.8	88.6	96.6	37.0	5.2	94.4	98.0	93.6	88.0	27.0	81.6	95.4	95.8	78.8	89.4	96.8
ENSG00000238290	75.4	57.0			33.2	50.4	14.6	66.4	63.2	53.2	35.2	59.0	32.8	20.4	26.4		23.2	29.6
ENSG00000162426	66.4	33.0	12.4	20.8	49.0	55.6	30.0	77.4	74.2	25.8	85.6	97.0	16.4	64.2	52.6	70.6	61.0	14.4	23.2
ENSG00000142599	18.4	6.4	50.0	58.8	23.2	38.4	26.8	13.4	32.6	57.4	39.0	39.4	10.8	9.6	33.6	36.6	44.8	24.0	75.2
ENSG00000232912	2.6	59.8	20.4	44.8	2.6	9.0	39.0	12.6	6.0	35.2	6.2	14.0	12.2	6.8	1.6	31.6	32.2	32.2	87.2
ENSG00000074800	43.4	91.0	55.6	73.6	45.2	82.0	68.2	41.0	52.2	89.4	79.0	41.4	72.6	74.2	80.6	34.8	62.0	63.2	35.8
ENSG00000236269	20.4	64.8				21.8	72.2		80.6		41.4					62.8	26.8	69.8	70.8
ENSG00000230679	58.4	47.2	72.8		9.2	34.8	38.2	4.0		14.2	22.2	18.4	90.8	47.6	49.6	15.8	4.4
ENSG00000131686		59.4				96.0											95.8		52.0
ENSG00000142583	98.4	75.4	74.8	78.0	97.4	95.2	99.4	99.8	91.8	90.6	100.0	99.6	93.0	100.0	85.6	71.6	89.8	87.6	96.2
ENSG00000180758	74.4	36.2	78.0	68.4	4.0	70.6	53.0	57.4	11.0	72.4	20.4	93.4	32.4	88.2	15.6	78.0	85.0	35.8	13.4
ENSG00000234546	5.6	54.6	56.0	38.4	68.4	55.4	66.0	40.0	61.6		31.6	54.4	88.4	40.6	79.6	38.2	35.0	47.4
ENSG00000049239	13.2	57.6	6.0	45.2	45.4	64.6	48.2	83.4	75.4	77.6	87.8	72.2	91.6	49.6	47.6	53.2	33.4	16.4	71.2
ENSG00000171621	79.6	92.8	50.2	69.2	76.2	65.2	72.6	97.8	64.0	89.2	89.8	88.0	90.6	94.2	69.8	88.4	77.2	82.8	30.2
ENSG00000235263										96.4		95.4		46.8
ENSG00000171612	33.6	28.6	76.4	74.6	52.4	19.4	75.8	87.2	74.4	92.8	60.0	95.2	84.0	86.4	76.6	87.4	9.8	40.2	14.6
ENSG00000231181	61.2	20.2	18.2	21.6	46.2	67.8	51.4	18.2	5.6	36.4	43.8	80.6	30.6	4.8		5.4	23.8	33.0
ENSG00000188807	43.6	29.6	48.0	15.6	6.6	8.0	15.4	20.6	22.0	85.2	9.2	32.0	5.2	48.4	7.0	47.4	22.2	52.4	46.0
ENSG00000171608	57.8	65.0	5.8	31.0	76.0	56.6	54.4	69.0	68.6	25.0	46.6	52.0	89.0	54.0	56.6	43.8	52.0	70.0	63.8
ENSG00000179840																		12.8	88.2
ENSG00000231789	87.8	74.2	39.4	32.4	78.0	51.4	71.2	7.0	30.2		39.0	90.2		31.8	80.2	67.2	10.2	20.4	42.0
ENSG00000171603	63.6	87.8	59.6	52.4	65.4	82.4	76.0	78.2	21.0	27.8	70.8	67.6	88.8	68.2	50.0	55.2	82.4	51.6	71.4
ENSG00000178585	78.4	0.4	55.8	72.0	12.6	73.6	50.8	63.0	34.0	75.4	37.8	42.4	66.0	68.0	28.0	69.6	79.4	90.6	13.6
ENSG00000223989	50.8	0.8	20.2	57.2	1.4	88.0	17.6	25.4	25.4	37.6	12.2	27.8	39.8	23.0	4.8	73.4	85.0	61.2	7.8
ENSG00000162441	8.0	23.6	24.0	20.8	36.4	28.2	14.0	52.8	44.0	5.2	42.0	13.4	40.6	20.2	14.2	33.8	8.4	37.8	7.4
ENSG00000173614	40.8	55.4	56.6	49.2	24.0	23.4	41.0	14.4	44.2	74.4	42.2	30.8	42.4	13.6	6.0	32.2	23.2	47.2	82.8
ENSG00000241326	23.4	22.4	8.6	10.8	21.2	5.2	14.6	9.2	15.4	47.4	29.8	7.0	40.2	19.6	14.8	4.4	23.8	13.2	70.2
ENSG00000162444	71.4	84.8	79.6	78.0	81.8	98.6	99.6	89.8	76.0	79.4	99.0	84.8	76.4	99.6	90.6	65.4	72.8	54.8	93.8
ENSG00000130939	20.4	57.6	61.0	46.0	79.0	72.2	35.6	4.2	69.2	55.4	0.4	35.4	4.8	29.0	60.6	40.2	53.6	12.6	26.4
ENSG00000054523	8.6	7.6	61.0	55.4	73.4	26.0	17.8	19.2	79.6	37.6	13.2	32.2	33.0	43.4	66.8	48.2	10.6	34.0	49.4
ENSG00000264501	14.0	0.6	42.8	12.8	16.6	15.2	24.6	64.8	64.8	60.8	42.0	17.6	35.4	22.2	13.2	18.8	14.4	20.6	22.0
ENSG00000142657	84.8	37.8	45.0	17.4	52.6	82.2	94.6	4.6	89.4	42.6	76.0	79.2	50.0	92.2	74.0	46.2	66.0	77.2	84.4
ENSG00000271989		60.2														17.4			14.6
ENSG00000241563	6.8	24.8	20.8	84.8	10.6	15.8	6.2	69.4	57.2		29.4	28.4	53.4	30.0	6.8	27.6	3.0	18.4
ENSG00000160049	16.8	17.4	65.4	39.0	23.4	7.0	27.8	15.2	42.8	38.4	51.0	28.4	66.6	13.8	22.4	44.0	22.0	11.4	0.4
ENSG00000203469	9.0	7.2	12.2	15.8	14.4	6.8	7.8	7.0	11.6	13.0	31.4	19.2	47.6	0.4	9.2	16.2	1.4	8.2	13.8
ENSG00000142655	4.2	5.6	27.0	34.0	61.0	5.4	23.2	62.2	6.8	35.2	6.0	38.6	2.0	43.4	17.2	38.8	17.2	7.0	36.4
ENSG00000130940	44.8	57.4	52.4	11.2	63.2	35.0	97.0	75.8	85.8	70.4	85.8	43.0	86.4	30.6	72.6	46.8	64.4	62.2	41.4
ENSG00000272078	35.2	45.6	68.2	5.0	54.4	50.6	92.2	44.0	86.2	73.4	76.4	41.2	88.0	19.4	81.2	56.4	71.8	55.2	50.8
ENSG00000175262	43.2	40.8	27.2	77.8	86.6		59.6	16.4		95.0	91.2	26.6	90.8	84.8	89.2	81.6		75.8	64.0
ENSG00000120948	2.6	50.0	2.4	21.4	34.0	12.2	4.0	25.2	13.4	26.0	5.2	15.8	90.8	1.2	18.4	1.6	5.8	5.6	3.4
ENSG00000009724	48.6	19.8	58.6	25.0	70.6	76.6	71.8	24.4	67.8	49.6	84.4	27.2	78.6	46.8	79.6	39.8	73.0	80.8	62.8
ENSG00000271895	76.6	36.6	61.0	80.6	65.8	67.2	55.6	70.0	76.6	52.4	80.6	5.4	93.2	11.8	78.4	59.8	73.8	73.6	59.2
ENSG00000116649	82.4	35.0	38.2	29.4	70.8	64.6	92.6	37.4	81.8	49.0	81.8	66.4	43.6	92.6	84.2	84.2	69.0	81.6	33.2
ENSG00000171824	25.8	4.4	25.0	12.8	14.0	7.2	15.2	17.0	9.4	7.8	23.4	26.2	24.4	0.6	16.6	4.6	4.2	1.8	49.0
ENSG00000226849	39.2	3.4	48.2	45.6	63.6	12.2	48.8	32.2	5.0	4.8	45.6	58.2	70.4	0.6	11.2	18.2	19.0	7.0	64.2
ENSG00000230337	0.4	2.4	3.6	4.8	4.6	12.6	12.0	9.6	5.0	2.6	2.2	13.6	31.0	10.2	3.6	3.8	5.0	2.2	7.2
ENSG00000198793	9.6	8.4	66.2	50.2	64.2	35.8	29.0	5.4	68.4	15.4	65.6	72.8	46.2	47.8	38.4	48.2	20.0	12.0	4.6
ENSG00000171819	76.2	85.6	99.2	90.8	99.0	94.4	94.4	98.8	99.0	98.6	91.4		90.0	99.6	90.0	63.4	98.6	50.6
ENSG00000120942	25.0	5.4	49.4	19.4	69.2	93.2	36.0	12.4	45.0	48.6	27.6	59.8	3.2	68.2	4.0	31.6	44.0	59.0	2.2
ENSG00000204624	80.6	73.8	43.0		65.6	96.6	86.6	54.8		79.8	64.6		81.4	51.8		31.6		5.4
ENSG00000235643		57.0
ENSG00000116661	85.0	5.6	92.8	58.4	83.8	79.8	87.0	66.4	70.8	96.4	84.8	78.6	68.0	17.8	44.4	49.8	72.6	70.8	75.6
ENSG00000132879	73.2	8.8	72.2	65.8	87.0	58.2	83.0	51.2	83.0	39.2	86.0	36.8	46.6	72.0	82.0	76.8	43.0	61.2	83.8
ENSG00000116663	21.8	23.6	15.2	49.0	15.6	15.2	48.0	5.6	56.4	48.8	14.8	21.8	46.0	58.2	59.8	40.6	16.2	16.2	18.6
ENSG00000116670	78.2	49.8	52.8	68.0	52.6	47.4	75.6	63.2	73.0	34.6	65.2	62.8	31.2	34.8	80.4	30.0	14.8	52.2	44.4
ENSG00000162490		24.2	20.4		87.8	62.4	76.8	66.4			91.6		82.2	73.4			39.2	35.2	90.8
ENSG00000177674	33.0	28.6	76.8	82.2	81.4	91.0	82.4	95.4	91.4	88.6	75.8	80.2	88.4	79.0	94.8	60.6	70.2	65.2	95.0
ENSG00000215910		87.4					97.4		64.8					34.4
ENSG00000177553		61.8
ENSG00000177000	24.8	31.2	77.4	70.8	23.2	51.8	16.0	22.2	35.6	83.4	60.8	68.0	77.4	34.2	53.8	69.0	51.4	28.8	34.8
ENSG00000011021	35.8	29.4	42.0	18.0	27.8	4.8	23.0	20.4	61.4	44.2	23.4	80.8	6.8	14.4	27.6	12.6	66.8	48.6	35.0
ENSG00000242349	34.2	72.0	93.2	100.0	41.0	41.4	16.4	22.8	20.4	24.4	33.2	37.2	77.4	18.4	60.6	39.2	67.8	59.0	58.2
ENSG00000175206	94.8	60.2	87.8	99.6	91.2	79.6	75.2	88.2	93.2	83.6	94.0	80.2	79.4	77.8	96.0	73.0	95.0	92.8	79.0
ENSG00000120937		79.2	98.2	100.0		46.0	27.4	96.6	82.4		86.6		75.8	69.6	87.8			67.0
ENSG00000224904			78.2										62.0
ENSG00000116685	41.8	11.2	3.4	18.4	31.8	35.8	28.6	2.8	23.8	51.0	8.4	30.8	1.2	28.8	50.6	2.8	25.8	22.0	88.0
ENSG00000083444	64.4	93.6	69.2	38.2	61.4	72.2	51.0	59.8	87.4	60.6	82.8	12.2	52.6	50.0	95.4	44.0	80.8	52.8	57.8
ENSG00000116688	8.8	73.2	56.4	41.2	13.4	22.8	27.2	9.4	15.0	36.4	1.4	18.2	8.0	24.0	22.2	14.6	8.2	25.8	29.0
ENSG00000116691	56.0	32.4	71.4	72.0	57.6	18.4	47.0	76.6	26.0	50.0	79.0	19.2	69.4	52.6	51.8	26.8	6.8	67.2	61.6
ENSG00000120949	59.8	37.4	78.2	49.4	44.0	77.0	57.8	98.2	73.2	49.4	90.0	54.0	5.6	59.8	59.0	44.8	72.0	71.4	59.6
ENSG00000028137	88.6	89.2	91.4	63.4	59.2	90.6	75.2	99.4	84.8	73.6	45.8	96.2	91.0	70.2	97.0	86.6	89.4	69.8	43.4
ENSG00000048707	36.8	97.6	48.2	86.4	37.0	57.0	18.2	6.6	68.2	41.6	29.6	60.0	75.4	44.2	70.6	10.6	32.2	54.8	12.6
ENSG00000229484		9.4					49.8				59.2	5.6		83.4				8.6
ENSG00000162496	90.4	99.4	84.0	69.6	74.0	65.0	55.8	89.0	98.2	76.8	79.6	43.4	93.2	84.4	85.0	98.4	70.8	74.0	80.8
ENSG00000272482	51.4	97.0	54.8	1.0	40.6	5.8	59.8	11.0	96.0	44.4	68.8	58.2		47.8	36.0	78.8	78.6	62.8
ENSG00000204518		35.0
ENSG00000188984		74.6
ENSG00000157330		79.0
ENSG00000228338		66.0
ENSG00000187545												93.4
ENSG00000162494		50.0	98.0	98.0	60.6	86.4	85.0	29.0		84.4	98.2		77.6			88.8	96.6
ENSG00000259961		33.8				67.8		11.2		45.2			9.8
ENSG00000162493	83.4	89.0	67.4	99.4	93.2	88.6	96.6	95.0	96.8	69.2	83.0	73.2	97.6	97.0	78.6	53.6	96.2	96.4	96.4
ENSG00000116731	53.8	20.8	12.8	1.6	17.0	29.0	48.4	56.8	22.0	18.4	6.2	3.6	21.6	27.6	25.8	0.8	4.4	8.0	45.2
ENSG00000189337	20.8	61.4	69.2	49.8	89.0	59.8	83.4	48.8	58.6	83.2	90.8	60.4	15.6	65.0	83.2	78.2	27.2	71.4	93.8
ENSG00000175147	39.2	46.0	46.6	39.0	77.4	42.2	75.4	36.4	30.6	64.8	87.2	55.2	63.2	78.2	76.0	73.4	63.2	85.2	97.4
ENSG00000171729	34.6	41.6	75.2	45.2	56.8	62.6	61.8	74.6	67.8	4.8	79.8	82.2	74.6	56.4	85.6	75.0	41.2	32.0	75.0
ENSG00000142621	95.8	84.4	56.6		53.0	75.8	82.6	72.0	61.4		28.0	81.0	96.4	77.8	84.2	64.6	86.4	93.2	59.4
ENSG00000233485	84.2	26.0	81.4		90.4	74.0	76.6	76.4	79.0		95.6			58.4	92.8		76.6	77.2
ENSG00000228140	81.2	83.2			18.6		33.0	85.0	65.6				36.0					84.4	45.0
ENSG00000142634	92.2	33.8	62.2	64.4	72.0	29.8	36.0	89.4	82.4	40.8	74.8	74.0	83.4	56.8	55.8	96.8	29.4	63.6	64.6
ENSG00000162438	98.4	97.2	96.6		100.0	84.8	98.8	87.8	73.4	85.6	95.4	86.2	100.0	73.8	96.8	99.4	83.0	64.8	74.0
ENSG00000142615		98.4	99.6		100.0	96.2		85.0	68.4		98.0	90.2	100.0			99.8
ENSG00000215704		94.2				79.0	98.8	29.2	37.0		89.6	66.8	99.0		95.6	99.6		86.2
ENSG00000132906	80.0	2.2	79.4	27.4	19.8	56.6	35.2	1.8	29.6	44.2	96.4	38.0	4.6	26.8	35.8	34.0	42.2	35.0	58.6
ENSG00000116138	21.4	4.8	35.0	17.2	48.8	44.6	17.2	25.0	17.8	31.4	13.4	27.8	4.4	7.8	5.8	10.8	5.8	5.8	28.0
ENSG00000272510	8.2	0.2	3.0	5.0	66.8	35.8	3.4	2.4	22.4	54.8	2.4	42.2	6.6	20.2	0.2	0.6	14.0	31.6	2.6
ENSG00000116771	80.6	20.6	71.2	2.8	52.2	5.4	70.4	66.8	17.2	98.4	32.4	88.8	71.4	86.8	28.0	56.8	39.8	49.4	40.8
ENSG00000237301	51.0	18.0	42.4		2.8	89.8		49.2		88.4	10.0		7.6		4.6			90.4
ENSG00000235084	15.2	4.2	13.4	9.0	10.2	0.4	57.8	25.8	7.6	2.8	4.6	33.0	60.6	23.0	22.0	9.8	5.4	11.0	3.4
ENSG00000197312	13.6	32.8	71.8	71.0	63.0	44.8	14.4	33.6	21.2	88.2	61.4	91.4	53.2	63.6	51.6	81.4	70.6	36.6	60.4
ENSG00000116786	18.8	14.0	6.8	17.6	15.8	37.2	15.0	62.2	29.0	7.2	36.4	42.2	42.8	52.6	40.6	23.0	16.8	27.4	10.8
ENSG00000237938	1.8	1.2	2.8	11.8	2.4	6.0	7.2	63.4	9.0	6.8	15.8	10.0	13.8	26.4	3.6	2.2	2.0	9.4	6.2
ENSG00000162461	73.8	29.4	77.8	90.8	78.4	72.4	57.2	63.4	65.6	94.6	82.8	80.4	94.2	71.6	71.6	47.2	60.6	48.8	64.8
ENSG00000224459	36.2	12.8	17.4	73.6	79.0	35.4	9.0	16.6	50.6	76.0	31.0	24.0	40.6	8.2	72.8	1.0	6.6	48.4
ENSG00000162460									15.8			94.0			59.2
ENSG00000162458	94.6	86.8	77.6	75.6	55.6	95.0	46.4	74.0	22.4	73.2	69.0	80.4	77.8	85.0	49.2	97.4	80.4	90.0	97.6
ENSG00000224321		14.4					90.4				72.6	96.6		93.6				20.6
ENSG00000233954	80.8	80.8	92.4	96.2	81.6	31.4	48.2	87.8	74.4	81.2	63.0	63.4	90.2	68.6	67.8	86.4	25.4	44.4	20.0
ENSG00000178715	76.0	90.2	71.6		77.2	58.0	42.8		78.4	67.6	7.8				60.8	83.0	80.6	71.4
ENSG00000179743	13.4	31.6	12.6	36.8	40.8	7.8	32.0	30.4	5.0	72.0	29.8	4.0	16.4	8.6	5.6	3.8	36.0	0.6	32.0
ENSG00000065526	3.8	69.4	17.2	9.2	56.8	46.4	20.8	35.8	23.4	41.2	22.8	4.4	78.2	51.0	67.2	1.4	15.8	15.0	11.2
ENSG00000116809	26.0	28.0	41.6	18.0	61.2	25.4	17.2	34.2	50.6	30.6	13.8	33.0	44.8	27.8	27.2	26.4	14.6	39.4	20.4
ENSG00000183888	72.8		81.8	98.2		98.2	98.0	90.6		58.2	88.2		78.0
ENSG00000233078	59.8		84.8	98.4				86.0			85.6		68.2
ENSG00000173641	97.0	79.8	48.2	39.2	95.2	90.6	95.0	82.6	95.0	80.2	96.2	92.2	88.2	99.0	87.2	93.8	98.2	99.8	98.6
ENSG00000186510	97.6	94.2	65.0	53.6	53.0	95.8	94.6	73.2	72.6	81.0	21.2	94.0	95.8	64.2	70.8	55.4	78.2	77.2
ENSG00000232456	54.6	61.6	17.6	66.6		53.6		52.6					68.2			57.0	47.2
ENSG00000184908	99.2	59.6	73.8	87.8	67.4	61.2	76.2	23.4	48.4		80.0		89.2	72.8	83.0		82.8	72.2
ENSG00000185519	70.2	1.2	52.8	92.6	34.2	69.6	65.0	57.0	35.8	97.2	45.2	98.2	74.8	96.6	61.8	43.4	72.2
ENSG00000142627	65.2	93.8	68.8	50.4	91.2	88.8	75.8	93.4	79.8	81.4	76.6	93.4	79.0	82.4	70.0	77.6	61.4	75.2	72.6
ENSG00000227959	39.8	95.6	28.6	45.0	35.8	18.6	40.2		12.2	70.8	8.2	83.4		30.8	8.8	22.2	1.0	38.8
ENSG00000224621	29.6					12.2	53.2		40.2		44.0			7.2		70.8	35.4	10.4
ENSG00000142632	76.8	63.8	43.4	53.2	39.6	82.8	76.2	96.2	87.0	74.4	89.6	82.6	63.6	94.2	76.4	69.8	62.0	74.8	32.2
ENSG00000234166	24.0	53.8	35.2	16.8	7.8	55.6	34.0		70.2	52.8	41.2	67.6	71.6	81.2	54.0	31.2	36.0	45.2	19.0
ENSG00000237276	79.0	5.8	19.8	16.0	13.8	9.0	55.4	55.6	56.6	43.0	45.2	50.8	25.4	44.8	35.0	68.6	57.8	51.6	52.8
ENSG00000204377	13.8	30.8	38.2	7.8	27.0	5.4	16.6	33.6	5.4		53.4	15.0	6.6		11.2	30.2	55.6	23.8
ENSG00000132881	67.8	20.6	9.8	5.6	27.0	21.4	38.6	44.2	55.8	49.8	73.6	33.2	44.2	41.0	32.4	33.6	45.0	64.6	1.2
ENSG00000233929	26.4	65.8	76.2		20.6	34.6	51.6	70.4	3.8	89.0		78.4	13.0	98.6	94.8	20.0	54.8	68.4	46.2
ENSG00000037637	31.4	4.0	30.0	33.6	8.6	47.0	21.8	33.6	79.8	11.6	81.6	20.4	48.2	60.8	76.0	67.6	61.4	7.2	7.0
ENSG00000055070	21.6	71.2	58.2	59.8	80.4	40.2	14.4	60.4	43.4	35.8	26.8	33.6	5.2	55.0	12.0	61.2	10.2	15.0	1.8
ENSG00000226457	17.2	4.2	9.0	17.2	16.8	29.2	42.6	7.8	46.0	2.2	8.2	15.2	11.4	53.2	22.2	13.8	19.8	9.4	16.4
ENSG00000187144		78.4				50.6	40.6		15.6		49.2		88.0	62.0	67.2		67.8
ENSG00000157191	1.0	11.6	66.8	80.0	53.4	46.4	32.0	80.8	9.6	14.6	22.0	39.0	13.4	0.2	47.8	50.4	48.4	1.6	10.0
ENSG00000226029	38.8	2.6	73.4	72.2	40.6	18.8	22.2	60.8	81.4	37.4	72.4	51.8	7.8	35.4	50.6	45.2	10.8	22.4	43.8
ENSG00000080947	34.0	5.6	70.4	85.8	26.0	28.2	24.4	32.0	81.2	49.4	78.0	38.4	47.8	60.0	66.8	45.8	3.8	53.2	28.2
ENSG00000261135	63.4	60.2	16.2	24.0	54.6	77.8	43.6	49.2	44.6		81.6	42.2	45.2	30.2	53.2	26.0	58.4	55.4
ENSG00000233421		77.8			99.6			41.6			70.0		36.6
ENSG00000225710		89.6	55.8	89.0	88.0			73.6		58.0	51.2	5.2
ENSG00000219481	90.8	61.4	82.6	91.8	84.2	81.6	84.8	78.6	93.6	79.2	96.4	80.2	78.2	92.8	92.0	86.2	73.0	85.2	41.0
ENSG00000215908	72.8	48.4	85.0	93.4	78.8	55.2	51.4	56.6	83.8	52.6	95.6	32.2	93.4	87.8	48.8	70.6	48.0	80.4	71.8
ENSG00000186301	60.8	84.8	75.8	71.2	68.4	72.0	68.8	59.0	86.2	54.8	80.2	25.2	83.8	49.4	49.4	55.0	78.0	70.4	76.8
ENSG00000236698	24.6	20.4	56.4	93.0	65.6	19.8	7.6	24.4	53.8	72.8	85.8	51.2	31.8	75.6	18.2	72.0	56.0	45.6	2.2
ENSG00000268869	80.2	64.4				96.8		74.4		2.4		49.2	36.4				96.6
ENSG00000058453	49.4	34.6	82.0	67.8	55.0	79.2	8.0	82.0	62.2	53.0	72.0	74.8	87.8	63.6	69.8	69.4	52.8	84.2	82.0
ENSG00000186715	83.2	79.0	55.0	68.8	97.8	75.6	73.0	80.2	77.8	71.6	91.8	86.2	64.6	74.0	54.8	71.4	84.0	98.0	63.0
ENSG00000228549	98.8	86.6	79.8	52.6	97.8		50.2	57.4	44.2		74.4	87.8	78.0	48.0	97.4	98.2		97.0
ENSG00000238142	49.6	5.6	28.8	52.6	84.2	48.8	51.0	27.0	78.6	59.8	83.2	43.0	73.0	57.0	66.4	59.0	74.4	69.2	41.4
ENSG00000235241	39.2	3.2	49.6	38.0	84.8	47.0	44.8	36.2	62.4	52.8	76.6	38.8	50.2	45.2	62.2	65.6	66.2	64.0	33.6
ENSG00000117122	82.6	57.2	64.4	50.8	77.6	80.6	88.8	18.4	88.0	73.8	77.4	57.8	37.0	91.0	65.4	53.2	94.0	92.0
ENSG00000226526	7.8	17.8	45.4	2.4	21.6	25.2	26.0	66.6	4.6	4.6	18.6	3.2	60.4	13.6	5.2	63.6	18.0	34.2	3.8
ENSG00000159363	28.8	31.8	34.8	43.8	17.4	54.6	65.0	60.2	24.2	42.4	67.0	68.4	40.6	48.0	60.2	89.6	61.2	65.8	9.6
ENSG00000117118	55.4	19.4	59.2	67.6	52.2	7.4	87.2	11.4	69.8	48.2	61.6	45.4	4.0	27.2	72.6	35.4	20.8	51.4	51.6
ENSG00000117115	94.4	64.0	71.2	81.2	97.8	98.0	97.2	97.4	99.6	79.2	99.0	69.2	89.6	60.4	76.6	84.8	91.0	89.2	80.8
ENSG00000204362		63.2				95.6					94.8					85.0	96.0
ENSG00000142623		73.4			88.6	83.8		96.4	80.6			45.0	60.8			96.8	93.2	90.2
ENSG00000142619		28.4				98.4	99.2									99.2	99.6
ENSG00000159339	82.4	42.8	97.6	78.4	93.2		93.0	88.4	96.0	84.0	90.6	78.0	88.2	87.0	93.0	99.8		98.4	30.8
ENSG00000256049		45.2																	73.6
ENSG00000179051	58.6	12.6	68.4	32.4	14.0	51.6	83.0	30.8	62.2	35.0	52.6	25.4	52.0	32.8	76.6	57.8	56.6	29.0	15.2
ENSG00000227751	56.8	6.0	67.8	39.0	53.0	44.8	50.6	43.0	57.0	13.0	22.0	27.4	40.0	16.8	51.6	70.8	62.2	10.0	27.0
ENSG00000074964	41.4	92.0	25.8	65.4	84.2	32.0	55.2	13.8	69.2	66.0	81.4	15.0	28.2	77.2	38.6	68.8	50.0	87.8	72.8
ENSG00000117148		60.8						53.6
ENSG00000117154	86.0	18.6	68.8	61.0	90.8	48.2	96.4	70.8	77.8	20.4	94.8	91.8	49.6	87.4	80.4	68.8	87.4	64.0	87.2
ENSG00000179023	97.0	95.6				95.6	98.8	22.4				78.2	82.8	85.2		96.6	17.4	90.6
ENSG00000009709		50.4				89.4		85.8		84.4
ENSG00000159423	45.4	30.6	46.0	72.8	54.4	80.0	95.4	96.4	85.0	88.2	94.2	15.2	87.6	97.8	91.2	69.6	81.0	30.6	25.6
ENSG00000169991	12.8	65.6	25.6	19.4	33.4	93.4	79.0	42.0	41.2	78.8	39.6	18.8	82.8	65.6	50.8	98.0	85.2	27.4	54.0
ENSG00000272084	42.8	46.8	72.2	60.6	66.4	89.6	49.4	26.0	92.2	55.4	35.2	33.6	53.2	15.0	9.4	44.4	94.6	66.6	50.0
ENSG00000127481	35.2	46.2	17.4	23.0	81.8	17.2	36.8	5.0	84.2	31.8	20.4	74.4	57.4	16.6	49.6	43.2	23.0	62.6	10.4
ENSG00000230424	0.8	7.0	22.2	12.6	34.0	0.2	6.0	53.2	9.0	10.0	1.8	36.2	1.8	7.6	19.6	11.6	8.0	2.6	28.8
ENSG00000127463	27.8	19.0	48.0	27.6	40.8	12.2	6.0	42.4	42.6	14.8	40.2	71.2	12.8	35.8	1.6	15.4	33.4	43.4	31.0
ENSG00000053372	32.6	8.4	50.8	76.4	44.4	60.2	79.4	63.2	75.0	82.4	73.0	30.0	21.6	88.8	74.0	85.0	44.8	61.8	19.4
ENSG00000211454	76.4	60.0	49.6	22.4	31.4	36.4	97.4	64.0	28.8	5.6	68.0	90.4	22.8	26.0	53.8	82.8	41.6	56.2	18.4
ENSG00000162482	45.2	32.6	32.8	25.6	43.6	82.8	99.6	30.0	23.0	8.8	32.8	96.6	23.2	37.8	62.2	43.4	22.4	51.2	61.8
ENSG00000270728	23.2	1.6	2.6	48.4	29.6	64.2	44.4	9.8	72.0	41.0	5.2	12.6	31.2	12.4	10.8	30.0	17.2	34.2
ENSG00000053371	63.2	27.8	21.2	11.4	60.2	53.2	33.0	41.4	4.6	49.4	64.4	62.2	12.2	63.8	71.8	80.0	47.6	48.4	54.0
ENSG00000040487	39.4	15.6	1.8	4.0	2.8	50.8	36.4	12.0	3.8	42.0	3.6	70.6	71.0	29.2	3.0	36.4	55.8	59.6	18.2
ENSG00000077549	8.6	4.2	11.0	19.4	34.2	33.6	18.0	4.0	16.6	11.2	16.2	3.0	0.4	11.4	16.4	8.0	20.6	16.2	36.0
ENSG00000173436	44.2	27.0	45.2	8.8	87.4	29.8	43.2	3.8	80.6	25.2	55.6	1.6	44.8	6.0	12.4	41.8	13.4	46.2	39.0
ENSG00000226396	75.0	22.0	90.4	92.6	90.0	82.6	80.6	26.0	93.2	87.6	81.4	65.8	82.4	71.2	70.6	71.6	57.2	66.2	38.4
ENSG00000158747	38.0	86.6	35.4	63.4	71.0	70.8	57.8	91.0	90.2		17.6		37.0	83.4	46.6	30.0	79.8	72.8
ENSG00000158748		53.6			22.2	51.4		51.6						67.2			37.0
ENSG00000162542	40.8	94.2	27.6	8.2	70.4	61.0	24.4	66.8	81.2	37.4	56.0	19.4	94.8	4.0	28.0	53.2	45.4	13.0	72.4
ENSG00000178828		80.2					80.0					74.8		85.8
ENSG00000235434							52.8					65.0		91.0
ENSG00000169914	56.6	51.8	21.6	36.8	39.8	53.8	75.8	55.4	88.2	17.2	52.6	12.4	95.2	29.6	73.6	13.8	30.6	31.0	55.8
ENSG00000188257	99.4	99.0	96.4	99.4	99.2	100.0	98.4	97.2	99.8	92.2	99.6	99.2	93.6	94.8	99.2	99.4	99.6	100.0	96.4
ENSG00000127472	76.6	75.0	55.0	61.8	87.4	87.2	68.6	79.8	93.2	71.0	84.0	89.2	89.8	76.0	94.2	88.0	82.8	83.2
ENSG00000117215		17.6			46.2
ENSG00000158786		47.4				92.0											94.0
ENSG00000227066		76.2			91.8	85.2					98.8	94.4						8.4
ENSG00000187980		47.4			61.6			32.2					87.2			91.8
ENSG00000225986	50.2	37.2	79.8		87.6	87.0	40.8	42.4				54.6	88.4			90.8		58.4
ENSG00000162543	91.2	62.8	75.6	84.2	82.0	84.6	74.8	76.0	82.2	82.2	87.8	95.8	86.6	78.8	68.6	85.2	62.0	94.6	76.0
ENSG00000158816	92.2	81.4	88.6					90.0					24.4					56.8
ENSG00000236963		62.6						74.2					75.0
ENSG00000162545	56.4	59.2	61.2	88.2	38.6	86.8	49.6	83.0	86.0	47.0	70.0	69.6	96.0	57.4	79.4	97.2	70.8	79.0	64.4
ENSG00000090432	67.0	51.0	81.0	30.0	37.4	52.2	23.4	38.2	65.8	71.0	21.8	33.4	7.0	55.6	29.0	23.8	65.0	66.6	80.0
ENSG00000183114	90.4	93.8	87.2	79.6	89.4	72.8	62.4	82.2	88.2	95.0	96.6	79.4	85.4	99.4	91.8	92.0	83.8	87.0
ENSG00000158825	80.8	44.4	69.6	85.6	52.2	81.8	59.4	98.8	58.2	38.4	77.4	81.8	81.6	87.0	96.0	91.8	91.0	65.2	89.6
ENSG00000158828	1.8	25.8	38.8	30.0	37.2	46.6	45.6	9.6	27.8	55.8	19.0	38.2	3.2	32.0	49.8	37.8	57.4	45.8	75.8
ENSG00000244038	53.8	37.8	32.4	29.4	15.0	34.2	37.4	30.2	10.4	5.6	45.4	80.4	1.4	9.2	61.8	24.0	20.0	42.2	3.8
ENSG00000117245	57.4	80.2	67.4	72.6	97.4	30.4	81.4	82.4	69.8	33.0	35.0	61.4	15.8	57.6	73.6	18.0	75.0	29.6
ENSG00000189410	78.8	59.8	8.0		98.6	98.6	35.0	86.8	78.6	72.4	15.8	96.2	62.4		70.0	97.4	89.6	89.6
ENSG00000233069		35.2
ENSG00000127483	73.8	51.4	3.8	31.6	56.4	55.0	38.6	5.4	71.4	26.8	54.8	39.4	0.2	54.6	27.0	60.4	7.4	27.6	30.8
ENSG00000203394	86.8	35.2	64.0	80.0	23.4	58.8	60.8	51.8	43.2	46.0	61.2	71.6	78.8	57.2	50.8	54.4	45.6	38.6	23.6
ENSG00000075151	20.8	16.6	50.4	63.2	57.4	91.2	43.4	36.0	55.2	66.6	43.8	32.2	58.4	13.8	46.6	55.0	66.4	20.8	31.8
ENSG00000117298	45.0	95.6	19.2	55.8	7.0	65.4	33.8	88.0	63.8	50.6	35.8	48.4	84.2	11.8	37.0	67.6	77.6	35.4	90.4
ENSG00000236936		12.6		41.6			51.8								40.0				74.2
ENSG00000231105	10.4	78.4	67.4	68.8	62.6	21.2	50.8	49.6	38.8	6.4	63.0	70.8		55.2	24.0	56.2	61.8	42.0	66.0
ENSG00000227001	35.0	52.0	19.2	11.2	58.4	82.4	17.0	22.2	29.0		36.0	6.4	10.4	22.0	0.2	28.6	47.0	19.0
ENSG00000187952	28.4	23.6	60.6	25.2	37.6	52.4	57.2	66.6	45.8	46.2	15.4	72.8	23.4	60.8	11.6	41.4	33.4	53.0	18.2
ENSG00000142794	61.4	61.0	37.8	43.6	54.6	86.6	70.2	39.0	75.4	78.2	49.8	39.6	70.6	80.6	77.0	41.8	70.8	51.2	44.0
ENSG00000162551	98.6	86.4	74.0	95.2	88.2	94.4	99.8	70.8	91.8	84.2	86.8	54.2	94.0	99.4	86.4	97.8	94.2	97.2	92.6
ENSG00000233431	75.0	17.6																	70.0
ENSG00000076864	81.6	100.0	86.4	91.4	28.4	95.0	94.4	72.8	90.6	92.0	93.4	95.2	79.4	30.4	71.6	91.6	79.2	96.2	97.2
ENSG00000090686	49.0	17.4	7.8	13.0	13.0	18.0	34.6	2.6	7.0	6.4	20.8	57.0	1.0	31.4	7.8	17.2	10.6	18.8	6.0
ENSG00000187942	34.4	17.4	15.4	8.4	20.0	22.4	63.8		50.2	24.6	56.8	39.2		17.6	48.8	34.6	43.6	49.6
ENSG00000142798	59.4	99.2	14.4	51.6	79.6	71.2	71.6	88.2	16.6	71.6	43.8	96.6	98.6	36.2	62.0	73.2	83.8	48.2	99.2
ENSG00000219073		96.4	99.6		100.0			93.6				87.6				99.0
ENSG00000142789		98.2	99.4		99.6	97.0		96.6	86.4			92.0				99.4
ENSG00000218510	46.2	9.2	69.0	81.0	47.0	29.6	48.0	37.0	45.8	70.6	76.6	24.6	45.8	54.8	42.2	26.8	48.2	50.2	3.6
ENSG00000070831	33.0	91.6	25.2	49.6	38.2	9.6	12.2	17.0	29.2	4.0	34.8	3.0	27.2	15.0	41.0	21.4	35.4	7.6	7.4
ENSG00000271840	17.6	34.4	81.0		96.0	91.8	67.2	44.0	83.2	66.8	72.8	24.6	8.6	58.6	17.4	67.4	41.6	59.4	28.4
ENSG00000162552	95.6	31.6	12.8	50.2	24.4	98.0	96.8	49.8	67.6	97.8	65.8	86.2	91.4	64.6	96.2	90.8	91.0	65.4	57.4
ENSG00000184677	43.8	3.2	67.4	14.4	59.6	76.6	44.6	42.2	82.0	66.4	76.0	6.6	59.6	59.4	39.0	59.0	71.6	63.2	51.4
ENSG00000070886		56.2				73.2		77.4	50.2				73.0		67.8		77.4
ENSG00000173372	95.4	97.2	94.4	97.8	94.2	95.8	85.6	99.2	98.2	85.8	94.4	97.8	99.6	94.4	99.4	95.6	98.4	85.6	97.8
ENSG00000159189	96.4	97.4	96.8	98.2	96.6	94.2	92.4	99.0	97.6	84.6	98.8	98.0	98.4	97.0	99.2	97.4	99.8	93.6	99.2
ENSG00000173369	97.0	98.6	97.4	99.2	96.6	96.8	93.4	99.4	98.0	84.0	98.4	98.6	99.2	96.2	100.0	97.8	99.8	90.8	98.4
ENSG00000133216	90.8	93.6	74.4	38.6	89.8	92.0	72.0	69.2	62.8	89.8	93.6	64.0	53.6	72.6	97.8	93.8	92.8	88.8	68.2
ENSG00000272796	75.4	73.8	79.2		76.4		37.0	79.2	93.6		87.8		28.0	84.4				66.4
ENSG00000227868		77.4
ENSG00000004487	2.0	39.4	6.0	4.2	0.2	1.8	6.4	10.6	26.4	8.6	11.2	5.2	5.6	0.2	1.6	8.4	5.0	7.4	16.2
ENSG00000240553	19.0	13.4	45.8	28.6	58.8	37.2	1.6	50.6	6.2	3.6	24.6	32.4	25.8	21.8	9.4	67.4	6.2	3.8	39.8
ENSG00000169641	45.6	58.2	60.0	23.8	84.2	49.8	23.2	68.8	46.2	25.6	67.2	77.8	81.2	53.2	37.4	86.2	14.6	40.2	54.2
ENSG00000179546		60.2						91.6			95.2		49.4					79.2
ENSG00000215381		58.6
ENSG00000261326	79.8	37.2	92.8	97.8	97.6	85.4	70.8	48.0	93.0	92.0	83.4	84.0	18.6	72.6	85.6	89.0	83.2	83.2	38.6
ENSG00000125944	12.6	76.6	27.8	78.2	26.8	30.8	5.2	43.4	16.8	35.4	21.8	14.8	74.2	61.4	8.6	13.0	43.2	44.6	32.4
ENSG00000125945	84.0	10.8	68.0	82.4	36.8	60.8	89.0	18.4	75.0	65.0	96.6	52.0	77.2	93.0	66.2	82.8	71.8	87.8	42.4
ENSG00000271420	25.4			60.4	92.8	11.4		4.8	27.8	77.6	47.6	64.6				47.4	69.0	44.2
ENSG00000204219	85.4	93.4	68.8	31.4	96.6	81.2	91.0	78.0	85.2	69.8	92.6	54.0	76.2	87.6	86.8	83.6	51.0	64.8	98.2
ENSG00000088280	69.2	30.0	44.4	61.4	59.4	7.6	66.6	83.2	63.4	74.8	29.4	87.6	96.2	78.8	43.8	84.4	29.4	63.4	83.4
ENSG00000007968	89.8	60.0	89.0	85.6	68.2	87.6	87.0	94.0	39.2		41.2	61.8		79.0	69.4	91.0	88.6	81.2	90.2
ENSG00000117318	79.2	99.4	61.6	88.4	81.6	96.2	78.8	96.2	62.2	74.4	76.6	95.4	98.6	81.6	81.4	84.8	96.4	91.4	93.4
ENSG00000197880	54.2	67.4																28.8	65.6
ENSG00000142676	62.0	90.6	3.6	9.0	56.6	43.8	56.8	16.6	54.0	17.4	28.6	6.4	25.2	11.4	39.6	3.4	33.2	12.0	57.4
ENSG00000011007	12.2	30.2	17.2	29.8	42.8	29.4	63.0	2.0	10.0	45.6	21.8	37.6	38.4	61.4	13.0	44.2	18.2	30.0	1.6
ENSG00000236810	0.2	11.4	0.2	9.0	9.2	7.8	7.4	5.2	0.4	9.8	6.6	11.4	10.4	8.8	0.8	2.2	4.2	14.0	2.8
ENSG00000057757	1.4	22.4	14.6	35.4	9.4	43.4	6.4	52.2	26.6	2.8	59.0	5.6	24.8	1.6	9.0	8.6	49.0	12.8	60.8
ENSG00000011009	34.6	56.0	35.0	6.6	32.2	2.0	63.0	34.2	28.2	37.8	8.4	21.2	10.8	14.2	30.0	25.2	39.6	48.8	73.4
ENSG00000117308	47.0	35.6	50.4	34.0	35.2	80.6	60.6	64.6	36.0	72.2	44.2	45.6	20.2	35.8	43.6	87.2	14.0	91.2	4.0
ENSG00000117305	25.6	74.0	21.6	71.8	5.6	53.8	54.0	46.0	19.8	85.0	39.0	31.0	66.2	5.6	19.6	47.8	42.6	30.6	20.2
ENSG00000179163	84.2	75.8	25.6	46.4	54.0	62.8	40.6	15.4	29.2	43.6	30.6	61.8	8.6	41.8	49.6	43.6	6.4	70.2	56.8
ENSG00000188822	87.0	66.2										74.8						83.2	50.8
ENSG00000229106	49.8	23.6																	17.6
ENSG00000189266	75.0	89.0	24.8	45.4	41.0	80.8	45.6	5.8	17.8	32.2	66.0	16.0	36.8	69.2	47.2	64.4	67.4	63.6	41.6
ENSG00000188529	65.8	27.6	30.0	17.2	43.4	6.4	18.2	25.2	15.8	57.0	64.0	17.0	15.6	47.0	34.8	24.6	65.4	7.2	52.2
ENSG00000225315		47.6	84.0	93.6	95.4		89.0			78.2							14.4	96.8
ENSG00000142661	90.8	79.8	82.0	89.4	99.4	71.0	90.8	73.6	81.0	70.2	60.6	72.6	59.4	80.8	51.6	71.6	74.2	55.8	97.8
ENSG00000230703		71.0	64.8	5.4						73.6
ENSG00000142677	84.0	7.0	54.6	58.4	80.8	88.6	90.4		88.2	39.6	55.0	69.8	86.0	82.6	65.6	94.8	86.4	81.2
ENSG00000185436	40.0	90.2	83.2	21.4	94.8	73.8	89.8	67.6	72.2	87.6	79.0	65.2	60.6	81.8	70.0	71.6	70.0	73.0	68.8
ENSG00000230023		53.8											29.6
ENSG00000158055	50.4	36.2	45.8		64.4	81.2	84.2	99.0	54.4	29.2	9.0	49.2	96.2	50.0	99.4	75.0	93.6	87.6
ENSG00000001460	8.4	65.2	12.8	20.2	50.8	46.0	41.0	58.4	66.0	17.6	61.8	9.6	40.2	51.8	51.4	32.2	45.2	60.0	13.6
ENSG00000001461	59.0	90.8	84.6	78.8	68.6	51.6	64.6	64.2	78.2	62.0	87.8	22.8	93.4	38.2	87.2	68.8	59.0	63.2	49.2
ENSG00000117602	18.4	91.8	40.8	64.2	40.2	41.8	42.0	16.2	16.6	24.2	29.2	83.0	82.0	16.8	44.6	18.2	23.2	24.4	57.6
ENSG00000184454	49.2	98.4	95.6	84.6	90.0	70.4	87.0	87.8		99.8	93.6	90.0	57.4	95.8	86.2	83.8	44.2	85.4
ENSG00000133226	58.0	2.6	40.8	37.6	26.4	5.8	37.0	49.0	19.4	41.4	23.8	30.6	71.6	45.0	41.0	11.8	11.8	42.2	50.8
ENSG00000169504	79.2	95.4	45.4	92.0	28.2	91.8	64.6	97.4	65.6	80.4	67.2	51.2	96.6	48.6	64.6	89.6	81.4	77.4	40.2
ENSG00000020633	59.2	49.8	75.4	71.6	36.4	94.2	84.4	97.2	90.4	33.6	59.8	61.8	57.0	61.8	91.6	93.6	89.0	89.6	90.8
ENSG00000117614	76.8	64.0	26.8	10.0	6.8	54.0	36.4	14.8	33.6	21.6	35.6	8.0	6.8	23.2	51.0	1.8	67.0	34.8	49.0
ENSG00000117616	61.6	48.8	88.4	95.4	73.2	65.6	47.6	43.0	71.8	70.8	62.0	66.8	38.8	78.0	51.4	81.6	71.6	56.2	65.6
ENSG00000272432	16.6	60.8	0.6	13.4	11.8	29.6	34.0	83.2	35.4	2.2	13.8	47.4	17.6	16.0	27.4	40.6	41.6	54.2
ENSG00000261349	31.4	48.2	46.6	62.0	86.6	20.4	84.4	74.2	83.2		77.6	75.2	93.8	81.8	77.2	88.8	64.8	52.6	66.6
ENSG00000187010	58.8	56.0	90.6	89.8	65.6	79.6		80.0	77.8	64.0	85.4	89.2	91.0	55.0	59.0	73.2	71.2	39.6	91.8
ENSG00000224183	65.6	16.6			12.4			54.8	62.0			37.6		76.0	66.8	79.4		66.8	59.4
ENSG00000259984	41.2	18.2	46.6	39.0	49.4	38.8	53.8	56.0	43.2	26.4	37.8	1.2	75.0	52.6	68.6	30.4	21.4	21.8	59.4
ENSG00000183726	20.8	89.0	72.4	43.6	1.6	20.0	38.2	0.4	54.0	1.2	66.2	47.0	6.8	27.0	62.0	12.2	44.4	48.6	49.4
ENSG00000188672	54.6	35.0	73.4	67.8	30.6	37.2	52.0	83.8	31.2	34.4	70.0	64.6	51.2	70.4	67.0	74.4	26.6	20.4	97.8
ENSG00000238084	5.8	82.6	56.8	55.6	28.0	9.0	28.2	66.4	21.6	36.4	46.0	13.4	27.0	9.8	23.6	24.8	6.2	10.4	2.2
ENSG00000204178	36.8	5.4	35.0	24.0	6.0	39.4	0.4	2.4	31.4	62.8	6.4	44.4	49.4	0.8	6.8	87.2	15.2	8.6	67.2
ENSG00000157978	47.6	82.8	59.4	27.2	52.0	22.4	30.0	93.0	80.2	24.8	70.0	26.6	66.2	57.2	87.0	51.4	28.4	64.8	67.4
ENSG00000225643	29.6	57.4	31.0	21.2	19.8	49.0	8.0	21.2	33.4	46.4	20.4		84.4	12.4	61.2	68.6	27.2	17.4
ENSG00000117643	88.8	93.8	60.2	47.4	91.8	76.8	45.2	82.2	90.2	66.8	89.8	95.0	38.6	74.4	83.6	26.8	83.6	72.6	47.6
ENSG00000233478	90.8	2.8	57.6		93.2	47.8	85.8		90.8		33.6	87.2	84.2	30.0	46.8		61.6	84.6	71.8
ENSG00000162430	24.2	97.2	47.8	51.0	8.0	20.2	64.8	44.0	42.0	92.6	25.6	76.8	27.6	25.0	22.2	39.6	68.8	26.8	5.8
ENSG00000228172	13.6	30.6	46.8	39.6	29.8	14.6	62.4	16.0	22.6	83.6	9.4	21.0	13.8	26.6	9.0	38.8	13.4	12.4	0.6
ENSG00000117640	9.0	37.0	78.8	74.2	33.2	17.6	28.8	20.8	0.2	60.0	16.6	42.0	10.0	17.8	9.4	22.8	9.4	3.0	1.4
ENSG00000272478	2.0	20.2	57.2	41.6	50.0	1.6	16.2	15.6	0.2	51.6	4.6	48.8	1.0	10.8	4.0	17.2	3.0	1.2	0.6
ENSG00000127423	40.4	60.2	63.2	58.4	41.0	67.0	22.6	58.4	31.8	61.0	16.8	21.8	9.2	42.8	10.6	56.8	40.4	36.6	72.4
ENSG00000236528	33.4	88.0	19.0	21.2	4.0	31.8	44.6	27.0	5.4	4.6	1.8	64.6	10.2	18.2	26.6	58.2	52.6	21.4	11.6
ENSG00000182749	65.0	73.6	54.4	55.2	34.6	44.6	67.4	34.0	12.4	16.6	11.4	67.2	40.0	35.6	49.8	88.0	75.8	42.6	22.8
ENSG00000117632	69.8	58.2	97.8	88.4	8.2	72.2	76.6	43.8	84.6	85.4	72.4	67.8	41.0	74.8	83.0	81.0	29.4	90.0	87.2
ENSG00000264021	56.6	33.8	59.2	51.8	0.6	29.0	31.6	86.8	31.2	38.8	56.6	49.0	80.6	32.2	40.6	51.2	35.0	48.0	58.8
ENSG00000158006	32.8	4.6	69.8	67.4	6.0	46.6	17.0	42.8	43.4	91.8	13.4	33.8	44.4	40.0	10.0	40.0	31.0	44.6	62.2
ENSG00000158008	64.6	39.2	80.6	98.6	94.6	91.8	90.4	84.4	77.4	98.6	87.8	58.4	80.6	91.0	85.0	76.4	81.8	54.8
ENSG00000158014	97.8	99.8	91.4	99.2		89.4	91.6	74.6		95.4	86.6	49.0					64.0	59.6
ENSG00000158022	93.0	91.4	70.8	82.0	91.0	55.8	56.4	58.0	64.8	97.6	73.8	88.2	98.4	80.0	96.8	88.6	66.2	54.0	99.0
ENSG00000175087	63.6	27.8	40.4	19.2	22.2	42.6	22.0	38.8	47.2	58.8	17.6	55.2	53.6	12.0	21.2	22.0	80.8	11.8	45.4
ENSG00000197245	90.0	97.0	91.0	79.2	87.2	91.8	79.8	82.8	95.4	92.0	80.0	82.0	95.6	90.4	87.4	30.2	59.2	86.0
ENSG00000142684	70.6	69.4	32.8	44.4	49.4	31.6	72.6	43.6	65.8	71.0	42.2	54.0	32.4	64.8	60.2	92.0	32.2	64.4	39.0
ENSG00000236782	72.2	67.4	29.4	42.4	48.4	31.0	68.4	54.4	64.2	68.4	43.6	53.4	26.2	64.6	62.4	91.4	31.0	61.6	34.2
ENSG00000142675	40.0	95.4	48.8	51.2	67.2	40.6	91.8	30.0	34.6	61.6	41.6	72.8	46.4	48.0	29.6	89.0	37.4	81.2	69.4
ENSG00000188782	35.0	88.4				5.6				51.2			9.4
ENSG00000236155	74.0	92.6	53.2	62.0		63.4	18.4	1.0	31.2	68.6	45.8	73.0	21.0			76.4	84.0	24.0
ENSG00000130695	75.6	56.0	82.8	89.6	31.0	34.2	54.2	36.0	43.8	76.6	80.0	17.2	27.0	17.2	60.6	53.0	25.8	49.2	40.8
ENSG00000270733		30.4	40.4	58.2						72.2
ENSG00000142669	27.0	10.6	50.2	38.4	16.6	22.0	63.6	2.0	69.8	89.2	32.4	7.0	14.6	73.0	84.6	50.4	16.8	22.8	79.2
ENSG00000158062	77.6	53.6	64.6	25.2	71.0	48.4	21.2	19.0	27.6	49.8	37.2	77.6	30.6	72.8	54.0	20.2	65.6	77.8	33.0
ENSG00000169442	81.2	92.2	68.2	69.2	67.4	60.6	99.4	64.2	94.4	61.2	2.4	72.0	62.2	90.4	93.4	95.2	42.0	71.8	78.0
ENSG00000176092	6.8	67.6	31.8		44.8	46.6			73.8		67.6	95.2	34.4			47.8	75.2	88.2	32.6
ENSG00000225854		81.6				66.4										32.0	44.2
ENSG00000176083	91.2	94.8	99.2		80.6	91.4	81.0				30.0	89.0	92.0			75.6		94.4	98.0
ENSG00000131914		84.4
ENSG00000117682	62.4	20.0	64.4	56.8	9.6	19.0	79.2	48.8	22.2	65.6	27.6	18.0	92.0	82.0	0.6	68.8	5.2	58.2	1.8
ENSG00000225891	30.0	61.4			42.0	19.6	5.8	44.4	4.2		49.8	58.2	3.4	1.2	2.6	41.0		2.2	12.6
ENSG00000198830	62.8	53.8	74.4	78.0	84.0	67.8	35.4	48.6	76.0	81.0	48.2	51.2	48.6	47.2	76.8	50.0	41.4	47.0	30.8
ENSG00000224129		54.4
ENSG00000117676	70.8	96.2	27.2	32.2	18.2	67.8	79.6	85.0	76.0	65.2	75.2	56.0	83.8	45.2	78.0	74.4	66.8	62.4	77.6
ENSG00000260063	19.0	19.2	30.0	84.4	81.8	47.6	34.8	34.8	12.6	86.4	70.0	58.0	45.4	72.2	51.4	50.2	63.0	23.8	21.2
ENSG00000117713	38.6	30.6	46.6	4.2	47.8	35.6	12.4	20.6	3.8	35.4	25.2	30.0	11.0	5.8	46.0	27.2	51.2	1.4	36.6
ENSG00000060642	43.6	62.6	31.8	28.8	19.6	16.4	39.8	5.6	36.0	6.6	36.6	44.6	19.4	41.2	12.8	46.6	61.4	50.6	59.4
ENSG00000204160	45.6	24.8	68.0	56.0	34.2	2.2	87.2	21.6	17.4	49.6	11.2	12.2	27.6	76.4	13.8	65.4	18.0	12.0	73.6
ENSG00000175793	70.8	84.2	44.2	55.8	95.2	50.0	95.8	100.0	93.0	81.4	25.0	75.0	99.8	62.2	98.4	81.2	81.2	96.2	90.4
ENSG00000142751	8.2	22.4	17.4	22.4	29.4	9.8	6.4	13.4	27.4	54.2	26.6	22.6	5.0	19.2	1.4	1.2	24.8	6.6	4.8
ENSG00000226698	4.8	2.6	11.0	42.2	8.2	6.6	3.0	37.0	25.6	10.0	35.6	28.2	40.8	22.2	4.0	1.0	23.6	11.6	19.6
ENSG00000198746	10.6	4.8	12.0	1.0	1.0	27.6	8.4	43.0	13.2	33.8	17.6	15.0	17.8	20.8	12.0	4.6	48.2	34.2	31.6
ENSG00000090273	19.8	8.2	7.6	13.8	48.2	56.6	40.0	28.2	68.8	14.2	32.6	42.8	8.2	26.6	32.0	8.8	23.6	41.8	76.4
ENSG00000131910	99.8	27.8	93.4	37.2						96.4		91.4	7.8					78.6
ENSG00000175707	63.6	86.2	47.2	82.0	17.0	37.6	90.8	89.0				49.8	44.8			48.4	58.4	78.8	38.2
ENSG00000253368	68.4	20.0	64.4	83.6	85.2	49.8	69.8	84.4	81.6	31.0	97.8	68.4	59.8	60.8	85.8	96.4	77.2	58.6	48.6
ENSG00000158246	82.0	17.8	95.6	97.0	90.0	89.6	93.2	8.6	91.6	80.2	96.0	98.2	50.4	97.2	94.8	79.2	87.6	90.4	69.8
ENSG00000090020	45.0	38.4	56.4	60.8	35.0	57.0	71.2	68.4	13.8	83.0	17.2	72.6	72.8	8.0	22.4	92.4	65.4	49.6	80.6
ENSG00000214973	12.8	23.8	78.0	45.8	54.6	68.0	18.2		32.8	32.2	12.8			18.4	9.6	20.6	62.4	34.4
ENSG00000225159	63.0	29.0	34.2	76.2	73.8	58.4	59.0	63.2	58.2	83.2	83.2	78.6	60.2	70.4	66.0	66.4	53.6	57.0	43.4
ENSG00000142784	24.4	46.6	17.0	4.2	27.0	31.0	27.8	44.0	14.2	18.6	34.2	13.4	24.6	32.2	44.0	20.6	29.2	26.8	51.2
ENSG00000186501	21.0	6.4	41.4	60.2	41.8	56.4	59.8	41.6	46.0	34.8	60.0	27.2	14.2	68.0	57.2	55.2	56.2	15.2	70.0
ENSG00000241547	6.4	39.6	14.2	46.6	44.4	12.2	31.2	87.6	55.2		50.8	6.6	19.2	4.6	21.4	28.4	36.8	51.0
ENSG00000142765	74.2	38.6	82.0	83.8	32.8	39.8	92.2	92.4	86.2	5.2	50.0	74.6	90.8	79.0	90.2	77.8	83.8	91.8	29.6
ENSG00000142733	89.8	96.6	78.2	76.8	78.8	37.0	82.0	76.2	68.2	81.6	76.2	89.6	82.4	76.0	77.4	46.4	28.6	84.6	51.2
ENSG00000142748	98.2	96.8	96.0	99.0	96.2	40.6	99.0	73.8	91.4	99.6	88.2	95.0	68.4	99.0	88.2	54.6	91.8	95.8	81.6
ENSG00000174950	86.2	12.6				87.6	91.4	73.6					54.6			94.6	65.0	98.4
ENSG00000181773	93.6	93.0	99.4	88.4	93.0	85.0	80.8	83.8	78.2	98.0	89.0	96.4	88.8	90.8	69.8	93.0	80.8	80.2	85.4
ENSG00000158195	21.0	18.4	0.2	42.8	42.0	64.8	14.2	96.2	67.8	28.8	22.6	89.4	77.2	42.0	69.0	47.4	33.0	27.4	7.2
ENSG00000237429		58.6			38.0			27.6	77.2				2.6			11.8		89.6
ENSG00000126705	62.0	61.0	36.2	41.2	45.2	72.4	72.8	29.8	45.6	46.8	65.8	29.8	53.8	71.6	81.2	73.2	52.0	77.8	60.6
ENSG00000000938	80.0	87.0	74.8	75.2	86.0	87.2	93.6	93.8	88.4	53.2	91.6	84.6	94.4	91.0	86.8	95.4	81.0	86.4	49.0
ENSG00000235912	56.8	7.4	18.8	43.0	46.6	62.4	6.0	84.4	51.4	37.0	69.6	41.8	59.8	47.8	61.0	19.2	10.0	26.2
ENSG00000233975								6.8
ENSG00000126709	92.4	95.4	91.2	88.0	88.4	90.6	82.8	72.0	86.8	62.0	97.0	98.4	100.0	89.6	99.4	65.8	78.8	87.6	96.4
ENSG00000225886	33.8	16.2	37.4					9.4	7.0		76.0		99.8	85.6	85.2			25.6
ENSG00000009780	43.0	19.8	40.6	26.8	38.4	19.8	55.2	44.8	33.6	56.2	17.8	30.8	45.4	11.8	8.2	17.2	9.8	24.4	16.4
ENSG00000117758	71.2	99.6	8.4	68.4	15.2	12.4	61.4	10.2	52.8	70.0	44.2	17.0	34.6	35.0	30.0	87.2	44.0	83.6	30.2
ENSG00000269971	88.6	71.2					45.2		47.0							1.4
ENSG00000270031	83.2	96.4	64.4	2.8	42.0	33.4	28.2	1.0	38.2	84.6	9.4	5.8	11.6	12.2	11.0	0.6	4.4	50.8	65.4
ENSG00000117751	12.0	25.4	45.2	60.8	72.8	43.0	8.4	3.4	49.6	2.8	43.8	55.2	18.0	12.8	4.2	27.4	3.8	39.4	24.2
ENSG00000130775	80.2	37.0	93.2	64.2	96.2	90.4	76.4	95.8	97.6	75.6	86.4	91.8	85.6	95.0	93.4	94.8	75.8	85.4	28.6
ENSG00000117748	68.8	34.6	36.8	11.0	80.0	45.2	37.6	42.8	81.0	68.8	68.4	41.4	47.6	21.6	25.0	26.6	42.6	13.4	2.6
ENSG00000130768	74.6	99.0	42.0		68.4	41.0	87.6	49.0	62.2		53.4	48.8	78.4	49.2		67.8	86.2	92.6	71.6
ENSG00000158156	66.6	26.8	27.6	24.6	31.8	2.6	39.6	48.6	25.2	66.0	8.4	36.8	73.8	7.6	29.0	17.8	10.4	44.2	84.0
ENSG00000158161	23.4	15.8	22.4	9.0	12.8	23.8	5.4	25.0	35.6	12.2	2.8	17.8	9.2	6.4	22.2	36.8	36.4	5.8	17.6
ENSG00000238231	51.2	29.0			94.4	77.6	46.6		86.8		32.8	8.0		39.2	59.6		49.2	39.2	53.2
ENSG00000228589	73.8	55.2	44.6	57.2	5.0	28.2	34.0	24.0	16.8	2.6	38.4	76.8	17.8	29.2	27.2	42.2	5.4	27.4	4.2
ENSG00000169403	89.4	23.0	75.8	53.8	81.8	75.4	77.0	81.2	94.6	45.2	83.0	88.8	65.8	91.6	73.4	96.4	72.4	90.6	96.2
ENSG00000126698	5.4	68.8	29.4	35.4	10.2	7.4	33.4	30.4	38.6	12.0	34.2	36.6	22.2	10.4	12.4	18.0	10.2	8.4	12.4
ENSG00000130770	53.6	51.8	57.2	61.4	81.4	47.6	25.4	35.4	57.8	93.0	71.8	53.8	57.8	45.6	61.2	22.8	52.0	29.4	11.8
ENSG00000270605	92.6	74.2	41.4	97.8	89.0	73.8	66.2	85.0	81.6	88.8	93.0	83.0	96.0	78.8	64.2	60.2	65.8	75.4	26.2
ENSG00000130766	85.4	24.8	20.8	63.6	44.2	44.4	38.8	48.2	80.4	55.2	59.8	46.0	81.2	91.8	69.2	98.6	51.2	82.4	98.4
ENSG00000130772	68.8	11.6	26.8	12.6	73.0	61.4	61.2	11.0	75.8	40.6	29.8	64.2	21.6	26.6	29.6	70.4	71.2	55.2	89.2
ENSG00000204138	31.0	32.0	16.6	32.0	16.4	46.4	26.0	85.4	43.6	90.0	56.0	9.2	10.0	35.4	12.8	94.2	73.0	51.4	43.0
ENSG00000180198	58.2	61.8	57.0	65.4	63.2	77.4	78.8	14.6	67.6	88.8	78.6	64.4	7.0	76.8	86.0	81.6	42.4	76.4	38.8
ENSG00000242125	79.2	92.6	89.0	78.6	56.8	96.0	76.4	54.6	89.0	98.0	97.8	65.2	83.6	96.6	72.2	89.0	70.2	94.6	48.6
ENSG00000200087	85.4	21.4	86.8	56.4	39.4	97.6	30.6	87.6	7.2		74.0	13.6		86.0	27.2	50.0	66.8	66.2	18.8
ENSG00000180098	3.0	14.4	14.2	12.0	15.2	0.8	6.0	48.6	31.8	40.2	0.4	37.0	10.6	1.0	4.2	9.0	20.6	16.2	49.6
ENSG00000197989	64.4	84.2	87.0	68.0	93.0	89.2	58.8	97.6	85.6	92.6	74.4	64.6	79.8	59.2	65.4	90.0	64.0	89.8	78.2
ENSG00000120656	40.0	12.8	8.8	8.6	1.0	4.2	32.8	5.6	18.4	15.4	39.0	22.4	6.0	2.4	20.0	2.8	9.2	18.0	53.8
ENSG00000188060	77.8	19.4	63.4	71.8	15.2	43.2	44.8	99.8	83.4	50.8	18.8	98.4	92.0	63.6	74.4	96.8	90.2	73.8	8.2
ENSG00000229388	8.0	14.6	12.0	29.2	36.8	21.8	36.6	37.0	29.8	37.4	25.8	46.6	56.0	18.4	3.2	9.2	12.2	47.8
ENSG00000162419	13.6	2.6	1.4	10.4	7.4	6.2	1.2	1.2	8.8	56.6	10.8	16.0	27.6	17.4	15.4	63.8	5.2	18.8	1.6
ENSG00000198492	45.6	27.0	30.0	13.6	33.6	16.2	5.6	19.0	46.8	25.8	50.0	19.2	12.0	55.6	4.4	12.8	33.6	22.0	3.6
ENSG00000116329		41.2						78.6
ENSG00000226852	96.2	38.8	33.2		72.8		86.4	78.8				35.8	49.8	68.2				26.0
ENSG00000233427	93.0	35.8	18.8		89.2		40.0	71.0				59.0	39.2	54.6				43.6	20.2
ENSG00000159023	62.0	55.6	59.0	81.0	62.6	73.8	39.0	41.2	3.4	47.6	43.6	59.8	90.2	49.6	54.2	66.8	68.0	68.4	90.8
ENSG00000253304	5.4	53.0	59.2		25.0	22.4	18.2	69.4	20.8		28.2	28.6	31.6	27.2	21.2	31.6	61.2	31.0
ENSG00000116350	17.4	40.8	4.8	0.2	11.2	4.0	18.2	36.4	7.6	41.0	10.4	33.6	2.2	8.8	16.2	2.4	2.2	3.0	12.2
ENSG00000116353	18.0	29.6	4.4	11.6	67.2	59.2	79.0	57.8	31.6	59.4	6.4	34.0	12.6	90.4	17.6	7.6	2.4	34.0	27.6
ENSG00000237934	25.0	43.8				50.2	2.4		48.2		4.4	50.2		69.8		20.4
ENSG00000060656	86.4	25.2	60.0	84.2	76.4	63.4	75.4	92.8	54.2	43.4	82.4	90.4	92.8	73.8	70.6	54.0	70.0	83.6	90.2
ENSG00000162510	10.0	4.0	33.4	9.2	28.8	49.2	30.2	44.6	8.2	1.0	6.6	41.8	68.8	39.0	40.8	49.4	31.4	7.8	31.2
ENSG00000186056	40.8	2.6	43.4	50.6	72.0	51.6	46.0	83.2	29.2	71.0	4.0	31.2	92.0	40.4	43.6	72.0	9.6	17.0	74.0
ENSG00000162511	76.6	97.6	91.4	93.4	73.6	93.6	68.8	99.0	96.0	67.8	97.0	92.6	98.4	87.2	99.8	98.4	96.8	53.6	19.8
ENSG00000223382		55.2	40.2	96.8	81.6		51.2	22.0	83.2		46.8		85.6	84.4
ENSG00000162512	61.6	95.0	55.4	86.8	63.0	63.4	61.4	26.2	69.2	34.6	62.4	85.2	95.4	71.6	89.4	68.6	70.4	82.0	46.0
ENSG00000134644	13.2	92.4	48.0	35.4	25.8	20.2	12.2	2.8	6.0	37.4	11.0	0.6	17.8	14.6	39.2	3.8	1.6	10.6	28.6
ENSG00000084628	11.4	44.6	4.8		73.8	35.2	77.0	80.4		92.2	87.0		90.2	68.8		77.8	74.0
ENSG00000060688	15.2	18.6	4.2	3.0	5.6	13.6	14.8	3.6	22.6	6.6	25.2	32.2	79.0	38.0	10.4	28.8	11.8	38.4	0.6
ENSG00000229447	33.0	2.2	42.4	53.4	76.0	17.8	35.0	52.4	43.8	31.2	1.6	6.8	97.8	8.0	25.4	42.4	17.8	23.8	51.6
ENSG00000121766	38.0	48.6	32.6	65.0	8.2	0.6	4.6	70.8	31.6	40.4	20.0	2.2	3.8	0.6	9.6	2.2	3.2	2.4	16.8
ENSG00000229044	11.2	6.2	17.2	0.2	4.2	1.2	0.6	38.6	5.2	5.0	3.8	1.0	8.4	0.4	3.4	0.2	1.4	2.8	1.2
ENSG00000121769	95.4	58.6	63.2	60.6	98.8	84.6	71.0	88.6	87.8	86.2	94.2	61.0	34.6	92.2	90.0	52.8	87.0	93.6	99.2
ENSG00000168528	93.0	93.8	67.6	80.0	28.6	67.6	97.4	98.8	68.8	90.8	81.6	87.0	33.6	75.2	87.4	91.6	81.0	88.6	82.0
ENSG00000229167	66.8		73.8	2.6	38.6		57.6		51.2					50.6	50.2	29.8		36.0
ENSG00000142910	66.6	99.2	73.2	17.2	91.4	88.0	60.6	93.6	87.0	70.8	90.0	97.6	93.4	66.6	80.6	80.4	87.8	67.0	98.2
ENSG00000121764	80.2	89.6	60.2	66.4	75.0	56.8	94.4	88.4	55.2	26.6	75.8		72.2	67.8	77.6
ENSG00000162517	56.0	93.4	13.6	26.8	51.6	50.6	21.8	59.0	63.4	45.4	25.6	15.4	11.6	5.2	28.2	4.4	71.2	14.0	41.6
ENSG00000235790	48.0	19.0	56.8	17.2	58.2	45.2	45.6	47.6	63.4	45.2	82.0	92.6	57.8	68.8	72.6	63.0	46.6	64.2	16.6
ENSG00000264078		10.4
ENSG00000084636	61.6	47.2	70.0	49.0	71.8	33.8	59.0	96.8	51.6	91.8	88.4	99.4	93.8	86.6	84.8	88.8	54.0	90.0	52.0
ENSG00000121753	92.4	45.2	73.2	87.0	94.6	41.2	69.0	72.4	92.2	73.6	91.6	41.6	55.0	91.6	90.6	62.0	46.6	79.4	87.8
ENSG00000254545		36.6					96.0		79.6		81.0			99.6				93.0
ENSG00000134668	96.4	84.4	98.0	5.0	64.8	91.4	98.2	98.6	94.8		91.8	99.0	99.8	99.8	98.6	98.8	97.2	98.8	97.4
ENSG00000269967	88.6	73.2	96.4			58.0	79.0		64.2		25.8	47.4	29.0	79.4				63.0	72.4
ENSG00000184007	37.0	50.2	48.2	91.0	30.6	43.8	43.4	87.4	38.4	56.2	43.0	6.8	34.2	55.8	61.4	79.2	45.8	21.0	9.4
ENSG00000228634	46.2		29.4			23.8	23.4				53.0
ENSG00000121774	52.4	27.4	4.8	26.4	13.2	60.4	7.6	16.2	11.8	57.0	30.6	1.8	64.4	8.2	28.8	39.0	10.2	36.8	11.0
ENSG00000121775	0.8	0.4	27.8	17.2	67.6	0.4	0.8	24.8	69.8	6.0	19.6	6.6	17.6	3.2	41.8	5.8	5.0	30.2	8.2
ENSG00000025800	4.4	0.2	27.4	13.8	15.0	24.6	16.6	17.4	14.8	2.6	6.8	7.6	59.0	28.6	7.6	3.0	12.4	23.0	0.2
ENSG00000250135	2.4	34.2	0.6	0.2	5.4	18.0	3.6	4.8	4.4	1.0	6.0	4.4	25.2	7.0	0.2	1.6	5.0	1.6	1.4
ENSG00000084652	26.8	11.0	46.4	49.0	3.4	56.6	20.8	5.2	9.4	19.8	18.0	65.2	15.0	48.2	15.8	25.2	41.0	43.8	1.4
ENSG00000160050	69.8	43.8	59.6	58.0	80.2	29.8	26.4	18.8	26.8	88.2	32.4	30.2	44.4	57.0	39.6	8.6	18.2	33.4	65.0
ENSG00000224066	73.4	16.8	35.2	16.6	52.2	35.8	41.2	18.0	17.4	72.4	29.4	18.4	4.6	38.6	27.8	14.2	6.0	33.2	27.8
ENSG00000160051	50.0	37.6	23.0	27.8	17.8	10.4	38.2	48.4	12.4	87.4	11.6	15.0	59.4	35.2	21.6	5.8	4.0	66.2	10.2
ENSG00000222046	43.6	5.8	7.4	38.8	0.4	21.8	37.2	15.4	12.2		3.0	6.8	16.4	5.2	1.4	2.4	27.0	91.8	10.2
ENSG00000160055	28.0	7.0	3.4	3.0	12.4	9.0	1.2	3.0	2.4	21.6	5.6	15.8	1.8	6.2	20.2	10.8	0.4	45.4	42.6
ENSG00000084623	26.8	86.2	10.0	51.8	14.6	48.8	39.8	36.4	58.0	32.4	56.6	58.4	2.8	9.2	27.8	47.8	45.6	28.0	13.4
ENSG00000220785	86.0	58.6	94.0	98.6	82.6	73.4	64.2	61.0	76.4	80.0	83.4	88.2	77.4	87.8	86.0	73.0	83.4	87.6	78.2
ENSG00000183615	85.6	97.2	95.4	99.2	88.2	78.0	93.4	53.6	96.0	67.8	65.6	85.4	79.0	94.4	85.8	72.2	30.0	96.0	69.6
ENSG00000182866	63.4	57.8	73.6	79.2	31.6	29.4	57.8	63.8	96.0	49.4	56.0	75.6	68.6	68.4	93.4	94.0	72.8	93.4	87.0
ENSG00000116478	11.2	63.8	1.8	12.0	3.4	9.8	46.6	86.4	17.4	31.6	26.6	15.4	79.6	31.2	11.4	59.0	5.8	11.2	2.8
ENSG00000175130	59.6	37.4	76.0	98.4	93.0	97.8	95.6	37.8	88.8	79.6	85.8	77.6	57.6	82.0	87.0	96.8	89.0	91.6	98.4
ENSG00000162526	59.4	77.2	70.8	77.4	26.8	25.6	28.2	21.4	56.4	24.8	43.0	63.4	44.8	26.0	17.0	31.0	39.0	40.6
ENSG00000225828	65.8	84.0	49.6	65.4	64.4	47.8	26.0	75.6	51.2	11.8	71.8	54.8	84.0	57.4	44.0	47.4	63.4	56.4	46.6
ENSG00000160058	25.8	3.4	1.2	6.4	18.8	6.0	25.0	36.6	12.8	23.0	24.0	17.8	21.0	3.2	0.8	2.8	31.2	13.6	4.4
ENSG00000176261	14.0	6.6	14.2	0.2	27.6	19.2	24.0	2.0	41.0	32.0	5.8	11.8	40.8	11.8	44.8	12.8	60.6	9.8	68.6
ENSG00000162521	23.6	49.8	80.6	70.4	59.8	46.4	21.4	37.2	43.0	5.0	30.6	81.0	34.8	6.4	2.2	60.0	31.2	42.8	19.0
ENSG00000162520	49.0	13.6	88.8	87.4	96.6	55.4	43.8	77.2	91.8	95.0	84.4	56.6	59.4	67.6	55.0	82.0	50.6	56.8
ENSG00000162522	53.8	98.4	37.2	32.8	86.8	53.4	96.4	65.2	72.4	41.6	79.6	73.2	93.4	74.6	41.0	49.8	43.2	95.2	15.8
ENSG00000134684	96.4	63.8	69.4	61.6	54.2	92.6	43.0	57.4	83.0	59.8	69.6	78.4	64.4	94.4	43.8	83.4	79.6	86.8	56.8
ENSG00000116497	49.8	50.6	80.6	64.6	39.6	5.2	30.8	39.6	20.4	65.2	92.6	44.2	77.2	53.8	23.4	57.8	3.4	21.6	36.6
ENSG00000160097	76.6	39.6	78.0	79.8	99.6	52.8	80.6	84.2	95.4	96.2	97.8	98.6	63.8	98.0	89.4	87.6	91.0	86.4	97.0
ENSG00000121905	42.4	75.6			59.0		16.8	92.6	40.4		36.4		62.4		28.8
ENSG00000121900	63.6	88.4	63.0	56.6	57.4	48.8	66.8	24.2	66.8	72.8	53.4	72.8	47.4	47.8	82.2	64.2	89.0	55.8	82.6
ENSG00000116514	4.0	64.4	25.6	36.8	44.4	20.2	70.8	72.2	52.4	33.4	53.6	28.8	85.0	51.0	89.8	92.0	42.8	50.6	96.2
ENSG00000217644		41.6	3.2	85.6			43.0			67.0				63.0				83.2
ENSG00000004455	7.8	79.8	5.2	23.0	14.6	31.4	42.8	50.0	47.2	10.6	7.8	16.0	54.8	73.0	16.0	22.0	21.8	3.4	11.2
ENSG00000236065	20.6	28.2	7.8	26.8	48.4	10.6	16.6	9.0	27.8	31.8	12.6	11.4	52.8	31.4	14.0	3.0	5.0	1.2	57.6
ENSG00000142920	74.4	82.6	93.2	48.8	83.6	66.4	70.2	77.2	84.0	79.4	81.0	7.2	36.2	90.2	58.6	57.6	55.2	73.2	65.8
ENSG00000116525	22.6	15.6	15.8	45.6	22.4	39.8	34.0	57.2	41.6	93.4	35.8	18.0	55.2	16.4	43.8	49.2	62.8	8.0	13.0
ENSG00000160094	32.0	46.0	24.4	12.8	52.8	46.2	23.0	32.2	50.2	29.8	41.6	53.0	43.0	41.2	68.2	59.4	37.2	19.4	22.0
ENSG00000256142	26.4	33.0	26.6	54.2	85.6	33.2	6.8	35.8	39.6	21.8	33.4	38.4	61.2	40.4	52.0	47.0	40.6	12.4	22.2
ENSG00000184389	37.4	21.0					88.0	46.6	87.4		87.0		19.0	70.0				33.8	85.0
ENSG00000225313	60.2	12.2	83.2	57.8	85.8	76.0	70.0	6.0	90.6	63.0	89.6	60.6	40.4	77.2	86.2	64.2	71.0	76.0	88.4
ENSG00000134686	64.6	42.4	65.2	43.2	67.4	84.0	55.0	33.6	96.2	89.4	95.8	69.4	6.8	77.0	90.4	86.0	75.4	81.4	56.8
ENSG00000266239							86.4				19.4			11.2	35.0		27.0	54.0	51.4
ENSG00000222112	22.4	76.2	24.6	61.2	81.2	71.0	67.6	81.8	78.2	44.4	73.4	30.0	43.6	35.2	68.6	18.2	46.4	67.2	77.8
ENSG00000233246	6.8	59.0			4.8
ENSG00000121903	18.2	8.0	11.2	11.6	39.0	7.8	13.0	4.8	16.4	8.6	31.8	16.0	39.4	12.0	29.4	15.4	0.8	39.4	3.8
ENSG00000121904	80.4	39.2	64.6	59.2	80.8	28.6	92.6	67.4	96.6	59.8	91.8	89.6	89.8	88.2	60.2	14.6	77.2	70.6
ENSG00000176256		77.2
ENSG00000231163		82.0
ENSG00000142698		69.0						43.2			26.8		92.0
ENSG00000163866	41.6	42.6	73.4	24.8	22.0	25.8	53.0	65.4	69.6	82.8	50.6	42.4	44.2	75.0	75.0	25.4	44.0	33.8	52.4
ENSG00000189280	47.2	79.4	11.6		93.2	64.4	84.0	62.4	22.6	7.0	89.4	49.2	65.4	5.2	83.0	85.8	93.4	91.8
ENSG00000189433	45.8	75.4				77.4	59.0			47.4	27.0	15.6	53.2		57.2	97.0	95.6	86.6
ENSG00000255811		86.2				72.4										96.8	88.6
ENSG00000188910	60.0	55.2	78.2	62.8	68.0	63.0	76.6	78.0	56.4	5.4	91.6	99.2	41.0	23.2	80.8	95.8	86.8	94.6
ENSG00000187513	93.8	94.2	82.8	41.8	85.8	74.0	90.2	97.8	75.2	63.4	89.6	92.6	86.0	94.0	87.0	55.6	89.8	68.6	69.6
ENSG00000230163	43.2	26.4	27.0	8.0	7.4	6.6	18.6	37.0	36.8	16.8	17.6	23.8	3.6	37.2	32.4	8.8	29.0	11.0	21.0
ENSG00000116544	79.2	71.8	28.8	60.6	20.6	35.4	22.0	89.0	67.6	65.8	69.8	4.6	82.2	74.8	81.2	46.8	73.2	45.4	5.2
ENSG00000241014	76.2	34.8	58.0	36.0	56.0	41.0	29.2	12.8	72.2	63.2	40.0	19.6	57.6	8.6	60.8	54.4	38.6	50.6	21.4
ENSG00000243749	5.8	70.2	31.8	6.6	25.8	45.0	21.8	4.2	30.2	29.4	38.2	14.0	37.6	3.4	11.0	13.8	51.4	13.6	18.2
ENSG00000163867	21.8	13.2	60.0	65.4	67.0	49.2	47.2	28.0	46.0	8.6	15.0	77.6	55.0	23.8	17.0	39.0	16.8	24.6	26.6
ENSG00000197056	60.0	20.6	47.8	43.0	12.0	49.0	24.6	63.6	23.4	10.2	40.4	60.4	23.4	63.0	20.8	40.2	7.6	16.8	39.0
ENSG00000116560	10.4	24.6	17.4	29.0	42.8	8.4	9.0	10.2	18.4	46.4	27.6	14.4	46.6	7.2	59.0	23.8	20.2	12.6	0.2
ENSG00000146463	4.0	5.4	21.4	18.4	4.0	15.6	17.8	23.6	3.0	18.6	3.6	26.2	37.6	24.6	12.2	9.4	7.2	13.6	15.2
ENSG00000229994	80.8	55.6	28.4	47.6	74.6	69.4	47.4	39.6	70.2	51.6	65.0	38.4	38.8	50.8	57.0	8.2	85.8	35.2	56.2
ENSG00000227409	21.6	25.4	22.2	55.2	5.8	38.6	1.4	5.8	14.0	19.6	15.6	22.4	68.6	24.8	0.8	18.0	31.2	4.8	33.2
ENSG00000142687	21.4	31.0	15.2	10.6	0.4	11.2	55.2	25.2	7.8	0.4	17.6	42.0	4.6	4.0	2.0	17.4	2.8	31.0	81.6
ENSG00000020129	36.0	22.2	19.4	60.6	58.6	85.4	25.4	74.0	30.2	60.2	60.6	80.0	29.2	38.0	50.8	64.0	52.2	28.0	11.4
ENSG00000239636	28.4	12.4	29.6	5.0	27.2	2.4	9.4	47.2	17.6	3.0	30.2	2.8	74.6	51.4	7.2	42.2	1.4	19.4	29.0
ENSG00000116819	43.2	38.0	75.6	72.8	79.0	44.4	62.2	44.4	54.0	40.6	59.4	19.2	70.0	13.8	65.6	46.6	63.2	32.6	8.0
ENSG00000126067	29.2	54.0	16.6	35.0	37.8	41.6	32.0	22.4	57.8	61.8	31.0	62.8	14.6	54.6	27.4	66.2	46.4	27.8	4.0
ENSG00000142686	67.8	30.4	4.8	11.0	46.6	45.6	5.0	81.4	74.8	40.8	11.6	27.4	71.2	35.6	48.0	13.2	40.6	21.6	9.2
ENSG00000092853	87.2	72.8	77.2	57.0	49.2	92.0	73.2	50.0	66.6		17.0	91.8	70.6	72.6	9.4	88.8	91.2	78.2	69.8
ENSG00000232335		23.8				28.4	30.4	43.2								83.2		60.6
ENSG00000134698	51.4	16.6	18.4	21.6	48.6	78.8	53.8	10.6	59.0	47.0	26.6	66.0	4.6	42.2	42.6	60.2	31.2	44.8	81.4
ENSG00000092847	29.4	17.4	3.0	6.0	24.4	46.8	45.0	14.2	45.4	2.0	13.0	3.0	13.2	16.2	46.6	0.6	28.6	11.8	55.6
ENSG00000271914	7.8	24.4	32.0		4.6	29.6	78.4	3.8	26.6	19.4	65.6	76.4	58.2	2.4	48.0	34.4	58.0	88.4	38.8
ENSG00000126070	39.6	0.2	19.8	42.2	43.6	12.0	35.2	40.4	17.4	27.4	25.4	6.4	2.0	21.2	51.6	33.4	6.0	6.8	15.0
ENSG00000271554	1.4	1.4	6.2	36.4	1.0	19.4	5.4	5.4	32.2	10.4	1.0	21.8	2.2	0.8	2.0	66.2	11.6	0.4	3.0
ENSG00000232862	17.2	65.4						68.4					40.8
ENSG00000092850	83.0	89.4	69.4		52.0	53.4	53.2	28.4	34.4		69.0	39.2	40.2	97.4		44.8	42.6	98.8
ENSG00000116863	41.0	3.8	13.4	3.2	67.4	36.0	35.8	28.0	11.6	14.8	3.8	0.8	20.0	9.4	34.4	59.4	39.8	43.4	7.0
ENSG00000171812	97.2	95.2	86.0	64.0	99.6	83.4	77.4	72.0	88.4	88.4	87.2	91.4	85.2	93.0	76.4	70.6	86.0	66.2	79.8
ENSG00000054116	37.8	30.2	8.8	0.2	4.8	5.8	4.0	36.8	12.4	2.8	3.0	9.4	1.4	4.0	51.6	24.6	29.0	11.2	45.8
ENSG00000116871	64.4	79.6	18.2	22.8	44.8	34.2	55.4	33.2	28.6	38.8	36.2	32.2	41.2	50.2	49.8	98.6	45.8	27.2	46.8
ENSG00000054118	25.8	52.2	21.6	3.6	18.6	2.2	12.8	6.8	3.6	53.0	4.4	7.8	7.4	9.2	18.8	12.6	3.2	0.8	2.8
ENSG00000214193	94.0	95.6	71.4	55.2	7.6	98.4	97.2	89.2	70.0	50.4	65.4	94.4	80.8	42.6	84.4	85.4	90.0	87.4	93.8
ENSG00000142694	46.6	88.8	67.8	48.2	16.8	46.4	74.2	79.4	26.2	16.6	34.8	55.8	58.0	67.2	88.0	32.4	79.0	33.4	50.0
ENSG00000116883	99.6	84.8	86.8	89.4	61.2	98.6	91.0	65.4	84.2	65.8	80.4	92.4	51.4	54.6	79.6	96.6	94.6	74.2	49.2
ENSG00000196182	75.2	21.8	37.6	23.2	51.2	29.6	9.0	39.2	59.6	66.0	28.6	65.0	60.0	62.0	50.4	93.6	51.0	51.2	71.8
ENSG00000181817	52.8	30.6	43.2	23.4	67.2	29.8	53.4	37.4	59.8	71.2	30.2	50.8	11.6	64.0	77.6	13.0	18.6	37.0	48.2
ENSG00000116885	6.6	66.2	1.8	12.0	9.4	32.2	35.0	45.6	14.0	9.6	33.4	2.2	6.0	36.0	7.2	19.2	10.0	85.8	44.8
ENSG00000116898	39.0	54.2	21.0	19.0	61.8	33.6	86.6	10.4	38.6	21.2	35.0	41.8	53.0	78.6	73.8	47.2	66.0	44.0	19.4
ENSG00000119535	98.0	88.2	99.0	75.8	74.8	95.8	90.4	97.2	96.8	86.6	73.8	93.2	92.2	96.0	95.8	99.8	77.2	96.0	72.0
ENSG00000163873	79.2	37.6	97.0	88.4	80.6	90.8	95.8	95.6	62.0	92.2	95.2	71.0	89.2	62.2	71.4	87.0	85.6	88.2
ENSG00000223944								63.0
ENSG00000233621	16.4	25.2	54.2	18.8	94.2	79.4	65.8	39.2	93.8	87.6	74.0	26.2	17.6	29.6	53.4	36.2	68.2	31.6	65.2
ENSG00000163874	99.8	49.2	99.2	84.6	80.2	96.2	95.2	98.2	95.6	94.4	89.8	87.8	50.0	91.6	91.4	98.2	80.0	97.8	73.0
ENSG00000163875	38.4	18.2	9.6	10.4	3.8	32.2	12.2	59.8	25.6	24.4	17.0	86.0	40.0	13.0	16.4	34.6	16.8	11.4	20.8
ENSG00000163877	8.4	9.0	33.6	2.2	23.6	32.0	27.0	0.8	41.6	27.4	58.4	23.0	16.0	4.4	16.0	50.4	2.8	3.4	25.2
ENSG00000232273	14.4	56.0	31.2		86.8	53.6	6.6		40.8		27.4	93.2		5.0	31.8	36.8	65.4	7.8
ENSG00000237749	68.8	0.6			51.0	3.0	46.8		6.8		30.6			11.4			15.8
ENSG00000163879	73.0	72.2	49.2	26.2	17.8	31.6	77.8	43.6	42.2	41.2	24.0	70.8	34.6	52.0	42.2	63.4	25.6	95.0
ENSG00000134697	47.8	1.0	60.2	50.8	18.4	3.8	22.4	9.4	59.4	73.0	45.2	14.6	1.2	77.2	45.8	87.4	30.8	17.4	1.6
ENSG00000169218	93.8	45.6	55.6	99.2	93.8	79.0	89.0	8.4	90.0	95.4	91.8	79.0	88.4	87.6	96.0	51.0	71.4	72.4
ENSG00000116922	13.2	13.6	43.2	26.6	38.6	28.0	19.0	11.8	43.0	79.0	25.4	41.0	11.4	9.0	50.6	2.8	14.8	25.0	36.2
ENSG00000134690	65.8	73.4	94.8	6.4	15.6	88.6	51.2	7.0	30.0	31.0	26.2	9.2	8.4	53.8	14.2	54.8	42.2	80.0	85.6
ENSG00000183317	93.8	77.8	92.6	77.4	44.8	60.4	83.2	83.4			95.0	74.8	79.4	99.0		67.0	63.8	77.8
ENSG00000185090	56.6	27.4	19.0	16.2	41.0	62.4	75.2	82.6	42.8	29.0	34.4	65.0	45.6	18.8	27.6	61.0	39.4	61.4	43.0
ENSG00000233728	48.8	27.6	20.0	24.6	23.0	55.6	74.8	64.6	24.8	6.8	17.0	38.8	18.2	10.4	19.4	42.0	18.6	55.8	36.8
ENSG00000196449	28.8	33.0	50.8	39.6	35.8	36.8	37.2	37.2	72.8	90.0	52.6	12.6	3.8	83.0	57.4	91.6	47.0	44.2	3.8
ENSG00000197982	60.2	34.8	31.6	53.0	83.2	76.6	81.6	48.2	62.4	60.0	44.6	68.2	13.0	67.0	88.8	48.8	44.2	31.8	64.0
ENSG00000188786	31.4	12.0	23.2	2.6	51.2	34.2	0.2	51.8	36.0	64.6	40.8	36.4	1.4	38.2	44.6	75.2	40.2	24.0	47.4
ENSG00000204084	62.8	43.8	66.2	39.4	78.2	45.8	14.8	59.2	73.4	15.2	31.8	30.6	11.6	18.8	59.8	35.0	20.6	3.2	5.4
ENSG00000230955	31.4	11.6	56.0	54.0	58.0	57.4	5.2	17.0	32.6	6.6	20.2	21.4	64.4	2.2	16.6	42.2	47.6	11.6	10.2
ENSG00000183431	1.4	0.8	36.2	23.8	9.4	9.6	6.8	0.4	51.6	78.0	78.6	36.0	8.8	10.6	0.4	39.6	1.6	8.4	4.0
ENSG00000183386	84.2	13.0	86.0	47.2	47.6	69.4	63.0	56.2	89.6	62.0	53.4	90.6	60.6	70.0	74.6	60.4	44.4	74.8	55.0
ENSG00000183520	40.0	1.0	43.4	56.8	13.6	7.2	47.2	25.8	60.6	35.0	37.0	16.0	25.6	80.6	58.4	53.2	47.4	34.0	7.0
ENSG00000185668	86.2	64.0	82.8	35.0	66.4	97.2	94.8	80.4	18.4	89.0	95.0	93.4	88.6	87.4	9.2	87.2	95.2		41.8
ENSG00000224592		24.8				75.0		49.6			71.0		59.8			66.6	76.6
ENSG00000237290		79.4				56.2		90.2									90.2
ENSG00000238063		44.2
ENSG00000116954	16.6	9.6	7.2	76.6	36.2	64.6	69.8	38.2	22.0	33.2	42.8	19.6	10.4	80.4	53.4	34.8	51.6	32.6	22.8
ENSG00000228436	2.0	55.8	25.6	91.4	0.8	11.8	80.6	29.8	1.2	86.8	9.8	24.0	13.6	76.0	24.4	34.2	10.0	22.8	4.6
ENSG00000158315	37.4	60.0	46.2	80.6	1.4	55.6	44.8	69.6	7.8	53.6	2.6	35.0	37.4	57.8	57.8	76.0	90.2	47.6	76.0
ENSG00000174574	66.6	25.4	71.4	43.0	68.8	37.4	49.4	7.4	70.6	75.8	76.2	18.2	15.4	80.2	72.4	77.0	46.4	14.2	41.2
ENSG00000168653	83.0	74.0	41.2	22.0	89.2	74.6	79.0	51.8	77.2	28.0	77.0	28.4	44.6	31.4	83.0	12.8	52.8	44.2	17.4
ENSG00000127603	21.6	29.8	26.0	19.2	75.2	27.6	27.6	67.2	24.2	9.6	31.0	33.6	8.0	23.0	18.8	65.2	24.6	55.8	38.6
ENSG00000270040	34.4	69.8	36.8			50.2	53.6	69.4	93.2		53.8	84.0	42.6	51.0	88.8			47.0
ENSG00000226438	6.0	38.8	56.4	42.6	83.6	43.8	10.0	39.2	26.0	18.2	8.8	7.6	56.2	28.0	13.0	84.8	67.2	19.8
ENSG00000183682	98.2	89.4	44.0	10.8	36.6	9.0	33.8	64.4	9.6	50.4	61.2	36.8	8.8	19.2	6.2	33.4	12.2	19.0	20.4
ENSG00000237624	97.4	81.4	61.4	92.2	87.2	91.6	42.4	23.0	36.4	43.2	72.6	1.6	62.8	76.4	65.0	76.2	98.0	39.8
ENSG00000182109	84.4	19.6	90.0	86.2	58.6	53.2	58.2	39.2	61.2	67.6	60.4	74.4	63.4	38.4	46.2	61.2	47.2	44.6	56.4
ENSG00000090621	55.2	39.2	14.0	80.6	17.6	60.6	37.2	25.8	50.6	3.8	53.6	24.8	0.6	47.0	10.8	18.6	59.0	37.0	42.0
ENSG00000228060	0.4	21.2	44.4	77.4	19.4	33.0	3.4	29.8	8.6	5.4	14.6	51.0	13.4	15.8	3.6	1.0	3.6	13.4	14.2
ENSG00000163909	96.4	64.2	79.0	96.0	98.2	73.6	97.4	99.0	97.0	89.0	87.4	95.6	93.6	85.2	93.6	89.8	72.0	83.6	34.2
ENSG00000116981		20.0	89.6	96.8				41.0	84.4	73.2			60.6			8.2
ENSG00000116983	37.8	82.0	98.0	95.0	26.4	88.6	30.2	94.2		92.4	81.6		81.6	54.6	72.0	96.2	93.6	83.2	76.0
ENSG00000084072	52.2	37.2	9.0	6.0	12.0	54.4	31.6	3.8	4.8	21.2	73.2	76.0	4.4	31.8	30.6	10.4	55.4	58.6	52.2
ENSG00000116985	72.4	32.6	83.6	90.6	70.4	19.4	62.6	81.4	51.0	56.4	79.0	44.6	27.4	40.0	41.4	19.6	25.8	59.0	45.0
ENSG00000198754	92.0	92.4	88.0	93.8	98.4	94.6	48.2	18.4	29.2		52.8	93.2	67.8			59.0	98.8	7.6
ENSG00000261798	84.2	35.2			21.6	45.4	69.6	16.2			38.2						13.6	61.0
ENSG00000043514	47.6	15.0	35.8	45.0	35.2	48.2	21.0	2.8	11.2	45.2	27.8	50.4	68.0	52.4	5.8	10.6	73.0	22.0	7.6
ENSG00000116990	79.0	37.6	60.8	77.2	35.8	96.4	85.0	42.4	78.8	87.6	61.6	88.2	49.2	59.8	90.8	92.6	96.2	72.2	72.6
ENSG00000236546	47.6	20.2	53.2		38.0	79.4		46.0			10.2	70.2	9.6			60.6	63.2	36.4	33.6
ENSG00000168389	98.6	71.6	84.4	84.8	80.4	88.4	84.0	84.2	70.4	91.4	96.0	78.6	87.0	85.8	67.4	85.2	94.2	98.0	85.0
ENSG00000228477	91.2	47.0	60.2		67.2	92.2	67.0	71.0			88.4	86.8	73.4	0.2		61.8	89.6	91.2
ENSG00000131236	36.2	72.2	43.4	55.2	40.4	5.6	28.6	4.4	33.6	34.2	10.0	32.8	6.6	17.6	15.6	63.0	10.0	8.4	58.8
ENSG00000131238	53.4	78.2	7.8	48.0	25.0	75.4	30.2	23.2	39.4	33.6	67.6	63.6	57.8	32.0	52.0	59.8	46.0	67.4	81.2
ENSG00000117000	65.6	19.2	87.8	5.8	41.8	84.4	75.0	77.6	90.6	39.0	57.4	89.0	79.0	60.0	72.8	52.6	55.6	60.8	93.4
ENSG00000188800		85.2											30.6
ENSG00000259943	66.0	6.0	50.6	29.2	16.8	28.8	7.6	24.6	43.2	63.4	17.6	42.0	20.8	9.8	26.0	30.6	82.4	13.6	40.6
ENSG00000084073	67.6	86.8	65.4	69.8	75.8	36.0	30.6	63.0	77.4	50.8	76.8	71.4	58.4	77.2	61.0	75.2	37.2	68.2	83.0
ENSG00000049089	91.2	76.0	88.4	34.4	93.8	85.0	94.4	96.2	96.4	49.6	81.6	4.4	89.6	60.6	79.6	81.0	90.0	97.2	92.8
ENSG00000084070	53.2	14.6	39.0	70.0	22.4	67.8	58.8	66.2	79.4	93.0	80.2	48.2	28.4	81.6	35.4	86.6	64.8	90.2	78.2
ENSG00000187801	29.0	26.6	40.2	56.6	3.6	73.2	22.6	41.2	27.8		58.6	13.8	29.8	8.0	55.0	25.6	32.0	8.6	10.0
ENSG00000260920	29.8	10.2	41.2	62.2	31.0	37.4	39.6	58.8	1.8	56.6	37.2	53.2	12.2	54.2	69.0	1.8	10.6	55.0	24.2
ENSG00000187815	39.0	15.0	24.2	33.4	19.4	20.4	27.4	39.4	23.6	29.6	15.4	2.2	1.6	6.8	40.8	7.8	2.0	16.8	41.6
ENSG00000164002	59.0	0.6	36.8	6.2	56.0	36.0	6.0	29.2	54.2	21.6	17.4	24.6	50.8	3.4	47.2	14.8	10.8	63.8	9.2
ENSG00000227278	45.0	0.2	16.0	4.4	24.0	13.4	15.4	24.2	11.2	15.4	10.2	16.0	28.6	0.8	11.8	0.8	1.8	45.2	3.0
ENSG00000238186	20.4	1.4	33.2	9.4	13.2	15.2	2.4	6.4	28.6	14.0	7.2	10.0	20.6	2.2	18.8	4.4	53.4	46.8	0.6
ENSG00000117010	6.2	8.2	23.4	27.6	39.8	19.6	6.2	19.0	34.6	21.2	10.6	69.2	15.8	15.8	11.2	21.6	29.2	17.0	42.6
ENSG00000117016	90.2	52.6	82.0	62.4	82.0	96.8	57.6	86.0	91.6	69.6	84.2	25.6	86.0	70.4	86.6	53.6	45.2	86.4	41.8
ENSG00000272145	34.6	9.6	22.8	17.6	8.8	18.4	22.4	3.8	42.4	21.0	15.8	33.0	26.6	0.4	21.8	9.0	1.2	3.6	7.8
ENSG00000066136	23.6	30.8	16.8	17.0	15.4	5.0	0.6	23.6	2.4	11.6	3.6	8.2	39.8	0.2	4.6	23.0	39.4	53.0	60.8
ENSG00000117013	58.6	24.8	51.0	71.6	39.6	81.4	52.2	80.2	83.4	83.0	89.8	24.8	64.2	47.4	61.4	65.0	49.2	73.4	24.8
ENSG00000179862	63.4	76.0	91.4	92.8	77.8	77.2	96.4	80.0	80.8	72.0	71.6	88.2	56.8	79.0	54.4	76.8	74.2	61.2	33.2
ENSG00000171793	80.6	30.8	32.4	68.0	44.2	84.8	73.0	61.4	91.8	78.4	83.0	90.0	69.8	93.4	94.0	91.2	56.0	67.2	48.4
ENSG00000171790	91.8	92.4	17.4	69.4	12.2	39.2	44.8	44.4	86.4	58.2	44.2	78.6	77.4	92.2	19.6	46.6	11.2	29.8	15.4
ENSG00000010803	47.8	13.4	13.0	13.6	28.2	45.6	5.2	62.0	18.8	29.2	2.6	38.6	4.2	24.2	0.4	39.0	47.0	16.2	46.0
ENSG00000235358	45.4	88.6	9.8		51.8			61.4	41.0		79.6		12.0	69.0	25.4
ENSG00000204060	64.4	76.2	63.2	48.6	38.2	33.2	63.6	77.8	63.6	86.0	40.6	24.6	50.4	46.4	66.8	22.2	62.4	67.0
ENSG00000229901	62.0	59.4	68.2		13.0	35.4	73.4		56.4		18.4	63.8		15.4	27.8			89.8
ENSG00000127129	65.2	69.0	97.4	96.6	89.6	99.0	97.8		98.8		83.0	94.0				99.4	99.0	81.2
ENSG00000127124	49.4	93.6	1.8	47.2	10.4	79.4	74.6	76.0	40.2	79.0	47.0	60.2	66.2	99.8	30.4	82.6	78.6	57.4	77.2
ENSG00000230638	72.6	97.8				92.0	94.8	88.8				13.2	81.6			93.6	85.0	38.8
ENSG00000044012		70.4										87.8
ENSG00000197273		42.6	64.2
ENSG00000198815	21.2	4.6	24.4	2.0	37.2	2.4	19.2	4.2	30.6	7.4	11.2	77.6	72.0	36.0	29.0	18.2	3.4	13.8	35.6
ENSG00000177181	45.8	33.0	80.0	81.4	26.6	95.0	41.4	90.6	56.2	54.6	79.6	86.4	83.6	77.4	66.8	92.4	85.2	83.2	28.8
ENSG00000066185	60.6	73.2	20.4	70.4	69.6	11.4	56.8	25.2	16.2	63.8	59.8	22.2	60.2	82.2	57.2	42.8	12.0	82.8
ENSG00000127125	50.2	86.2	19.2	53.6	11.0	11.6	23.0	1.8	24.2	11.0	11.6	21.4	32.0	31.4	59.6	28.2	72.2	23.2	59.6
ENSG00000186409	37.2	41.2	52.4	3.4	16.4	24.2	29.8	29.0	40.8	17.4	6.6	40.4	20.4	28.2	23.8	66.2	2.2	80.8	48.8
ENSG00000236876	29.4	67.6	68.8	29.0	52.2	37.8	65.2	53.8	35.8	40.8	40.8	58.6	41.6	42.4	55.8	18.2	35.6	44.6	55.2
ENSG00000171960	6.2	36.4	12.8	26.2	26.4	19.6	35.0	24.0	33.8	21.0	6.0	7.4	1.2	3.0	12.6	24.0	14.0	2.4	51.2
ENSG00000234917	23.4	18.0	6.4	9.4	54.4	52.6	21.0	5.4	7.4	19.8	43.0	63.6	35.0	3.2	10.4	9.0	24.4
ENSG00000065978	16.4	33.4	16.0	1.2	3.0	18.8	43.0	79.4	7.8	3.4	20.4	13.6	13.2	26.0	13.2	24.4	26.2	17.0	14.6
ENSG00000164007	23.2	51.8			90.0	81.2	89.4				91.8		4.8			4.4	87.6
ENSG00000117385	72.6	23.4	78.4	48.2	56.8	34.2	63.8	39.8	62.8	24.8	19.8	40.8	71.4	39.6	60.2	47.0	77.4	59.0	8.0
ENSG00000164008	10.8	15.0	9.8	7.0	4.6	0.4	23.6	40.8	2.6	0.8	18.6	5.0	30.6	4.0	16.4	7.4	8.4	9.6	10.4
ENSG00000228452	2.0	21.8	38.2	2.6	23.6	16.4	3.8	12.6	11.2	14.6	17.2	3.8	6.8	0.8	2.2	6.6	2.6	9.8	2.2
ENSG00000177868	8.0	31.6	32.4	0.6	36.2	5.6	57.0	20.8	10.6	24.8	53.0	11.4	6.2	20.6	17.6	33.0	27.2	27.8	44.2
ENSG00000164010	63.0	33.8	12.4	35.8	45.8	46.4	46.2	70.8	67.4	26.6	57.6	44.8	45.8	61.2	36.0	27.2	55.6	44.6	95.4
ENSG00000228192	13.8	6.6	3.6	1.4	3.2	4.6	7.4	47.6	19.4	14.6	3.6	9.0	19.6	17.8	17.6	1.2	19.0	15.6	82.4
ENSG00000164011	28.8	35.6	17.0	34.2	3.6	37.4	38.2	2.8	49.8	7.8	62.6	37.4	49.8	45.6	43.4	21.4	31.2	57.4	45.0
ENSG00000233708		86.8						71.6
ENSG00000117394	86.2	78.8	99.4	97.6	82.4	88.8	90.6	98.0	98.4	98.2	72.6	98.8	87.6	98.6	97.4	77.2	85.8	95.0	97.0
ENSG00000227533	39.8	39.2	37.8	43.6	68.6	44.8	66.2	25.8	60.2		85.6		27.2	68.4	52.4	52.0	85.0	68.2	92.0
ENSG00000186973		59.8				74.0		29.6			17.4					67.4	74.0	96.6
ENSG00000117395	6.4	4.2	11.6	75.0	33.6	16.6	69.6	56.8	44.0	73.2	50.0	98.6	29.2	83.4	67.2	72.6	26.6	66.4	16.0
ENSG00000243710	34.0	81.4	77.8	43.6	75.2	28.2	42.0	48.4	96.6	93.8	77.4	77.0	47.8	90.2	77.6		48.4	94.8
ENSG00000179178	87.2	99.0	67.4	74.4		62.8	87.0	89.0	37.4		88.8	32.2	85.6	51.4		74.8	93.6	95.2	16.2
ENSG00000253313	66.6	99.6				27.2	93.0				47.6	74.2		10.2		60.6	83.8	89.4
ENSG00000066056	70.8	97.2	78.0	87.0	22.0	89.2	93.0	95.4	95.8	69.8	66.0	83.8	83.8	64.0	96.6	79.4	88.2	91.0	96.0
ENSG00000117400	26.2	29.8	41.2	52.0	18.4	91.2	28.6	88.4	19.4	3.2	14.8	57.8	47.8	29.0	13.8	13.2	12.6	73.8	73.4
ENSG00000234694	15.0	29.0	54.0	5.0	25.4	17.8	49.2	47.4	51.2		31.0	5.8	23.6	70.0	13.0	38.4	13.6	26.2	16.8
ENSG00000117399	94.4	72.6	96.2	64.4	39.8	95.6	77.4	65.8	63.0	59.0	97.2	54.0	4.6	91.4	25.0	85.2	70.6	92.8	95.0
ENSG00000066322	78.8	97.8	39.4	55.6	21.6	74.0	53.4	89.0	50.6	36.4	50.0	19.2	57.8	65.4	42.6	70.0	90.0	60.0	50.2
ENSG00000159479	21.8	15.6	53.8	15.8	8.6	9.6	28.0	31.4	34.6	29.6	4.6	44.4	10.2	48.8	22.6	53.8	70.6	26.8	32.0
ENSG00000229431	3.0	2.6	10.6	2.0	0.2	5.0	3.0	25.0	7.4	3.4	0.2	1.4	45.8	46.8	3.6	31.6	13.2	4.2	6.8
ENSG00000198198	11.6	44.8	14.6	14.8	55.2	64.8	8.8	39.8	18.0	11.8	36.0	47.2	85.6	54.8	47.6	39.2	35.6	20.0	4.0
ENSG00000229372	15.0	26.6	6.2	11.6	0.8	29.6	0.2	24.6	0.8	1.8	8.2	6.4	20.4	18.2	2.2	5.8	9.2	8.2	23.6
ENSG00000178922	40.4	68.4	34.6	13.6	18.2	14.6	39.6	66.2	9.2	47.4	71.6	45.2	56.4	89.0	52.0	27.2	65.4	40.4	46.4
ENSG00000229348	4.6	28.0	18.0	10.2	54.6	43.4	9.0	14.8	36.8		90.6	23.4	15.8	12.4	43.0	36.0	10.6	49.4
ENSG00000142949	73.4	63.6	83.2	73.8	45.2	34.6	56.2	34.6	46.8	74.6	35.6	64.6	24.2	95.6	93.6	41.8	32.0	72.6	93.8
ENSG00000066135	41.8	77.0	34.2	5.4	27.6	62.0	24.2	32.2	21.0	14.4	12.4	41.0	26.6	14.4	17.4	49.6	48.8	41.2	10.8
ENSG00000236200	16.8	10.0	10.0	18.6	19.2	34.8	10.4	12.0	13.0	4.8	7.4	26.4	6.2	7.2	0.6	32.6	31.0	6.4	3.8
ENSG00000126091	31.4	73.4	17.2	17.0	69.0	27.0	24.6	80.6	10.4	41.2	49.8	18.0	34.0	38.4	10.8	60.2	59.6	11.6	53.0
ENSG00000229444		45.2			20.0					87.2
ENSG00000117407	69.4	38.6	84.8	86.8	96.2	85.6	77.0	31.4	99.0	70.8	72.0	64.8	47.6	42.8	88.2	83.2	64.6	83.6
ENSG00000237950	12.0	77.0	33.0	22.0	52.4	47.6	58.6	40.2	42.0	37.2	8.4		23.4	20.6	11.0	23.8	50.4	29.4
ENSG00000117408	38.8	48.6	33.8	37.6	25.8	73.0	24.8	36.0	19.6	33.6	41.4	65.4	27.8	43.2	44.8	26.4	38.8	47.8	27.8
ENSG00000132768	41.4	19.8	74.8	65.6	51.8	26.2	68.2	52.0	25.2	96.6	55.6	63.0	16.2	89.2	40.8	63.4	35.2	55.2	9.6
ENSG00000117410	67.8	71.6	14.0	4.8	73.2	39.6	58.6	68.6	48.0	99.6	38.4	30.0	19.2	41.4	82.4	24.6	15.8	35.4	49.0
ENSG00000117411	65.8	46.0	62.8	17.4	75.6	48.6	63.8	74.6	85.4	43.6	24.8	55.2	11.2	80.0	96.4	59.6	51.2	67.0	57.6
ENSG00000159214	14.4	43.4	49.2	63.0	36.4	43.4	69.4	25.4	28.6	40.6	28.2	41.4	50.2	10.6	12.4	63.2	12.0	75.8	19.0
ENSG00000196517	94.8	98.4	67.8	80.8	81.4	92.0	52.2	53.4	88.4	82.0	87.8	97.8	83.4	91.2	98.6	79.0	85.6	80.2	96.0
ENSG00000230615		64.0			93.2	18.8	55.8	58.6	83.2		65.4		10.8	35.8	63.8	76.6	4.2	58.2	56.4
ENSG00000171872		83.0			97.2			25.6	80.6							94.2		59.6
ENSG00000178028	39.6	2.0	47.8	19.0	58.4	16.4	12.8	4.8	42.4	7.0	46.4	32.8	24.4	2.0	10.4	27.8	23.8	46.4	10.8
ENSG00000117419	3.2	23.4	3.2	2.0	40.6	5.8	44.0	23.8	34.8	34.0	34.8	28.4	7.4	24.8	24.8	7.2	13.0	2.4	39.2
ENSG00000233602	13.4	38.6	9.8	6.0	0.6	17.8			19.0		28.8	42.0	8.2	71.0	17.4		5.6	34.8
ENSG00000187147	14.4	25.6	34.0	17.6	22.6	30.8	34.2	47.8	35.0	22.8	18.2	0.8	32.8	40.6	20.4	10.2	12.4	29.2	3.2
ENSG00000126106	2.0	68.2	14.4	49.4	17.8	19.2	65.8	28.0	22.2	25.2	46.0	59.6	47.2	69.8	28.6	3.8	41.8	58.0	14.2
ENSG00000198520	82.6	78.2	53.0	69.6	74.0	77.4	53.8	51.4	36.4	56.0	55.2	81.4	74.4	96.0	90.2	51.8	56.2	86.8	21.4
ENSG00000142945	67.0	74.8	88.2	30.4	75.6	95.8	65.8	8.0	92.2	18.4	83.8	15.2	28.2	96.8	64.2	68.4	54.6	87.6	91.0
ENSG00000225721	22.0	60.2	37.6	28.6	4.8	48.4	41.4	22.0	69.2	27.8	48.0	39.8	19.4	54.2	32.0	5.2	52.0	49.2	46.6
ENSG00000142937	67.0	90.0	18.8	11.6	45.6	16.6	51.0	10.8	49.8	32.2	42.4	4.4	9.8	19.8	58.2	5.6	59.4	22.2	36.2
ENSG00000142959	29.6	44.8	13.2	65.6	72.2	92.2	62.2	46.6	27.4		40.6	89.8	24.4	16.6	75.0	78.6	88.0	99.0	8.4
ENSG00000173846	83.6	88.6	91.2	63.6	91.2	92.6	83.2	77.6	93.8	69.6	81.6	55.6	80.0	82.0	80.0	97.0	84.6	38.4	90.8
ENSG00000188396	44.0	46.8	65.0	59.6	50.8	82.4	35.6		62.6	84.4	32.2	5.0		65.2	14.0	44.2	49.2	64.6
ENSG00000222009	60.0	87.8	51.4	26.8	46.4	65.6	58.4	24.4	79.2	34.6	39.2	7.2	80.4	46.4	41.8	65.8	89.8	18.4	84.0
ENSG00000117425	97.0	92.8	81.0	75.8	61.4	73.8	88.0	22.2	77.0	66.0	98.8	39.8	46.6	98.6	77.6	41.2	90.2	62.6	13.0
ENSG00000226499	28.6	1.2	25.2	38.2	34.4	8.6	34.6	2.6	1.4	84.2	93.0		24.8	21.2		2.6	90.0	24.2	70.8
ENSG00000070785	32.4	5.4	44.2	57.0	17.2	42.8	65.8	47.4	23.2	29.6	61.2	54.6	15.4	69.2	71.0	16.4	19.0	45.2	37.2
ENSG00000126107	38.8	46.0	23.0	34.8	10.4	12.6	39.0	41.0	2.4	44.6	24.4	18.4	35.0	34.0	6.0	37.8	4.8	27.4	19.0
ENSG00000126088	15.0	17.2	14.6	13.2	65.4	13.0	31.8	20.2	33.0	40.4	26.2	6.6	43.6	29.0	26.6	22.6	11.8	27.6	94.6
ENSG00000162415	60.6	30.4	37.6	3.2	33.4	49.6	54.8	50.2	60.4	35.2	67.2	52.4	65.0	42.6	60.0	29.0	53.8	45.4	89.6
ENSG00000186603	54.8	67.0	55.2	64.4	17.4	48.6	76.0	67.2	23.4	81.0	80.4		19.4	88.0	68.4	71.8	71.8	58.6	29.0
ENSG00000132781	9.4	30.6	58.4	45.0	47.8	22.4	21.2	52.8	4.8	18.6	23.2	23.6	47.4	23.2	0.6	25.4	24.2	15.2	55.2
ENSG00000132773	28.6	7.0	20.6	0.2	19.0	14.0	9.4	5.6	22.0	24.8	15.0	14.2	25.6	16.4	7.8	21.8	30.6	21.6	7.0
ENSG00000070759	6.6	30.6	29.8	11.0	13.0	53.4	48.6	60.4	14.2	66.0	47.0	12.4	65.2	29.0	24.2	21.0	24.6	12.2	12.4
ENSG00000236624	96.8	56.0	91.8	95.6	92.4	80.0	57.6	70.2	84.0	88.4	95.6	73.0	92.6	85.2	89.0	89.0	84.2	87.8	71.6
ENSG00000132763	24.4	37.8	81.6	90.2	52.0	22.0	27.0	48.4	71.6	68.0	14.6	90.8	16.4	37.4	33.0	38.6	7.2	49.2
ENSG00000117450	86.0	99.0	67.8	46.0	27.6	59.8	64.4	46.8	71.0	40.4	41.6	40.4	17.4	44.2	75.8	60.2	36.6	26.6	15.4
ENSG00000117448	73.2	92.2	3.6	4.2	65.8	52.2	64.8	11.6	34.4	65.4	31.8	46.4	28.2	36.2	70.8	53.6	8.8	65.6	22.4
ENSG00000132780	76.4	28.2	0.2	13.4	55.8	21.8	47.6	43.8	53.4	45.0	42.2	46.6	52.6	36.2	17.4	11.2	3.6	14.6	6.4
ENSG00000159588	52.4	51.6	50.0	80.0	55.2	32.8	48.2	84.2	16.0	89.4	55.6	66.4	25.6	42.4	55.0	45.4	83.8	99.0	82.2
ENSG00000159592	0.4	21.6	0.8	3.0	24.0	41.0	31.0	2.0	2.4	9.8	12.6	0.4	2.0	19.2	1.4	21.2	24.0	1.0	15.8
ENSG00000225447	33.8	30.0	39.0	80.6	34.8	68.2	74.4	14.6	64.2		62.4	29.2	78.4	53.8	20.8	49.6	53.6	28.6
ENSG00000234329	51.2	22.0	15.2	55.4	15.4	66.6	62.0	58.6	16.4	57.0	9.0	16.0	51.8	6.6	28.8	57.4	2.0	28.0	2.6
ENSG00000159596	7.2	16.4	51.4	44.6	0.6	19.6	4.4	0.4	11.8	2.6	8.4	7.0	9.4	2.8	1.0	9.6	15.6	13.0	13.8
ENSG00000230896	1.8	18.4	12.4	19.2	5.0	13.4	8.2	46.6	7.6	3.8	16.0	10.0	26.0	11.8	0.8	17.8	22.4	27.4
ENSG00000197429	4.6	7.6	62.0	65.8	34.8	8.4	8.8	44.6	10.4	38.4	12.0	21.2	32.8	2.2	34.8	6.6	1.8	17.0	36.2
ENSG00000086015	66.4	50.0	27.2	14.2	41.0	56.4	80.8	51.2	78.0	10.2	46.6	67.8	91.8	79.0	64.8	76.8	78.2	74.8	60.4
ENSG00000117461	93.0	41.4	76.0	73.2	97.4	90.0	74.4	45.0	89.4	82.4	95.6	37.6	72.6	96.6	87.8	83.6	87.8	97.6	97.6
ENSG00000226957	0.8	10.4		69.0			28.8			79.6	83.2		21.6	59.4				94.8
ENSG00000117472	96.2	94.8	56.6	58.6	75.6	76.6	90.6	56.8	54.0	56.0	75.2	68.6	60.4	45.6	61.2	96.2	53.4	99.8
ENSG00000250719		89.2
ENSG00000085998	7.4	9.2	52.0	23.6	43.6	19.8	46.2	31.0	59.2	22.8	63.4	41.0	29.0	32.4	43.6	29.8	11.8	3.8	62.0
ENSG00000171357	9.0	31.4	7.0	48.4	22.8	37.2	0.4	35.8	38.4	21.6	27.4		70.0	41.6	33.2	43.8	34.6	49.6
ENSG00000085999	41.8	65.0	93.2	80.2	16.2	71.4	15.0	8.2	2.2	28.2	68.4	65.8	17.6	50.0	50.6	71.2	69.0	81.8	79.0
ENSG00000132128	2.6	31.4	9.8	5.6	4.2	7.6	4.8	19.6	27.0	23.8	3.6	47.4	27.6	33.6	1.4	9.6	40.6	6.2	5.4
ENSG00000173660	48.2	59.8	46.0	53.0	71.8	38.4	86.2	23.6	74.0	55.2	47.0	55.4	27.2	62.2	73.2	32.2	37.4	14.6	17.4
ENSG00000117481	8.2	91.6	14.0	8.8	18.4	4.2	13.2	11.0	8.4	13.2	9.2	4.6	24.8	33.4	2.0	7.8	6.2	30.8	14.8
ENSG00000117480	37.4	56.4	49.2	61.6	82.4	29.8	76.8	28.4	74.0	75.0	87.4	52.8	73.2	72.2	51.6	64.0	52.4	70.0	82.4
ENSG00000232022	86.4	17.6	53.0	36.0	37.8	54.0	28.8	88.8	48.4	85.8	70.0	38.8	79.2	69.6	8.8	57.6	36.0	53.8	90.8
ENSG00000224863	15.4	55.2						14.6					18.4
ENSG00000225667		14.8											50.4
ENSG00000197587		37.0
ENSG00000269956	12.8	42.2	5.6	10.2	6.8	4.4	9.0	14.6	14.4	1.6	3.2	6.8	11.0	4.8	8.4	0.2	17.4	26.8	78.0
ENSG00000162456		52.6						62.2
ENSG00000079277	19.0	15.0	33.0	15.2	3.2	31.4	25.4	54.0	50.4	58.8	31.2	41.0	65.0	0.4	0.8	13.6	17.4	51.4	69.6
ENSG00000142961	21.6	77.2	56.0	52.4	47.8	50.2	45.8	81.4	51.2	90.0	41.4	7.8	55.4	32.0	2.2	68.8	62.8	17.0	64.2
ENSG00000123472	12.8	16.2	63.6	57.0	6.2	11.4	60.4	40.4	32.0	75.4	1.4	42.8	27.8	82.4	12.4	4.8	1.0	6.4	21.0
ENSG00000186118	50.2	69.6					47.0
ENSG00000228237	13.2	49.0	9.8		38.2	41.8	43.8		48.8		81.4		45.0	14.8	17.2	14.4	22.2	22.6
ENSG00000159658	22.4	61.2	32.2	8.0	33.4	21.4	37.8	91.8	9.0	24.2	17.2	27.4	49.2	33.6	11.2	32.0	33.8	39.4	12.8
ENSG00000142973	99.0	99.4	98.6	99.4	99.4	99.0	98.2	95.6	99.2	92.8	99.6	72.4	91.4	98.8	98.8	96.8	99.0	98.8	52.2
ENSG00000154198	1.6	57.8		68.8	77.8	99.2	79.8			38.2	52.8			74.2	27.6	25.4	86.4	39.6
ENSG00000187048	19.4	33.4	80.0	85.4	40.2	39.2	78.2	37.4	46.6	78.2	60.0	71.4	69.0	72.2	73.0	99.0	78.2	15.4
ENSG00000186377	77.4	21.4	94.6	69.6	65.0	86.6	90.4	62.8	91.0	73.2	67.4	80.6	21.4	85.0	85.0	89.0	78.2	88.0
ENSG00000186160	67.0	73.0	60.0	90.8	66.6	89.4	96.4	60.8	62.4	77.2	82.0	86.0	20.0	92.8	82.2	49.0	90.4	64.8
ENSG00000225506	10.4	73.6				95.0	9.2	59.0								71.2		71.0
ENSG00000162365	74.4	64.6	83.6	91.2	59.8	65.2	65.4	2.8	46.0	74.4	88.8	86.4	60.2	75.4	50.6	87.0	74.4	83.6
ENSG00000224805	87.4	58.4	53.8			87.6	31.4	34.2	72.0		84.0	96.2		37.6	47.2	72.4	71.0	58.2	79.6
ENSG00000162366	99.8	75.8	19.2	44.8	21.0	91.0	93.6		86.0	96.4	72.8	82.8	78.2	56.0	78.2	99.4	89.0	96.2	94.0
ENSG00000162367	72.2	86.6	72.0	89.2	54.0	70.0	96.8	78.4	68.6	53.0	54.6	66.6	46.0	68.6	76.6	43.0	79.8	88.4	94.0
ENSG00000226252	57.2	16.6	54.6	87.6	13.6	24.6	94.0	59.4	49.6	62.4	13.6	55.4	62.2	48.8	54.2	68.6	85.6	87.6	85.2
ENSG00000123473	9.4	53.2	63.6	11.2	45.2	56.8	31.6	14.2	48.2	49.4	16.2	18.8	15.8	40.6	2.8	66.0	61.6	79.6	66.8
ENSG00000162368	64.4	96.6	10.4	30.8	27.4	24.4	44.8	37.4	48.8	15.8	69.4	50.2	52.8	55.8	69.8	48.6	66.6	26.2	62.8
ENSG00000225762	10.6	66.8			30.4	7.8	35.6		11.4		58.8	12.2	22.4	6.4	55.8	12.6	30.6	7.0
ENSG00000186790		44.8			3.4	39.4		67.8	48.8		86.8		93.2	57.0
ENSG00000237424	54.0	16.6	62.6	66.2	50.6	3.0	47.2	49.8	88.0	63.2	78.4	68.4	56.4	58.6	74.4	57.6	71.2	52.0	40.8
ENSG00000186564	33.8	23.6	67.0	71.6	67.0	68.4	64.0	88.0	85.8	81.8	87.8	53.8	71.6	68.8	70.2	41.6	55.4	56.0	34.2
ENSG00000269113	83.8	33.8	56.6	37.6	73.4	16.8	83.6	87.6	90.4	56.4	20.2	76.4	27.0	66.6	85.0	91.4	52.4	74.0
ENSG00000225028		84.0	25.8		78.0		98.0		84.8		90.0	40.0		65.0	90.4	95.2
ENSG00000242267	76.8	50.2	66.6	19.0	38.8	26.8	48.0	88.2	70.2		71.0		58.6	47.2	82.4	63.0	58.6	45.0
ENSG00000117834	42.8	15.0	49.8	23.2	40.4	87.6	63.2	85.4	61.4	36.8	65.0	91.6	70.8	56.8	39.2	77.0	77.8	68.8	90.4
ENSG00000272491	64.8	59.2	71.6	55.4	92.2	63.0	62.2	93.0	50.0	47.8	80.6	51.2	84.4	62.2	31.0	54.4	47.2	33.2	85.0
ENSG00000132122	39.2	75.2	74.6	66.4	60.6	39.8	34.0	67.6	46.2	49.0	47.4	74.8	78.4	56.8	45.2	81.6	56.6	67.0	70.4
ENSG00000235105	19.8	9.8	52.6	76.2	28.4	4.8	60.2	11.8	0.4	78.4	5.2	62.6	1.2	63.2	20.6	47.8	8.0	26.6	91.4
ENSG00000186094	49.4	17.0	52.6	43.6	34.8	89.8	60.0	78.4	74.6		29.6	75.4	36.4	42.8	31.2		83.4	85.4
ENSG00000162373	56.2	12.4	24.0	5.4	72.8	53.0	10.2	50.8	74.4	37.8	29.0	65.6	63.0	44.6	49.8	59.4	61.6	78.4	31.8
ENSG00000162374		75.2	83.0		89.2	54.0	94.2	80.2	54.2				89.8				37.4
ENSG00000237337								61.2				94.4
ENSG00000142700		68.0			54.0			71.2	33.6				29.6			83.0
ENSG00000271782	46.8	40.2	6.6	21.4	61.2	31.2	8.8	8.6	38.4	16.0	25.8		50.2		20.2	48.2	42.6	5.2
ENSG00000185104	6.0	18.6	45.8	55.8	4.4	48.0	5.4	0.6	23.6	1.6	23.6	19.4	5.2	18.6	11.0	2.4	36.8	0.6	40.8
ENSG00000225767		68.2									15.4
ENSG00000123080	32.2	30.4	20.8	62.0	18.6	59.2	87.2	57.8	75.4	71.8	83.6	25.8	70.2	98.2	62.0	52.6	60.4	70.6	58.6
ENSG00000204006		79.4
ENSG00000123091	71.2	53.8	32.4	18.8	34.0	65.4	39.0	70.2	20.6	41.0	52.2	28.8	63.4	63.4	44.0	58.4	71.6	62.0	75.4
ENSG00000233406	7.6	28.2	11.6	49.8	21.0	32.8	16.2		23.2	79.0	81.8	3.6		3.4	26.6	32.0	57.8	7.2	96.2
ENSG00000085831	76.2	71.0	76.8	90.2	34.6	86.0	98.0	63.4	31.2	82.0	7.8	44.2	27.8	92.8	37.0	78.0	86.2	96.4	66.8
ENSG00000261664	60.4		52.2	75.0				47.6								54.6	93.4
ENSG00000085832	10.4	4.4	32.2	25.6	39.8	43.0	33.6	26.6	34.0	47.0	17.6	9.6	80.8	2.4	33.6	18.2	44.4	21.8	29.4
ENSG00000227070	38.4	36.8	36.8		76.8	7.8	24.2			71.6	14.6	3.4	17.8		48.4		53.8	54.4	3.4
ENSG00000227742		65.0										56.4
ENSG00000117859	24.6	10.8	40.0	25.8	57.6	55.4	40.0	32.6	12.8	94.0	22.0	59.4	3.8	71.4	34.4	41.6	13.0	61.4	65.8
ENSG00000078618	10.2	42.4	19.8	16.2	5.0	30.4	32.4	5.6	28.2	37.2	25.4	1.2	0.6	29.2	22.0	21.8	63.6	30.2	46.8
ENSG00000266993	6.0	29.2	5.4	6.8	17.2	21.6	20.6	9.8	5.2	64.4	37.8	3.8	5.6	15.4	9.8	0.2	61.8	19.4	73.4
ENSG00000212076	20.2	59.8	10.4	14.6	7.0	5.6	0.8	0.8	3.6	18.4	1.4	1.4	6.6	3.8	22.2	0.8	1.6	2.0	25.0
ENSG00000169213	96.8	43.2			92.2	89.0	98.8	95.0	86.0		99.4	88.0	96.0				71.8	70.8
ENSG00000117862	52.2	29.4	14.6	53.8	2.4	36.0	24.6	0.4	50.2	25.8	62.6	22.8	57.4	13.0	50.2	24.0	3.0	34.6	26.8
ENSG00000223390	45.0	1.8	35.8	32.4	53.2	42.0	22.8	55.8	37.4	12.8	76.2	37.8	34.0	36.8	21.8	59.2	8.2	22.0	2.6
ENSG00000134717	3.2	10.8	7.8	41.2	29.0	7.6	21.4	53.0	15.8	20.6	43.8	31.4	54.2	75.8	52.0	4.2	50.6	8.6	38.8
ENSG00000157077	63.8	60.4	69.6	57.4	91.8	45.8	3.6	73.4	49.6	60.4	28.0	65.2	87.2	25.6	39.2	3.6	46.4	64.6	42.0
ENSG00000228407	25.4	65.2			49.0	37.8	30.8	26.4	42.8	66.6	98.2		3.6	18.0	16.8	73.6	58.4	61.0
ENSG00000154222	30.4	35.4	31.6	20.0	20.0	32.2	30.2	46.2	52.2	31.8	44.4	25.0	53.0	32.4	12.6	6.6	1.6	43.0	4.4
ENSG00000272100	12.2	2.6	26.6	3.8	0.2	6.2	12.0	18.4	22.2	3.0	23.8	6.2	4.6	10.8	6.8	6.4	2.4	26.4	4.6
ENSG00000224680	13.4	10.4	69.8	55.4	22.6	22.2	12.4	78.4	18.8	16.8	68.6	68.2	6.8	36.4	45.4	36.2	12.8	26.8
ENSG00000085840	53.6	59.4	49.2	45.6	6.8	55.4	25.8	45.8	16.8	93.8	49.2	71.4	55.8	26.6	2.0	85.8	33.4	73.0	85.2
ENSG00000134748	0.2	5.0	12.2	27.0	6.8	0.4	4.6	51.0	11.4	0.8	0.4	13.6	13.2	24.8	17.0	3.6	3.8	11.6	4.6
ENSG00000134744	4.2	26.8	7.4	7.0	25.8	59.0	30.4	9.8	4.2	75.8	75.6	33.6	18.8	35.0	27.0	6.8	24.6	17.6	40.6
ENSG00000272371		49.6
ENSG00000116157	42.6	38.2	22.4	20.6	34.2	41.6	48.2	33.6	55.6	78.6	35.0	59.8	31.2	49.2	38.2	30.8	41.6	64.0	78.0
ENSG00000182183	19.8	11.6	48.6				51.0	39.0	42.0	53.6	49.4	54.2	60.4	45.4	47.8	84.0		60.6	80.4
ENSG00000162377	26.0	72.4	59.4	65.0	53.4	43.2	30.4	62.0	56.8	71.0	41.6	77.6	47.4	77.2	37.2	73.6	61.4	66.8	16.6
ENSG00000162378	27.2	19.2	76.0	58.6	38.6	9.8	36.0	59.6	27.4	75.4	9.4	52.4	42.4	28.8	57.4	38.0	1.8	9.0	48.0
ENSG00000228929	55.2	19.2	18.8	32.0	38.8	48.2	60.0	58.4	14.0	23.2	55.0	22.0	16.0	34.0	56.8	36.2	58.8	18.8	45.6
ENSG00000203995	71.2	33.4	21.8		22.6	46.8	95.0		73.6		34.6	54.2	43.4	11.2	28.4	88.2	73.8	83.6
ENSG00000121310	49.2	40.4	77.6	70.0	40.4	69.6	66.4	86.4	69.6	84.2	81.4	68.8	81.0	68.2	34.8	73.2	19.4	81.6	79.0
ENSG00000230953	16.6	50.0	62.0	36.6	52.2	64.0	59.0	9.6	22.4	21.8	43.4	85.2	64.0	60.0	37.8	39.4	28.0	49.6
ENSG00000116171	39.4	70.0	46.4	67.4	16.2	54.8	45.4	46.8	22.4	58.0	64.4	58.4	32.4	19.0	48.0	26.6	62.8	21.4	9.2
ENSG00000236360	8.0	0.4	27.6	70.2	39.8	13.8	23.4	30.0	34.2	51.2	13.2	62.0	8.0	20.2	3.0	3.4	12.6	28.4	54.4
ENSG00000226147	73.0	23.2	39.0	67.0	43.2	70.6	69.4	45.2	84.4	29.6	47.0	92.4	49.4	49.0	26.6	41.8	8.6	44.4	50.2
ENSG00000174348	90.2	91.2	77.0	85.8	79.6	95.2	87.0	76.6	92.4	90.2	70.8	96.6	94.4	88.2	94.2	93.4	94.4	94.4	81.8
ENSG00000232993	89.2	40.6	80.6	68.4	79.8	92.2	89.4	29.8	83.0	70.8	82.6	89.4	79.4	96.2	88.0	82.4	89.8	90.4	74.0
ENSG00000227644	70.8	16.4	4.8	66.4	68.4	61.4	61.8	94.8	26.8	51.4	50.8	86.0	92.6	88.2	56.0	74.6	81.0	48.0
ENSG00000162383	78.0	12.8	90.4	78.2	96.6	80.4	80.2	98.8	86.2	97.0	76.4	89.0	97.4	95.8	76.6	61.2	69.8	74.2	89.8
ENSG00000235563	69.8	73.0	87.4		62.6	66.2	45.8		38.6		73.0	89.6	72.8	49.6	96.0	89.6	66.8	80.4
ENSG00000157184	53.6	40.4	94.0	92.0	65.8	43.4	74.4	84.2	63.6	77.0	31.8	89.2	38.0	42.2	45.6	84.2	49.2	81.4	65.0
ENSG00000236723	11.4	10.0	77.2	68.8	23.0	21.2	55.8	73.6	26.2	53.2	0.2	84.6	27.2	27.0	8.4	63.2	51.6	51.8	48.0
ENSG00000162384	5.4	5.4	1.6	3.0	39.2	25.0	49.0	0.6	19.6	13.2	27.2	2.4	13.2	3.2	54.4	19.4	36.6	14.8	21.0
ENSG00000259818	13.0	43.4									33.4		80.8
ENSG00000162385	38.0	56.2	9.6	9.2	10.2	15.4	30.6	21.8	45.8	37.2	33.4	9.6	39.0	21.6	35.2	44.0	26.2	33.4	6.2
ENSG00000226754	85.6	38.4	23.0	51.2	69.0	19.4	20.2	39.0	63.6		15.6	0.4	70.4	89.0	46.2	68.2	45.6	49.2	31.2
ENSG00000270172	95.2	70.2	57.0	18.8	56.4	52.0	34.0	74.8	77.0	67.2	67.4	2.4	74.6	98.6	72.0	89.4	64.2	52.2	45.4
ENSG00000157193	90.8	58.6	55.2	51.2	66.2	61.2	69.0	62.8	91.6	80.4	10.4	29.6	69.8	96.0	80.2	91.2	74.0	45.0	46.8
ENSG00000234578	52.8	17.4						12.8	15.2				44.4			15.0
ENSG00000228838	47.4	17.8					41.6	27.0	35.6		4.6		54.0	82.0	33.6	77.4		2.6
ENSG00000225675	53.4	38.0						64.6
ENSG00000226938		89.2
ENSG00000236253	69.0	60.4
ENSG00000143006	77.8	78.2
ENSG00000174332	63.4	50.0	74.6		92.0	43.0	68.0	60.6	91.4	30.2	6.0	75.0	87.4	81.2	77.6	70.0	67.2	88.2
ENSG00000058804	13.6	9.2	30.6	56.2	2.8	13.6	10.2	8.8	46.8	57.8	53.2	22.4	7.8	42.4	26.8	68.0	5.0	19.2	32.0
ENSG00000058799	55.4	82.2	3.8	52.0	17.0	15.6	78.4	31.2	79.6	59.2	50.0	66.2	1.6	72.4	75.0	18.4	16.4	3.6	87.6
ENSG00000211452	99.4	99.8	59.2	72.0	34.0	45.2	98.8	0.6	21.2		5.2	90.0	6.4	0.6	15.2	98.0	72.0	31.0	93.4
ENSG00000081870	23.6	69.4	2.4	11.4	25.4	12.6	24.4	8.0	14.2	2.4	9.6	27.6	41.8	1.2	44.6	32.4	9.8	5.4	10.8
ENSG00000116212	53.4	46.8	49.0	20.8	16.8	27.0	35.4	11.0	37.8	2.8	16.2	20.6	16.6	38.8	32.4	29.4	50.0	12.4	11.8
ENSG00000203985		54.4														71.0		97.4
ENSG00000272091	58.8	16.0	36.0	81.0	59.8	65.6	48.2	58.4	73.8	58.0	77.6	54.4	53.2	15.4	43.8	52.2	58.4	55.0	60.4
ENSG00000116209	62.4	83.8	36.2	26.0	2.0	9.0	18.0	4.8	32.8	4.0	37.6	38.8	45.2	6.0	46.0	28.2	40.4	36.6	49.4
ENSG00000203276	44.0	1.0	64.4	74.4	95.8	55.2	69.6	79.2	83.2	76.2	18.6	18.6	40.4	45.2	54.6	59.8	27.8	43.4	19.2
ENSG00000116205	3.6	33.6	7.0	2.2	42.4	24.6	9.8	62.0	49.6	29.0	5.8	2.2	27.2	16.8	9.4	38.4	41.6	26.0	48.6
ENSG00000237611	1.6	32.0	22.4	3.6	42.8	1.8	0.2	29.8	71.8	23.0	2.6	39.4	2.8	3.2	8.2	5.0	64.0	3.6	12.4
ENSG00000212670	46.4	24.8	21.4	39.6	33.6	40.4	33.8	6.2	75.4	53.4	54.8	31.8	30.4	53.8	45.8	37.0	14.4	35.6	54.0
ENSG00000157211	40.6	73.6			97.4	59.0	84.0	59.0			26.6		63.0	86.8			81.8	23.4
ENSG00000248835	63.4	4.6	45.8	0.6	45.6	2.2	34.2	5.8	53.8	46.8	36.2	40.6	37.4	53.0	46.4	49.8	22.6	36.8	23.8
ENSG00000215883	28.2	2.2	2.8	4.2	25.2	5.6	3.8	10.8	14.8	0.4	20.4	7.4	18.2	1.2	1.0	10.6	26.4	17.6	26.2
ENSG00000116221	25.8	11.4	46.6	15.6	25.0	21.8	65.2	56.0	6.2	28.4	14.6	72.6	33.6	21.8	19.0	43.0	20.6	58.6	46.4
ENSG00000157216	21.2	50.2	15.6	73.6	59.6	59.0	3.2	80.4	89.4	30.0	80.4	88.8	76.0	48.8	89.6	72.6	14.2	50.6	72.6
ENSG00000235741		28.4														72.4
ENSG00000162390	86.2	90.4	63.2	88.0	91.4	35.2	71.6	70.4	61.6	96.8	53.4	59.2	72.4	56.8	64.4	88.4	19.4	43.4	11.4
ENSG00000162391	66.4	54.6	48.2	43.8	83.0	4.6	98.6	4.8	42.4		2.4	99.8	28.8	88.2	2.8	21.8	62.2
ENSG00000271723	51.6	20.4	65.6	44.4	39.8	9.6		17.8	45.8		9.0		25.0		1.0	23.2		2.8
ENSG00000184313	83.6	82.4	87.2	90.4	90.6	18.2	44.6	53.8	71.4	92.0	48.6	89.0	60.2	74.8	59.0	66.0	33.0	44.4
ENSG00000243725	7.2	21.6	12.8	36.2	10.6	12.4	8.4	21.2	9.2	4.2	1.2	13.2	16.2	2.0	1.2	11.4	26.4	3.6	1.6
ENSG00000162396	41.2	11.2	57.6	28.0	32.2	23.6	36.4	38.8	40.4	23.8	43.2	52.8	12.2	25.4	30.0	20.6	28.0	49.4	39.0
ENSG00000006555	68.4	92.0	6.8	98.0	33.0	71.6	89.4	73.8	91.4		28.6	37.0	55.2	44.8	99.4	71.8	85.2	69.4	61.2
ENSG00000237453	42.6	66.6				49.2										59.8	26.4
ENSG00000162398		77.0				70.0						21.8	50.4			94.4	68.4	26.4
ENSG00000116133	98.8	78.0	92.6	98.8	93.2	62.8	92.4	87.0	98.4	88.4	96.4	30.2	81.8	97.8	99.2	55.6	73.8	90.6	70.4
ENSG00000242396	85.4	85.6	79.2	95.6	57.4	85.2	80.6	70.8	94.2	92.0	96.8	98.6	72.2	86.2	81.2	86.8	77.6	90.8	40.6
ENSG00000233203	15.6	84.2				12.4						56.0	2.4			24.0
ENSG00000143001	85.0	21.6			91.4	73.4	81.8	42.8	95.8	49.8	96.6	1.6	20.6		91.0	28.0	35.8	54.4
ENSG00000233271	68.2	23.0			85.4	54.0	80.8	36.6	94.0		93.0	8.4	22.6		86.2	30.8	20.0	29.8
ENSG00000162399		44.6						69.6					53.6
ENSG00000169174	22.4	59.8			56.8	93.0	88.4	80.6	99.8		92.2	53.8	95.6		74.4	98.8	99.0	92.6	97.8
ENSG00000162402	24.4	21.4	39.6	33.4	54.4	21.6	37.8	62.4	10.8	38.8	82.4	11.6	33.4	59.8	88.2	4.2	45.2	31.8	15.2
ENSG00000234810		29.4	1.6		66.6	80.4	78.6		34.2		68.2			68.4	71.2		69.4
ENSG00000233147		43.4				21.0					74.0				12.6		78.0
ENSG00000230250		87.0
ENSG00000233079	3.8	82.0
ENSG00000235612	99.0	73.8
ENSG00000260971	56.0	94.0	46.4	21.0	55.6	92.4	87.6		73.4	83.6	81.8	81.4		72.6	91.8		63.2	70.6
ENSG00000223956	34.8	18.6										92.0		54.4
ENSG00000162407	84.4	99.8	43.4	52.0	75.8	78.6	61.0	98.6	36.8	70.4	82.0	35.4	98.4	66.4	79.6	85.0	91.8	73.2	70.2
ENSG00000162409	68.0	32.0	86.4	61.8	77.6	92.0	95.8	74.8	72.4	86.2	57.0	83.6	60.0	93.2	84.4	93.4	81.4	89.0	97.6
ENSG00000187889	89.6	65.4	65.4	92.4	37.0		92.4	61.6		90.4		79.0	96.6			92.4		79.6
ENSG00000157131		63.6										41.0						87.2
ENSG00000021852		71.8										46.2						90.8
ENSG00000236341		63.2						15.8			39.2	32.2	32.2
ENSG00000173406	96.4	41.6	99.4	99.2	57.4	91.0	74.8	80.4	99.2	45.6	96.4	70.4	46.4	98.0	97.4	78.4	58.2	86.0
ENSG00000226759		77.6
ENSG00000223416					64.8	42.0										40.8	89.6
ENSG00000162600	60.6	18.4	39.2	68.2	4.8	41.6	23.8	53.2	60.4	71.8	55.8	23.8	48.0	50.4	48.2	55.4	51.8	56.6	51.8
ENSG00000184292	58.6	90.8	91.6	30.6	66.6	45.8	96.8	66.6	90.0	57.8	99.0	91.6	59.4	85.2	96.0	73.2	81.8	95.6	86.4
ENSG00000185839	27.4	44.8	16.0	63.0	1.0	14.0	65.6	51.2	36.0	11.8	31.6	58.0	67.8	39.0	21.4	36.6	41.6	14.0	9.8
ENSG00000162601	68.4	75.4	38.0	49.8	82.8	68.2	63.6	50.6	37.2	48.4	69.8	58.6	19.6	39.0	79.2	36.4	68.4	23.2	67.8
ENSG00000177606	98.2	94.2	90.4	100.0	99.2	99.2	94.4	97.8	99.2	94.8	83.0	98.8	80.2	97.8	99.0	63.2	97.2	98.2	93.2
ENSG00000234807	16.4	78.4	75.0	75.8	60.0	59.0	26.6	3.2	4.4		65.2		27.2	80.2	18.2			39.8
ENSG00000232453	40.2	9.2	7.4	48.2	24.8	56.6	5.0	54.6	23.0	11.6	25.6	9.4	76.0	24.6	10.0	16.8	11.2	24.8	42.4
ENSG00000230812	21.2		63.0				0.6		51.2	39.2	24.4		60.2	83.0	80.4			64.4
ENSG00000237352							4.0	25.0	65.6				53.6			97.8
ENSG00000224609		76.0			83.6		56.4	17.4	95.8	92.6	85.0			91.8	57.4			62.2
ENSG00000270457	71.2	58.4				16.8	15.4	38.0	35.0	45.8			48.4	18.4	26.8
ENSG00000172456	56.8	13.4	4.0	53.0	21.6	8.6	15.4	46.6	42.6	69.4	65.2	86.6	33.0	49.6	53.0	37.6	51.2	46.4	74.2
ENSG00000226883	23.8	2.6				86.0					28.4	68.4	35.0			29.8		36.8
ENSG00000231816	8.2				37.6	89.0	29.6			35.4	57.0	81.8	18.6	11.8	9.8		60.8	81.2
ENSG00000134709	65.8	73.0	69.8	66.2	21.4	68.0	93.4	71.6	48.2	68.0	36.8	77.6	93.6	99.0	53.2	62.8	81.0	77.6	42.6
ENSG00000134716	74.6	59.6	79.8	87.2	30.4	88.0	90.2	95.0	71.8	99.2	88.0	46.6	96.2	45.6	83.0	86.4	92.6	81.4	78.8
ENSG00000162598		63.4				61.6		97.0	89.6						92.2		19.0	91.0
ENSG00000226476	37.4	71.4						48.2	11.0		35.4		85.4			74.8
ENSG00000231252	61.4	56.0	66.8			55.6		88.8	32.4		49.0		74.0					60.2
ENSG00000162599	27.2	93.6	3.8	20.2	38.2	22.8	54.0	94.6	42.8	50.6	55.0	45.6	66.0	24.4	74.0	19.4	32.4	68.8	51.4
ENSG00000237928	45.4	92.0	67.2		92.6		80.6	50.2	86.4	96.6	80.4		39.4	82.6	28.4			75.4
ENSG00000237853		76.6	60.8		4.8
ENSG00000223920		78.6
ENSG00000162604	26.2	10.0	33.8	19.4	14.4	3.8	10.0	14.8	63.0	5.4	24.8	31.0	25.6	19.2	68.2	8.2	19.2	28.0	50.2
ENSG00000271200	56.8	67.2	33.8	46.6	17.2	67.2	30.4	16.4	37.4	26.0	61.6		72.8	55.2	48.8	43.2		17.2
ENSG00000132849	63.4	93.4	85.8	91.8	52.6	63.0	92.6	32.6	57.4	79.4	35.0	40.4	87.2	25.8	70.0	40.8	31.8	78.2	82.2
ENSG00000240563	89.4	83.4			92.2	62.4	91.2				84.8	74.8	78.4	92.4	77.6			36.4
ENSG00000132854	93.0	57.4	94.8	80.4	58.8	91.2	91.0	57.4	95.0		97.0	78.6	77.0	96.8	65.6	76.6	91.0	87.4
ENSG00000162607	23.0	37.6	32.8	17.2	50.8	4.0	0.2	54.4	40.2	24.4	49.2	20.8	43.2	20.6	26.6	43.6	50.6	12.6	77.4
ENSG00000116641	47.2	58.8	29.4	18.8	24.4	17.2	9.6	85.0	21.6	18.6	43.6	24.0	7.0	24.2	19.0	12.6	16.2	8.6	19.0
ENSG00000132855	30.8	4.8	58.6		19.0	69.2	71.2		79.0		64.0	21.4	48.6	46.6	26.0	66.8	20.4
ENSG00000269624		41.6				37.8			84.2			52.2	64.6		47.4
ENSG00000235545	4.0	38.8	41.8				39.2	44.8	66.6		64.6	68.0	50.8				39.8
ENSG00000125703	67.4	5.6	17.2	30.4	8.4	3.4	29.6	26.2	70.4	45.6	48.6	34.2	29.0	43.2	46.4	23.4	13.0	50.2	26.0
ENSG00000271593		63.2									80.6
ENSG00000224209		45.2									60.2
ENSG00000230798	46.6	41.8	92.4	92.6	75.0	56.0	95.6			24.0	88.2				56.2	39.0	7.8
ENSG00000187140	86.2	25.6	93.6	94.8	94.2	77.6	97.0		70.6	76.6	94.4	38.8		94.8	77.6	61.6	12.4
ENSG00000088035	15.0	15.0	42.4	40.6	32.2	15.0	4.2	26.6	21.2	52.0	9.8	10.0	46.2	43.4	17.4	8.8	16.2	37.2	20.6
ENSG00000142856	80.4	18.8	68.2	70.4	84.2	67.6	34.8	76.8	53.2	15.4	67.4	15.2	38.2	53.2	72.0	23.6	36.0	35.6	59.6
ENSG00000203965	29.0	17.4	53.6	31.4	31.2	35.0	18.2	40.6	62.8	97.0	28.4	17.4	50.8	37.8	14.4	38.2	25.0	46.2	87.2
ENSG00000116652	50.8	4.0	55.2	35.4	39.2	20.0	26.6	79.2	41.2	96.8	7.0	31.0	23.0	9.8	29.8	19.0	13.8	4.8
ENSG00000079739	71.6	84.4	81.0	57.6	13.0	74.6	95.6	64.0	45.2	66.4	63.8	39.6	47.2	95.0	60.0	33.4	57.0	62.8	64.6
ENSG00000244256	11.6	5.8	64.8	41.0		67.4	34.0	24.4	51.6	41.2	0.8	63.2	21.6	25.4	41.4	58.0	29.0	17.2
ENSG00000185483	66.8	1.0	90.0	78.4	32.6	79.6	59.6	61.4	88.8	18.2	88.2	96.4	86.8	69.4	76.0	71.0	72.6	75.4
ENSG00000223949		81.4	69.2			81.8			70.8		86.0			96.0	40.4			86.0
ENSG00000177414		75.4						78.6
ENSG00000158966	53.8	89.8	81.4	66.8	70.6	79.4	68.6	73.4	64.2	67.6	74.0	58.0	94.2	73.8	87.6	60.6	65.4	57.0	43.0
ENSG00000162437	18.6	16.2	83.6	77.0	71.0	22.4	31.6	42.8	73.8	73.8	41.8	38.6	36.2	33.0	80.2	43.8	54.0	56.8	94.0
ENSG00000162434	25.2	87.0	89.0	88.6	90.4	80.4	36.4	22.2	34.2	51.4	68.4	92.2	81.0	39.2	60.6	78.8	72.0	66.4	13.6
ENSG00000226891	76.2	54.0	43.6	48.2	41.4	51.4	48.4	69.4	55.8	74.6	45.4	64.2	71.0	33.8	60.8	36.4	36.2	29.0
ENSG00000185031	63.8	74.8	45.4		84.6	75.0	37.6		89.2		43.6		18.2	27.0	48.2	15.0	57.4	62.6
ENSG00000272506	5.8	12.4			15.2	57.0	31.6	19.6	3.6		62.4	28.6	64.4	28.0	16.6		34.6	4.2	85.0
ENSG00000162433	95.6	57.4	85.8	82.0	72.2	81.8	55.8	78.0	89.2	85.8	80.8	49.6	65.2	97.8	84.6	72.4	76.2	92.6	82.8
ENSG00000116675	11.6	19.6	91.4	81.2	53.6	38.8	65.8	61.0	27.2	54.8	83.0	66.4	87.8	73.0	46.0	66.2	54.4	66.8	89.4
ENSG00000213625	26.8	95.0	14.4	21.0	64.8	9.2	21.4	93.6	4.6	25.8	33.2	16.8	70.2	9.6	14.4	20.2	13.6	30.4	79.6
ENSG00000116678	97.8	78.2	97.0	89.8	61.6	95.0	84.4	88.0	86.8	90.2	88.2	91.8	89.0	93.8	85.8	96.8	95.2	89.0	49.2
ENSG00000224570												98.6
ENSG00000184588	93.6	27.4	87.6	99.2	98.0	96.0	99.0	44.8	98.4	99.8	90.8	97.8	95.0	94.2	94.4	94.0	86.2	74.0	99.4
ENSG00000118473	61.6	31.6	81.4	80.6	97.2	81.4	95.6	71.4	73.8	59.8	83.8	94.0	57.4	89.2	72.2	68.8	79.8	83.6	84.0
ENSG00000248458	69.4	36.2	92.4		76.4		93.6	68.8	83.4		87.4		79.8	84.0	80.4			74.4
ENSG00000152760	79.0	97.6	98.2	96.8	82.0	87.8	78.8	52.8	73.6	98.6	80.4	97.4	69.2	92.2	68.2	97.8	79.0	85.8	71.0
ENSG00000172410	75.4	57.0						81.2
ENSG00000152763	47.4	66.6	41.2	8.0	9.6	87.4	27.4	8.4	4.4	32.2	50.0	46.8	33.6	13.8	22.6	18.0	18.8	87.0	31.8
ENSG00000198160	38.6	4.6	22.6	21.4	32.6	37.6	53.0	49.8	11.0	24.8	22.2	35.6	47.4	20.2	53.4	33.2	37.8	7.0	63.4
ENSG00000116704	59.2	9.8	58.8	53.4	35.6	73.8	23.2	38.6	38.4	61.4	16.6	68.6	5.8	59.8	27.4	39.6	71.6	19.2	40.6
ENSG00000203963		62.6						25.8					97.6
ENSG00000162594		74.2										59.2				39.4
ENSG00000081985	45.4	54.8	47.4	17.0	73.0	35.0	23.2	89.8	63.8	96.4	46.6	19.2	89.4	47.0	17.2	61.2	45.8	65.0	90.2
ENSG00000142864	25.0	35.6	13.0	38.2	19.6	17.0	15.2	11.4	11.6	0.8	53.0	8.6	29.6	55.2	3.4	26.0	45.2	19.2	1.0
ENSG00000235200												88.2
ENSG00000116717	96.4	90.2	96.4	73.8	86.6	98.6	94.4	98.8	89.2	99.4	89.2	92.8	98.4	78.6	95.4	96.8	96.4	99.6	85.2
ENSG00000172380	55.0	95.8	44.0	96.2	31.0	67.4	47.8	89.4	46.2	53.2	50.4	20.6	88.0	49.8	5.4	22.0	68.8	76.4	65.8
ENSG00000232284	32.2	36.2	3.6	0.6	50.0	1.6	40.4	74.8	18.4	22.4	0.2	16.2	61.4	9.2	7.8	36.4	6.0	8.8	50.8
ENSG00000162595	83.6	78.0	99.6	98.0	96.4	67.8	40.2	2.8	71.2	64.4	55.4	70.2	52.6	45.4	68.6	65.0	90.0	70.8
ENSG00000228431					91.6	34.4					26.2					5.8
ENSG00000116729	84.2	56.6	65.2	78.0	28.2	73.6	70.6	97.6	56.0	68.0	68.0	82.2	93.2	56.8	73.6	56.6	84.4	44.4	85.2
ENSG00000234383	24.6	41.4	71.6	38.8	7.6	65.6	45.2	7.8	22.2	8.0	63.2	80.8	49.2	23.0	7.0	4.4	18.0	4.4
ENSG00000116745		78.0						82.2					71.6
ENSG00000024526	85.6	54.8	93.4	59.0	55.6	65.6	94.6	74.4	19.6		91.0			69.2	15.4	68.0	83.4	88.6	87.2
ENSG00000233589		18.0				39.2										5.0	59.2
ENSG00000033122	75.2	15.0	60.4	92.6	76.8	54.0	88.0	78.0	31.6	90.8	90.4	65.6	52.4	20.4	58.8	18.4	47.0	41.0	0.2
ENSG00000237919	24.8	85.0	79.8					4.2			50.0		88.4
ENSG00000066557	21.0	21.4	26.0	53.8	27.0	12.6	21.6	70.8	17.6	6.0	11.8	32.4	58.0	8.8	32.4	30.8	17.8	26.2	66.2
ENSG00000116754	23.8	35.8	33.4	23.0	44.4	45.0	16.8	5.6	53.0	26.8	56.2	24.4	18.0	6.8	53.0	33.0	36.0	26.4	58.2
ENSG00000118454	13.8	50.8	24.2	32.0	45.0	36.4	4.8	18.2	7.6	11.2	19.0	9.6	33.2	10.0	36.2	4.2	76.2	3.8	54.0
ENSG00000197568	36.4	34.0	30.0	15.2	58.0	38.0	19.4	55.2	56.4	42.6	82.6	25.8	82.6	40.0	57.2	38.4	16.0	47.0	49.0
ENSG00000226088	5.6	74.6	33.8		42.4	8.0	84.0	40.4			44.8		19.8	70.6			3.8	68.2
ENSG00000116761	80.8	25.2	99.2	26.2	60.6	70.0	45.8	51.4	97.6	78.4	96.0	96.6	65.6	63.2	96.8	85.8	45.8	74.0	67.8
ENSG00000271992	72.6	16.0			7.4		26.0	20.6	70.2	59.4	78.6	70.6	77.2	44.8	71.8			50.8
ENSG00000050628	94.8	75.0	83.6	88.4	77.0	86.0	94.6	95.8	74.2	69.0	97.2	72.0	57.8	99.2	87.2	70.0	94.6	87.8	13.0
ENSG00000235782							85.8							85.8
ENSG00000269933					53.4	8.8	58.6	92.2	32.4					86.2	49.0		87.6
ENSG00000235079	76.4	2.8	8.0	53.4	58.4	26.2	21.8	4.2	19.8	14.4	39.8	16.2	41.8	5.2	68.4	19.8	21.4	9.4	45.0
ENSG00000132485	63.2	22.0	51.6	62.4	66.2	48.6	25.0	23.2	46.6	34.4	41.2	49.8	1.6	18.6	64.4	63.2	60.6	16.2	67.6
ENSG00000229956	22.4	12.2	5.8	9.0	12.4	30.0	7.8	20.6	7.0	8.6	46.0	52.4	12.8	11.0	0.6	27.8	66.8	7.8
ENSG00000172260	90.6	86.0	93.2	80.6	79.6	76.0	89.0	81.2	78.6	86.8	96.0	53.4	80.0	87.8	80.6	94.2	80.4	87.6	52.2
ENSG00000233994	61.0	52.0	19.4	60.4	70.4	20.0	36.4	67.4	32.0	27.8	48.6	89.0	58.6	66.8	47.6	47.6	47.0	56.4	41.4
ENSG00000233973		96.0
ENSG00000162620	55.4	76.4	46.8	69.6	49.2		82.4	46.8	51.4	71.6	67.8	12.8	69.2	83.4	54.0	48.2		79.6
ENSG00000254685	11.6	21.6	42.4	12.0	6.0	43.0	39.2	16.4	14.2	28.4	24.0	46.0	57.8	63.2	33.8	42.2	59.8	42.6	79.8
ENSG00000116783		36.6	73.4	63.2	64.8			12.4			43.2		37.4
ENSG00000259030	72.8	33.4	53.4	69.2		36.0	43.2	8.4	21.2		39.2		2.8	22.0	32.2		30.8	4.4
ENSG00000237324	58.8	36.2	66.8	74.0	84.4	42.6	16.6	8.0	10.0	41.2	45.4	16.4	0.4	55.6	43.8		52.8	45.2
ENSG00000233894		72.8	33.8	77.8				8.2	27.4		47.2		15.8		18.4
ENSG00000162621		62.0	73.6	93.8				72.0					30.2
ENSG00000178965	87.8	86.4			71.2	51.4	98.6	75.4	76.4		75.8	82.6	92.2	96.8	61.2			95.2
ENSG00000234497		56.6						53.2					11.8
ENSG00000272864	39.4	68.4	22.0	76.2	74.6	49.2	36.8	43.2	64.2	80.0	81.6	48.4	95.2	80.6	67.0	88.8	48.6	57.0
ENSG00000116791	50.8	89.2	60.8	81.4	41.8	28.6	63.0	39.0	55.8	79.8	63.8	47.8	62.8	75.6	44.4	74.0	21.0	73.8	67.2
ENSG00000162623	14.6	35.8	51.0	37.8	37.6	0.2	20.4	2.0	21.8	1.8	3.6	2.0	54.6	36.4	27.4	9.0	14.4	36.0	20.8
ENSG00000261213		19.8
ENSG00000224127		32.6
ENSG00000162624	65.8	50.8														80.2
ENSG00000224149		58.6
ENSG00000137968	99.6	74.8	60.6	92.0	63.4	98.0	88.2	78.2	81.0	99.8	54.8	80.6	64.4	87.0	62.2	96.0	93.2	88.4
ENSG00000230863		82.2
ENSG00000117054	70.0	40.0	90.0	84.2	26.8	91.6	39.2	68.8	45.8	86.8	53.6	73.2	58.2	84.6	53.6	83.4	45.2	62.0	44.0
ENSG00000181227	35.4	28.6	36.8	25.6	24.6	43.8	32.0	10.8	36.4	10.4	63.2	55.0	31.6	23.0	25.2	34.2	38.2	47.2
ENSG00000137955	32.8	70.4	6.8	13.6	55.8	70.6	18.6	43.8	68.4	64.2	57.2	2.2	16.4	71.6	43.0	37.8	36.2	47.8	54.0
ENSG00000057468	98.0	43.4	67.2	98.2	68.0	96.6	90.8	96.2	60.4	67.8	67.8	16.6	94.4	94.4	80.0	92.2	99.0	55.4
ENSG00000154007		88.2
ENSG00000225605		44.0
ENSG00000184005	61.0	99.0	66.8	83.8	43.2	58.2	94.2	86.0	18.6	65.6	73.4	71.6	72.0	79.0	83.0	63.2	74.8	88.4	92.8
ENSG00000226415	45.8	42.8	75.4	76.6	18.2	71.4	74.2	81.0	72.4	84.2	54.0	64.0	56.2	21.4	49.8	30.8	66.2	29.0	86.6
ENSG00000117069	19.0	82.6	78.2	75.6	72.4	81.8	98.8	84.6	90.0		84.4		29.4	83.8	82.2	66.4	48.6	67.4
ENSG00000142892	62.6	59.0	55.0	56.0	17.0	15.0	22.6	27.2	20.8	26.8	66.6	52.8	74.4	11.2	62.2	25.6	7.6	55.0	60.8
ENSG00000226084	90.2	80.4	37.8	36.8	84.6	55.0	54.8	57.2	70.2	64.0	70.0	50.4	54.2	24.6	72.4	6.0	84.2	44.6	77.8
ENSG00000154027	78.8	55.0	85.6	67.8	97.4	68.0	95.0	68.0	72.0	82.6	96.6	6.4	71.0	74.8	92.8	42.8	69.8	96.2	94.4
ENSG00000036549	27.4	71.4	25.8	16.4	21.2	23.2	6.8	4.2	34.0	14.4	3.6	3.0	3.0	54.0	31.6	10.4	13.2	25.0	46.0
ENSG00000077254	3.8	38.0	24.4	24.4	66.8	4.4	56.0	30.0	39.6	9.8	34.4	6.6	41.6	34.2	64.0	26.4	2.8	7.6	47.2
ENSG00000180488	46.4	65.2	47.8	38.4	69.4	7.2	33.6	42.8	46.8	39.2	38.6	26.8	55.0	40.6	60.2	37.8	9.2	42.6	42.0
ENSG00000219201	28.4	18.2	56.8	53.6	85.2	21.0	69.8	25.0	32.6	2.4	64.6	31.8	54.6	12.2	51.0	31.4	18.6	51.4	28.8
ENSG00000235613	32.6	3.4				53.0	52.4	86.8	53.8		11.2		56.8	62.4		36.2	84.6	79.8
ENSG00000235927	36.0	15.8	95.2	91.2	95.4	24.6	55.2	59.4	76.2	82.0	56.0	38.4	96.0	48.0	47.2	64.0	55.0	10.6
ENSG00000162614	89.4	35.0	79.4	76.2	94.0	78.8	92.4	70.8	94.6	73.8	95.0	92.8	52.0	91.2	74.4	97.8	89.0	88.2	64.2
ENSG00000162613	44.8	86.4	3.6	32.8	83.6	63.4	37.2	2.6	65.0	71.2	36.8	21.4	96.4	56.6	67.6	41.6	62.2	62.8	33.4
ENSG00000162616	81.6	45.0	85.4	97.4	93.8	86.2	81.4	39.2	93.6	95.0	73.6	98.8	53.6	80.4	78.0	75.6	77.8	77.8	79.8
ENSG00000273338	19.2	17.2	91.2	74.2	62.0	96.2	97.6		98.0	59.8	97.2	64.2	78.0	96.6	94.0	60.4	93.8	75.4
ENSG00000213561		24.8		18.4	25.4		18.4		39.6		13.8	73.2	18.2	80.6		32.4
ENSG00000137960	48.6	25.2	63.0	64.4	50.6	65.2	74.2	76.6	31.2	33.8	60.2	56.6	35.4	76.4	45.0	26.6	73.8	62.4
ENSG00000237413		77.0									16.6	60.4		51.8			75.8	87.6
ENSG00000122420	94.4	90.0	89.6	88.0	91.4	32.8	91.6	89.8	98.0	97.0	76.0	88.2	94.4	96.6	94.4	83.0	90.8	98.8	57.2
ENSG00000137959	88.2	82.6	81.6	98.8	92.6	93.2	92.8	89.6	94.2	85.0	96.2	99.0	100.0	94.2	99.0	65.4	51.8	86.0	95.4
ENSG00000137965	63.4	85.4	85.6	97.0	69.4	51.2	80.0	81.2	75.0	65.4	85.4	96.2	99.6	78.4	97.0	80.6	62.0	79.4	87.4
ENSG00000162618	91.4	93.8	95.0	78.0	91.6	94.0	96.0	90.0	94.2	87.8	82.8	72.8	88.2	92.2	91.4	82.6	76.8	83.8	81.4
ENSG00000230787					26.2		72.8				57.4			81.6
ENSG00000234184																			72.0
ENSG00000117114	37.6	99.0	78.0	69.0	55.8	74.2	42.8	68.8	32.8	60.2	65.0	12.4	69.8	68.8	53.8	79.2	75.6	78.0	15.0
ENSG00000227288	16.2	23.8	10.2	67.0	70.2	30.6	5.4		57.6	74.2	59.4	13.0	43.4	25.0	10.0	5.0	20.6	5.4	13.8
ENSG00000215875						29.0										61.2	83.6
ENSG00000236268	47.0	43.0						76.6
ENSG00000231364		83.0
ENSG00000233008	34.6	55.0	28.6	23.0	29.2	3.8	61.8	40.8	74.8			82.0				1.4	35.6
ENSG00000137941	61.0	36.2	69.6	44.0	50.8	51.4	90.8	88.2	74.6	81.4	74.4	60.6	55.2	80.0	57.8	83.0	64.6	88.6	17.4
ENSG00000233061	57.8	85.0	80.2		8.0			87.2	75.2		75.0		76.4		73.8
ENSG00000271576	66.8	9.8	62.8	17.6	46.0	65.8	28.2	25.8	48.2	81.4	47.4	79.2	72.2	46.8	58.0	64.6	40.0	37.0	39.4
ENSG00000142875	44.8	83.2	64.2	80.4	63.0	41.6	46.0	48.0	62.4	63.0	35.2	48.2	50.8	29.8	44.2	44.0	23.0	68.6	87.4
ENSG00000203943	48.2	48.2	66.6	12.6	23.8	53.6	34.6	31.2	58.2	88.4	55.2	87.6	30.8	18.0	63.2	48.8	43.6	31.2
ENSG00000249237	39.2	33.6	54.6	21.6	24.6	40.6	25.6	15.8	81.4	77.6	70.6		1.6	20.4	43.8	51.4	30.4	37.8
ENSG00000240520	14.4	35.8						0.6
ENSG00000137976	92.8	34.6					100.0	11.4		87.4			66.6					81.6
ENSG00000117133	9.0	8.0	8.6	56.2	2.0	32.6	32.4	12.4	25.6	15.8	63.4	12.8	35.2	51.6	64.8	53.2	59.4	6.6	2.6
ENSG00000174021	49.0	36.8	30.0	25.2	57.4	71.4	75.4	87.0	48.6	46.8	63.8	10.8	91.2	46.6	88.0	41.4	19.2	36.2	85.8
ENSG00000122432	3.6	61.4	3.2	1.2	8.6	0.2	1.8	47.4	2.4	4.0	1.4	22.4	1.4	0.4	4.0	0.4	0.2	1.6	70.8
ENSG00000117151	28.4	50.8	24.2	18.0	42.8	50.8	8.8	67.6	17.0	37.0	53.8	75.2	31.0	35.2	75.0	17.4	32.8	61.4	68.6
ENSG00000180869		75.4
ENSG00000117155	67.4	71.4	76.8	89.2	69.6	26.2	22.0	84.4	68.2	83.2	6.6	85.6	77.2	31.4	74.0	47.4	57.6	58.0	39.0
ENSG00000171517		64.2	86.8	87.0		66.2	96.4	98.8				49.8	99.2	27.0		58.2	66.8	72.6
ENSG00000153898	62.8	28.6	70.6	74.2	61.6	82.8	51.0	78.0	83.2	97.6	50.2	39.4		75.4	46.6	85.4	49.6	38.8	82.8
ENSG00000162643	68.4	73.8	75.2	79.2	59.0	80.6	14.6	53.0	81.6		89.4			93.0		89.2	77.0	89.4
ENSG00000055732	88.6	26.8	92.8	62.8	72.6	88.4	98.0	84.4	89.8	41.0	94.0	37.2	77.2	92.6	87.0	74.2	89.8	81.6	81.2
ENSG00000097096	71.0	27.8	66.6	66.4	97.8	27.6	47.6	6.6	61.6	63.0	36.0	20.6	64.8	32.2	2.0	17.4	22.6	57.8
ENSG00000162642	15.0	0.6	5.0	2.0	21.2	20.0	4.2	30.0	13.8	3.8	6.6	31.0	19.8	4.4	8.4	25.8	27.0	2.6	11.8
ENSG00000142867	27.2	5.4	12.6	24.8	4.4	70.8	35.4	33.6	41.8	21.6	34.0	27.0	62.2	79.4	37.0	96.8	63.8	12.8	66.8
ENSG00000223653	8.8	58.0	69.6		76.2	25.4	6.2		72.0		72.0	32.8	53.8	26.2	18.6		59.6	21.6
ENSG00000153904	89.2	24.6	89.8	98.8	98.4	43.2	78.6	79.4	88.0	96.2	83.2	50.4	96.2	76.4	88.2	85.8	68.6	73.4	21.2
ENSG00000273264		49.6					75.6	33.4			2.8	1.8		93.6			58.0
ENSG00000142871	99.0	96.0	98.8	99.8	99.8	99.4	90.4	98.8	98.6	97.8	99.0	96.8	97.0	96.8	98.6	99.8	98.4	92.4	87.6
ENSG00000117174	4.8	41.0	19.4	3.2	13.0	3.0	3.0	30.2	39.6	10.4	20.0	6.6	39.6	30.2	8.6	27.2	18.2	56.8	47.2
ENSG00000171502	65.8	22.4	90.8	81.2	97.2	92.0	50.2	95.0	90.8	76.6	91.8	43.2	89.2	75.8	94.2	20.2	64.8	69.6	74.4
ENSG00000122417	49.8	46.6	85.4	84.6	75.4	58.0	53.0	44.0	71.4	57.6	80.8	84.6	25.0	73.4	68.4	51.8	78.8	83.6	20.8
ENSG00000137975	92.2	66.6	58.8		75.6	95.4	100.0	81.8	27.2		76.8	58.2		90.0	99.2	71.8	95.2	95.2
ENSG00000016490		40.6	91.8			13.2						80.2				70.4
ENSG00000016602	91.2	39.0	47.8		90.0	96.8	89.6	99.4	67.2		67.2	35.6	70.6	40.0	100.0	78.4	91.4
ENSG00000224466																95.4
ENSG00000236915		49.4				69.8		45.0								62.8
ENSG00000153923		13.0														80.4		89.0
ENSG00000261737	11.6	33.4	1.0	16.0	21.4	6.0	41.0	61.6	3.8	67.4	25.2	21.8	45.4	45.0	8.6	28.8	14.6	28.8	75.0
ENSG00000097033	13.0	0.6	56.8	89.0	45.4	26.6	54.6	74.6	21.2	54.4	47.2	42.2	58.2	50.8	30.8	21.4	31.4	26.8	70.4
ENSG00000183291	54.2	92.6	11.2	41.6	21.0	26.6	42.2	42.6	64.0	3.0	65.0	43.6	75.4	46.2	83.0	47.8	50.8	55.2	32.4
ENSG00000153936	57.8	23.0	23.0	57.0	15.4	26.8	26.8	54.0	65.0	29.4	20.6	36.4	35.6	56.6	40.4	16.0	2.0	63.0	77.8
ENSG00000267272	58.6	6.6	58.8	50.8	60.6	30.0	39.4	24.2	92.4		30.0			41.0	65.8	24.6	79.6	71.4
ENSG00000143013	11.2	55.2	48.8	66.2	88.8	37.8	49.6	73.6	72.8	32.0	29.4	55.6	30.0	57.4	61.8	48.0	47.4	32.4	4.8
ENSG00000227290		71.6						20.0
ENSG00000224235								85.2
ENSG00000065243	27.8	69.0	35.4	12.4	33.0	20.4	35.2	57.2	21.6	8.8	18.0	23.6	21.0	44.2	41.4	35.8	18.4	11.0	74.2
ENSG00000241975	45.6	86.4	18.2	9.6	31.0	71.8	44.6	14.0	27.4	23.0	47.4	17.0	60.6	41.2	53.0	34.8	42.0	18.2	53.2
ENSG00000137947	29.0	26.8	38.8	0.2	4.6	43.8	14.8	11.2	62.0	7.0	62.4	2.2	7.0	10.2	78.6	67.0	76.0	5.6	58.4
ENSG00000137944	35.6	69.0	22.0	42.4	38.4	33.0	50.2	63.8	78.0	60.0	79.4	80.6	57.4	51.6	58.4	50.4	54.2	6.2	40.0
ENSG00000213516	35.2	19.4	29.0	43.0	70.0	17.4	12.2	63.6	58.8	20.8	31.4	16.2	18.2	20.2	45.4	79.4	4.6	34.8	43.8
ENSG00000117226	69.6	93.8	82.6	83.6	65.0	78.0	66.6	93.8	61.6	59.2	85.0	61.0	99.6	76.6	89.2	80.4	29.4	87.0	82.8
ENSG00000117228	95.6	90.2	94.0	97.0	80.6	88.6	92.2	98.2	84.0	92.4	96.2	95.4	100.0	97.6	50.4	97.2	87.4	93.2	87.4
ENSG00000234518	13.8	2.6	23.6	39.0	37.6	43.6	27.2	20.6	6.6	16.6	40.8	58.0	94.2	55.8	30.4	28.8	16.0	83.0	60.6
ENSG00000162645	92.0	41.2	87.2	89.8	73.4	74.4	72.2	99.6	50.6	85.6	75.6	96.0	99.6	82.4	37.4	86.6	71.2	93.0	43.6
ENSG00000213512	86.6	45.8									85.6	94.6						61.6
ENSG00000162654	64.0	94.4	91.8	99.0	55.6	71.6	86.0	83.8	95.8	82.0	93.8	67.6	99.4	97.8	89.8	97.0	57.6	91.4	82.2
ENSG00000154451	72.6	59.2	75.0	84.6	63.2	49.4	66.2	70.0	83.8	72.6	87.6	83.4	99.4	83.4	86.4	94.6	93.4	92.2	91.6
ENSG00000237568	68.4	20.4			27.8	41.6	16.0		19.2		69.2	72.2		40.6		66.6		54.0	72.4
ENSG00000183347	92.6	54.6	7.6		99.0	99.0	39.2	18.2	14.4		19.2	57.8	88.0		99.8	78.8	89.8	97.8	55.6
ENSG00000225492	47.2	95.8	29.4	92.8	41.6	27.0	24.0	81.6	67.2	48.0	93.8	28.8	99.0	68.6	68.4	54.0	65.6	82.0
ENSG00000197147	14.4	58.4	73.4	53.8	59.4	40.2	61.2	89.2	31.6	86.2	90.2	30.2	79.8	92.8	90.2	65.4	72.8	65.2	30.6
ENSG00000231999	26.6	69.4	0.6	48.8	4.2	42.4	17.6	38.8	6.8	17.4	69.4	43.6	22.6	37.0	18.0	20.2	35.8	7.6	15.8
ENSG00000171488	76.4	10.8	52.8	57.2	66.8	79.2	86.4	36.4	60.0	43.2	43.2	26.8	22.6	84.4	50.8	57.2	69.2	46.4	49.4
ENSG00000272931	54.2	10.0	68.4		70.8	71.4	61.0	3.0			85.0	41.4	0.2	30.0		90.2	89.4	31.4
ENSG00000228175	4.6	24.2	19.8	8.4	2.2	25.2	54.2	31.2	6.8	40.4	13.0	40.8	27.6	58.2	30.2	28.6	48.8	23.4	50.6
ENSG00000162664	41.6	30.6	33.6	31.0	83.0	82.0	38.2	43.0	40.8	68.4	43.4	42.0	4.6	24.4	50.0	47.2	45.2	44.0	30.6
ENSG00000143032		52.4											73.8
ENSG00000233593	66.4	25.8	21.6	60.6	39.4	26.4	44.0	48.2	24.0	56.0	73.6	74.2	24.2	34.8	24.2	37.6	10.0	11.8
ENSG00000225446		53.6						5.2					0.4
ENSG00000232882	1.2	73.2	65.0	73.2	55.0	5.6	8.8	69.4	55.2	81.6	1.8	27.6	1.8	10.2	44.6	54.0	27.4	10.2
ENSG00000122482	32.2	26.2	22.6	4.0	16.4	45.4	16.4	37.0	38.4	24.2	16.4	44.2	47.6	37.6	27.4	48.2	5.4	15.2	66.8
ENSG00000162669	71.0	60.0	44.8	29.4	90.4	23.0	28.2	75.2	61.0	71.2	66.4	71.0	78.4	51.0	74.2	81.2	70.0	38.2
ENSG00000097046	85.6	41.4	68.8	94.2	85.0	55.8	64.0	66.2	78.8	96.4	64.0	72.2	95.6	72.0	79.2	73.0	81.4	64.0	52.0
ENSG00000069702	89.6	84.0	78.0	89.6	60.2	83.0	60.2	92.2	92.8	76.2	86.0	88.6	80.0	73.4	95.8	95.0	69.0	92.4	93.6
ENSG00000137948		76.6						58.0										76.2
ENSG00000172031	58.4	16.2	75.4	20.6	49.8	66.6	27.8	68.4	46.6		10.4		60.6	66.4	51.6	56.8	51.0	67.4
ENSG00000189195	31.4	37.4	48.2	20.2	46.6	40.4	20.2	61.4	41.2	58.2	52.2	52.4	13.6	55.6	40.2	32.4	46.4	25.2
ENSG00000069712	58.0	46.2	68.4	61.2	66.6	71.2	45.8	83.8	53.0	59.6	68.8	35.2	61.2	81.6	67.8	56.4	66.0	60.8	65.2
ENSG00000273487	22.6	31.8	56.0	58.8	6.6	44.0	48.4	31.4	34.6	76.6	55.6	32.8	89.4	22.6	53.6	64.2		28.8
ENSG00000203910	42.2	56.8			34.4	37.0	40.4	40.8			18.2		7.6
ENSG00000174842	19.2	21.8	20.0	29.6	20.6	33.0	7.0	60.0	0.4	3.0	3.2	4.0	40.2	25.0	5.6	4.6	20.4	1.0	8.6
ENSG00000122484	8.6	33.0	6.4	15.4	17.6	23.0	5.4	29.0	18.8	10.8	14.0	27.6	4.0	4.2	6.0	0.2	16.0	8.0	19.0
ENSG00000162676	26.0	40.0	58.2	53.0	12.0	16.8	58.6	0.8	69.0	22.6	53.0	45.8	93.2	48.8	68.4	74.4	1.4	86.0	75.2
ENSG00000067208	17.0	18.4	19.0	55.2	5.8	53.4	58.0	21.8	25.8	23.8	12.6	73.6	9.2	7.6	77.8	29.8	38.6	35.4	59.8
ENSG00000122406	53.0	90.2	1.8	25.6	21.8	33.6	25.4	9.6	29.2	23.6	35.6	5.0	8.6	8.8	16.0	0.4	59.0	16.0	30.0
ENSG00000154511	53.0	31.6	24.8	52.0	28.8	9.6	68.2	38.4	17.4	54.4	39.2	40.6	67.2	59.8	51.2	66.0	60.6	61.2	48.6
ENSG00000229052	30.8	41.6			40.2	71.0	59.8	49.0	86.4		71.2		28.4	61.4	53.2	86.0	42.0
ENSG00000143033	75.4	30.2	77.0	31.6	86.8	69.8	69.2	19.6	51.0	46.0	51.0	64.8	77.0	70.4	45.6	48.8	11.6	72.6	50.6
ENSG00000117500	69.4	66.4	92.0	96.4	74.6	73.2	68.2	41.6	56.2	71.4	59.0	73.4	53.6	73.6	87.6	84.0	46.6	54.2	64.8
ENSG00000122483	15.4	54.8	55.4	47.2	80.0	10.4	47.6	4.6	28.8	12.4	27.2	9.2	13.0	13.6	22.0	10.8	26.2	14.0	27.4
ENSG00000223745	96.4	58.2	89.4	60.0	94.0	77.0	87.0	74.2	90.4	65.2	87.4	88.6	21.6	58.8	83.4	84.4	61.0	75.8	46.0
ENSG00000117505	5.2	23.8	32.2	43.0	60.2	71.8	11.4	13.8	7.4	38.8	22.6	14.8	36.8	20.4	4.6	22.4	71.6	29.4	63.6
ENSG00000229635	25.8	5.0		4.8	44.4	66.8	34.0	15.4	72.0	4.2	19.6		15.8		20.2		5.0	41.4
ENSG00000137942	43.4	73.0	77.2	50.4	73.4	89.8	67.6	19.2	48.0	79.4	55.8	23.6	82.6	82.8	78.4	51.2	45.6	53.8	41.6
ENSG00000137936	65.6	34.8	71.2	17.2	66.4	63.4	56.0	89.2	50.6	89.8	49.6	31.6	90.2	76.2	18.2	91.2	78.2	68.4	47.4
ENSG00000224093	3.8	13.8	31.4	33.0	19.0	1.4	4.0	71.2	2.4	71.2	33.8	32.0	32.0	16.2	3.2	33.0	0.4	14.0
ENSG00000230439	73.6	81.8	56.0	76.8	90.0	43.2	40.0	43.8	56.8	78.6	39.8	24.2	55.2	49.4	56.8	86.2	14.4	39.6
ENSG00000260464	54.0	52.2	2.6	36.6	46.4	39.4	12.0	57.8	21.8	39.2	19.0	6.0	60.2	2.6	16.6	36.4	21.0	6.4
ENSG00000067334	33.6	47.0	50.2	52.0	14.8	49.6	57.8	16.6	63.2	77.6	58.8	68.6	53.0	60.2	49.0	89.4	67.8	50.0	41.0
ENSG00000023909	84.6	97.6	70.2	91.0	26.6	81.8	47.6	46.4	71.6	86.6	73.8	84.6	54.2	98.0	85.6	77.0	45.2	67.6	77.4
ENSG00000198691	35.6	11.0	76.0	45.8	40.8	98.0	91.8	29.8	12.8	55.6	7.0	48.8	45.0	81.6	86.8	70.2	95.6	38.0
ENSG00000137962	51.6	90.0	73.2	49.6	75.6	77.0	67.6	95.0	66.8	74.8	32.0	37.4	87.4	67.2	58.0	88.2	50.2	77.8	82.8
ENSG00000236098	44.2	0.4
ENSG00000226835		56.6															68.4
ENSG00000117528	93.2	43.0	53.8	100.0	42.2	41.6	55.8	73.6	53.0	26.0	77.6	61.4	40.4	16.6	20.0	13.0	45.6	69.6	72.0
ENSG00000117525	88.4	88.6	84.0	92.8	92.4	74.8	82.8	95.0	95.2	76.0	86.8	99.8	99.0	85.6	94.8	94.6	81.8	95.4	33.2
ENSG00000223675		76.8						52.4
ENSG00000235565	47.0	94.2	57.8	54.0	75.4	75.0	64.6	79.2	17.4		91.6	61.8	91.4	26.0	71.4	58.2	33.0	50.6
ENSG00000224081	66.4	77.8	21.0	58.6	64.4	86.0	66.4	88.2	44.2		89.4	86.8	81.6	22.4	71.4	50.2	45.6	44.8	87.8
ENSG00000244433	51.8	19.2	38.8	9.0	26.4		60.8		46.4			80.0		1.6		4.6	49.4	47.8
ENSG00000143036	46.4	25.8	72.2	76.8	61.2	57.8	86.6	90.6	65.0	66.8	76.6	73.6	90.2	54.6	66.0	61.2	37.8	57.4	42.6
ENSG00000117519	48.4	97.8	40.0	30.8	28.2	91.4	33.0	94.4	59.2	92.0	38.8	51.0	97.4	50.8	70.8	47.8	84.6	71.2	59.2
ENSG00000235501	34.0	32.8	52.6	4.0	62.2	46.2	46.0	22.2	64.8	56.0	50.2	43.4	59.2	21.6	46.6	80.2	59.8	42.0
ENSG00000172339	52.2	7.2	41.2	53.8	13.8	17.8	48.6	18.0	53.2	24.4	10.4	42.6	76.4	77.4	38.8	19.8	35.0	6.4	18.6
ENSG00000230427		51.4					48.2	6.8					18.0
ENSG00000152078	72.2	47.4	90.4	83.8	49.4	96.0	66.2	72.0	74.4	74.4	54.8	46.8	84.0	78.4	57.4	84.6	70.6	67.6	91.2
ENSG00000226026	16.8	40.2	44.8	26.8	46.0	71.2	18.0	56.8	11.6	38.4	19.6	12.2	18.0	56.4	15.2	75.6	43.6	85.2
ENSG00000122481	15.8	28.0	6.6	20.2	1.8	45.6	13.0	57.6	12.8	33.0	20.6	48.4	69.4	16.0	7.2	6.2	17.2	35.4	47.2
ENSG00000228852	47.2	22.2	31.8	12.2	41.2	67.0	23.4	50.0	15.0		10.6	43.2	9.8	71.4		61.6		61.6
ENSG00000228504		74.4
ENSG00000230434		88.8
ENSG00000228971		45.6			75.2	93.6	70.4	85.8						62.2			84.4
ENSG00000237435		75.4
ENSG00000228502	25.0	63.8	2.2	34.0	16.2	12.4	30.0	24.8	3.4	63.8	16.4	40.8	17.4	45.8	47.8	12.8	15.8	4.0	92.0
ENSG00000137970	73.4	90.8	6.2	10.4	38.4	35.2	26.2	38.2	37.6	17.6	56.2	22.2	24.0	5.6	45.8	15.8	46.4	25.8	74.0
ENSG00000117569	61.6	23.0	59.2	11.4	63.6	50.8	40.0	18.2	20.6	17.2	25.8	40.6	43.8	23.8	57.8	71.0	69.2	36.0	80.6
ENSG00000188641	54.8	94.0	51.2	73.8	34.2	9.6	27.4	62.4	59.6	47.6	46.6	68.6	64.8	60.6	56.2	81.6	86.2	42.2	78.8
ENSG00000232878	6.6	92.4	17.2	45.4	19.4	10.6	0.8		17.2	24.8	28.2	67.8		29.2	0.4	35.2	32.6	0.8	44.6
ENSG00000228057	9.0	1.8	17.2	10.4	11.8	1.8	15.6	8.2	9.2	14.4	1.2	23.4	1.2	6.8	12.8	7.8	7.8	7.2	15.8
ENSG00000269998								52.0
ENSG00000259946								1.8
ENSG00000225206		62.0			40.6			53.8
ENSG00000226053		45.2
ENSG00000162627	10.6	20.0	48.8	73.6	45.4	23.0	50.4	31.6	61.6	88.8	50.0	43.6	67.8	67.6	74.6	28.2	48.8	26.4	75.6
ENSG00000117598		81.6			81.2			80.0					50.2
ENSG00000232825		79.0						41.4					40.6
ENSG00000117600	71.0	47.8	95.6	96.6	89.2	64.4	86.0	95.4	95.4	79.2	96.2	57.6	82.2	95.6	94.0	74.0	87.0	89.2
ENSG00000099260	94.0	28.6	40.6	28.8	90.0	73.4	91.2	78.0	94.4	88.2	77.4	75.0	80.8	86.8	79.0	82.2	82.6	79.4	95.8
ENSG00000223656			72.8	41.8	61.8	51.4	92.0	85.4		87.4	59.0	59.0		72.6		74.8	39.8	73.6
ENSG00000156869	36.8	69.2	54.0	43.6	63.8	43.4	31.4	20.2	29.8	56.0	45.6	80.0	53.6	61.4	72.4	76.2	15.2	55.4	56.2
ENSG00000162688	70.2	41.8	91.0	86.8	93.4	41.4	63.0	52.6	74.8	94.8	11.4	80.6	27.6	67.0	68.4	82.6	10.8	34.8	88.6
ENSG00000228084	19.0	27.8	51.2	58.2	59.4	21.0	56.4	28.4	44.6	74.4	28.6	4.2	49.6	62.4	15.0	19.2	40.6	45.8
ENSG00000117620	58.6	85.0	22.2	6.8	18.0	42.4	51.8	38.2	7.4	12.6	46.8	36.2	61.6	27.2	29.2	22.6	48.2	26.8	68.8
ENSG00000261254	16.8	73.0	48.8	64.8	12.4	70.0	33.0	14.2	22.6	13.2	45.8	52.2	2.4	50.4	10.6	10.2	43.8	13.6	8.6
ENSG00000156875	17.2	2.4	10.2	22.8	38.2	43.8	25.4	30.2	52.4	14.2	34.6	21.6	13.8	43.8	20.6	51.0	15.4	36.4	51.2
ENSG00000241073	21.2	25.8	29.4	27.0	27.4	16.4	4.0	51.2	25.2	11.2	19.2	11.0	17.4	23.2	20.2	44.8	26.4	10.6	61.2
ENSG00000156876	46.6	38.0	18.2	14.0	1.2	15.4	14.4	19.0	34.8	26.0	7.4	37.0	8.2	34.2	8.4	46.4	11.2	47.2	39.0
ENSG00000122435	12.4	36.0	12.0	9.8	26.6	53.4	14.4	35.6	44.6	13.0	18.6	11.0	56.0	40.8	24.2	25.6	36.8	46.8	38.4
ENSG00000122477	52.8	43.8	63.8	96.2	86.2	60.2	40.8	53.6	26.6	98.6	81.4	23.2	25.4	46.0	81.8	76.8	76.0	26.2	94.4
ENSG00000137992	27.6	66.2	90.6	83.0	83.6	26.0	33.8	56.6	59.2	36.8	75.2	42.8	28.4	32.8	69.4	47.0	18.2	51.0	24.8
ENSG00000224616	34.2	19.8	3.2	41.6	21.0	14.4	21.8	15.0	18.8	27.0	37.6	23.2	2.8	20.8	10.2	46.8		34.0	74.4
ENSG00000137996	1.2	22.6	35.8	73.8	3.2	15.6	42.4	44.2	5.4	14.0	28.4	7.8	20.4	10.4	27.2	21.6	20.2	20.2	10.6
ENSG00000079335	11.0	72.4	14.0	22.0	6.6	10.0	78.6	89.6	19.0	75.0	7.6	31.0	47.4	37.0	13.8	21.2	38.6	27.0	65.2
ENSG00000234332	15.8	0.4	1.2	90.6	8.6	15.0	15.8	12.6	8.8	64.4	35.6	3.4	4.0	2.4	5.0	35.4	0.6	53.0	35.6
ENSG00000228086	22.0	51.0	10.8	3.8	11.4	32.6	53.6	56.8	1.0	45.4	8.2			30.4	21.0	3.2	10.6	3.0	73.6
ENSG00000181656	95.8	40.0	81.2	93.2	59.4	81.0	83.6	73.6	85.2	96.2	81.4	88.0	20.0	85.2	96.2	89.6	57.2	96.6	25.8
ENSG00000230402		91.2
ENSG00000162692	96.8	83.2	95.8	80.2	93.0	94.8	92.6	85.4	99.0	96.8	95.0	91.2	96.8	97.4	97.2	83.2	95.8	98.2	79.8
ENSG00000162694	21.0	20.0	52.2	36.0	77.4	58.4	51.0	62.6	33.2	47.2	46.8	40.8	55.2	37.0	66.2	47.0	8.4	60.4	52.2
ENSG00000273204	36.0	6.4	48.6	12.2	33.8	56.2	16.0	16.2	67.8	6.2	26.6	34.0	18.8	8.4	6.2	8.0	15.6	23.2
ENSG00000162695	33.2	71.8	77.0	66.0	82.0	16.8	45.0	21.6	67.2	64.0	40.2	55.8	61.2	37.4	58.4	55.0	15.8	66.0	33.4
ENSG00000117543	22.0	16.4	48.8	55.2	30.8	9.2	29.8	1.2	21.4	19.4	38.6	64.0	2.6	2.6	11.2	20.6	15.8	27.6	9.4
ENSG00000235795	29.0	9.4			70.0	24.8	1.4		75.6		41.8	30.0	8.4	5.6	26.0	10.6	24.2	20.0	24.2
ENSG00000233184	37.4	34.6	23.6	42.2	60.2	83.2	27.0	18.0	37.8	80.6	22.8	40.4	86.6	37.2	58.8	24.8	4.6	54.4	82.2
ENSG00000225938	39.0		27.4	60.0	36.0	17.2	73.8	9.0	66.0	56.0	29.2	83.2	38.2	33.8		68.0		53.0	48.4
ENSG00000170989	89.2	99.0	57.4	69.2	85.0	94.4	78.8	95.4	85.4	81.0	95.2	81.8	98.6	74.4	96.6	88.8	89.0	85.0	98.8
ENSG00000260940	1.0		4.0	57.2	26.6	54.0	48.8	57.2	29.2		29.2		72.8	7.4	52.6			63.4
ENSG00000231671		16.0
ENSG00000183298	95.6	80.4	92.4	89.2	94.4	96.2	83.0	88.0	86.6	85.4	89.2	53.0	76.6	84.4	98.2	85.8	92.0	84.8	78.2
ENSG00000118733	73.8	7.2			86.4			91.8					74.8
ENSG00000162699		64.4											24.6
ENSG00000060718	48.0	86.0	43.2		92.8	99.6	77.8	76.8	38.0	94.6	88.4		40.8	97.0	84.0		98.0	85.8
ENSG00000185946	86.2	87.4	55.2	76.2	82.8	72.8	55.6	14.2	61.6	32.6	44.0	59.2	89.0	66.2	76.4	70.8	82.0	57.2	58.2
ENSG00000240038	96.6	89.4	97.2	94.8	97.8	75.8	59.8	67.2	73.8	47.6	50.6	78.6	68.6	53.6	83.6	94.6	87.2	84.0	22.8
ENSG00000236085	55.8	29.0	27.6	56.2	75.6	37.8	21.2	37.2	49.4	22.2	35.4	42.4	65.8	41.6	66.0	76.0	33.0	53.6
ENSG00000243480	87.4	98.0	97.2	99.8	99.6	84.6	97.2	71.8	75.4	85.8	85.4	87.4	99.8	60.0	96.8	99.8	95.4	88.0
ENSG00000227408		96.4						33.2			27.6		99.8
ENSG00000187733	88.6	75.8																68.6
ENSG00000215869	69.4	44.2	29.0		37.8				84.4		94.2		29.0	39.0			7.2	26.0
ENSG00000230768		73.0
ENSG00000232952	4.0	40.6	15.8	57.2	9.0	44.0	8.8	21.0	22.4	5.0	6.6	79.2	40.8	12.4	61.2	26.6	7.2	10.6	60.0
ENSG00000233047		72.8
ENSG00000198890	54.8	14.0	38.8	34.0	70.0	76.8	15.0	56.8	44.8	22.4	19.2	88.2	22.0	42.4	44.4	62.8	61.0	75.0	20.0
ENSG00000162631	95.4	34.4	90.4	69.4	88.8	97.4	70.6	88.4	92.4		95.8		74.6	82.2	92.6	74.8	92.8	91.4
ENSG00000224550	45.0		54.4	39.6	58.4	35.0	19.6	60.2	36.6	40.4	1.2	15.6	30.0	61.0	38.8	8.6	68.8	25.0
ENSG00000134215	67.8	43.0	50.2	31.2	41.8	92.6	95.2	70.6	56.2	22.4	82.6	45.2	64.8	53.2	56.0	89.0	92.4	43.4	31.6
ENSG00000226822														25.0				54.0	54.6
ENSG00000085491	62.6	91.2	45.0	26.8	72.2	11.0	19.2	25.2	62.4	72.8	32.8	64.2	71.2	46.2	56.6	63.8	53.4	71.4	96.4
ENSG00000260879	34.4	93.0	57.6	62.8	46.8	17.4	31.6	23.8	32.4	79.0	45.4	56.8	58.8	19.6	9.4	63.6	39.2	47.8	91.0
ENSG00000196427		32.2													87.2
ENSG00000241361		71.8
ENSG00000186086		58.4													93.6
ENSG00000243967		75.4
ENSG00000162636	86.2	38.8	87.2	86.4	65.8	28.8	74.6	88.4	83.0	78.0	89.8	85.2	57.8	85.4	81.8	50.6	78.0	76.6	42.4
ENSG00000162639	50.8	69.2	27.4	20.0	5.4	46.8	32.4	39.2	43.0	71.6	19.4	8.0	64.2	29.8	51.6	36.2	24.2	29.6	66.4
ENSG00000134186	10.4	72.2	7.8	20.8	39.8	19.0	23.4	66.8	22.0	30.8	11.4	18.0	5.6	7.2	22.4	3.2	16.0	15.0	42.6
ENSG00000143107		77.8	29.4					67.2			76.6		35.6					16.0	38.0
ENSG00000116266	6.8	70.4	14.0	35.8	15.0	17.2	22.2	75.4	4.8	13.2	18.2	24.2	34.4	13.8	12.0	10.2	75.6	8.0	74.4
ENSG00000162641	65.4	86.0	25.0		74.2	7.8	48.6	51.4	40.6	66.8	58.6		28.0	89.8	62.2	73.8	92.4	23.8
ENSG00000203897		94.8				39.4							62.2
ENSG00000121957	51.6	41.6	74.0	75.8	93.6	90.6	59.0	87.8	66.6	84.4	85.4	41.6	41.6	90.2	56.8	79.0	75.8	47.8	52.0
ENSG00000121940	3.8	63.4	15.2	31.6	34.4	0.6	2.6	26.6	8.0	10.8	2.8	58.6	0.8	1.6	0.2	10.0	2.8	6.6	32.2
ENSG00000085433	29.2	53.6	10.2	26.6	41.8	89.8	41.0	65.0	16.6	13.2	17.6	12.0	51.8	35.4	9.0	78.2	76.0	18.0	47.4
ENSG00000244716	90.8	82.2	18.0	42.4	80.8	46.6	64.4	42.2	76.6	69.8	76.8	31.6	27.8	40.4	75.0	14.0	76.4	50.4	76.2
ENSG00000197780	65.6	22.6	52.6	25.0	49.4	23.0	67.8	24.2	61.4	58.6	41.4	49.6	39.8	77.0	88.6	85.6	84.4	36.6	22.0
ENSG00000273382	28.4	1.4	13.8	43.2	51.6	39.0	44.6	81.8	24.2	32.0	32.8	35.8	56.2	43.8	42.6	50.6	21.2	28.4	58.8
ENSG00000215717	59.2	56.8	30.4	58.6	9.4	78.8	22.4	13.6	24.4	40.8	24.2	25.2	24.4	22.2	9.4	8.2	53.2	54.8	34.0
ENSG00000270066	92.4	25.0	73.6		45.2	91.2	45.4	96.2	77.2	40.4	90.8	18.4	89.2	66.6	84.0	23.8	52.4	52.0	28.2
ENSG00000179902	31.6	92.0	22.4		88.8		15.2	64.2					48.0					95.0
ENSG00000116299	89.6	84.8	6.0	71.4	47.2	98.8	96.2	76.6	9.4	39.6	17.2	5.0	1.0	75.6	79.2	95.6	90.2	94.0	95.4
ENSG00000031698	85.0	94.8	23.2	32.0	2.4	34.0	6.2	56.2	64.2	4.8	35.0	68.8	45.0	21.6	2.4	57.6	22.2	53.4	9.0
ENSG00000143126	52.2	51.0	81.2	71.6	53.4	50.8	92.6	51.2	78.0	80.6	89.8	96.0	79.2	64.0	98.6	46.6	68.6	53.4	60.4
ENSG00000134222	67.4	66.6	63.6	39.4	98.4	77.0	37.6	87.4	68.6	30.6	96.0	87.2	89.4	65.0	41.2	68.6	73.6	81.4	36.4
ENSG00000221986	7.6	89.4	91.6	99.2	76.6	63.0	42.4	54.8	93.0	82.0	58.8		35.4	59.6	84.0	48.6	57.6	85.4
ENSG00000134243	29.2	25.6	57.8	98.6	85.6	36.0	85.8	4.6	90.2	80.6	83.4	98.2	79.2	69.6	76.8	66.0	68.6	67.6	98.2
ENSG00000143106	70.2	20.4	60.4	60.6	13.4	19.4	68.0	40.4	56.8	68.2	61.0	38.0	25.0	52.2	67.8	67.0	53.0	23.6	6.8
ENSG00000143028	60.2	80.8	96.2	47.2	17.8	93.0	60.4	71.8	77.4	62.0	76.8	74.8	87.8	39.2	75.4	73.6	79.2	10.2	99.4
ENSG00000162650	47.2	54.6	74.2	62.8	65.2	57.6	18.6	51.6	60.2	90.0	69.0	57.0	59.0	21.4	27.0	25.6	24.2	38.4	37.6
ENSG00000174151	60.8	54.8	54.0	61.8	81.4	95.2	68.4	68.0	78.4	71.0	61.0	63.8	81.2	61.6	40.8	79.4	94.0	73.0	85.8
ENSG00000181754	82.2	32.8	81.6	62.0	49.2	64.4	32.2	78.4	81.2	86.4	61.6	49.2	73.2	76.8	35.0	41.8	59.4	68.8	78.6
ENSG00000156097	81.6	9.4	48.8	60.8	10.2	70.8	14.8	86.2	45.8	78.6	18.2	57.0	75.4	23.4	51.8	29.4	50.0	20.2	10.0
ENSG00000254942	76.2	2.4						80.0					64.6
ENSG00000065135	19.6	57.6	20.0	62.8	27.4	39.4	39.4	67.6	34.2	21.4	48.8	27.8	3.2	37.2	38.2	64.6	79.6	54.4	52.2
ENSG00000225113	35.2	20.2	1.4		68.0	46.0	4.2	26.0	28.6		10.0	2.4	54.8	5.4	4.6	4.6	20.6	18.6	45.6
ENSG00000134183		56.0	30.8	29.4	15.6	30.8	51.0	42.6	20.0	11.2	64.6	68.0	70.2	0.4	34.4	34.6	11.2	1.4
ENSG00000116337	11.0	28.8	59.0	52.6	63.0	64.4	58.0	45.4	34.4	95.0	55.4	29.8	34.8	58.2	87.6	49.4	33.6	52.8	52.8
ENSG00000228703	2.0	6.0	15.6	6.6	8.6	31.4	29.4	57.2	19.6	72.6	14.2	22.4	27.6	19.8	63.6	9.8	4.4	18.6	65.4
ENSG00000168765	89.6	56.2	59.4	37.6	86.6	75.2	63.0	60.0	59.6	58.0	55.2	95.8	73.6	53.6	60.4	85.0	43.2	68.4	46.8
ENSG00000213366	91.0	78.8	85.6	81.2	94.6	77.4	92.8	96.2	93.6	82.8	85.2	88.6	87.4	70.8	88.2	94.0	80.4	89.0	85.8
ENSG00000134184	96.6	97.6	99.0	99.2	99.0	99.6	98.8	99.8	98.4	97.4	99.8	99.8	99.4	98.6	95.0	98.4	99.4	98.6	90.2
ENSG00000260246	94.6	95.6	96.2	98.8	98.4	99.4	96.4	97.4	96.4	94.0	97.8	99.4	97.6	95.6	93.6	98.4	98.4	94.0	83.6
ENSG00000134201	93.8	94.4	96.4	96.2	97.4	100.0	83.2	94.2	96.0	87.6	99.2	91.8	97.6	90.2	94.8	90.4	97.4	93.6	68.6
ENSG00000241720	68.6	67.4	51.4	69.2	21.6	67.0	93.4	68.0	52.6	27.8	77.2	92.4	72.8	61.2	55.2	76.4	72.8	37.0	33.8
ENSG00000134202	91.4	55.6	82.4	94.2	50.4	90.8	98.0	93.6	76.4	62.8	90.8	98.8	94.4	86.8	84.4	93.4	92.0	81.0	81.0
ENSG00000198758		84.8	24.8	94.8			93.8					87.0	80.4
ENSG00000261055																		35.6	38.6
ENSG00000184371	96.8	96.6	79.4	90.4	77.0	90.4	53.8	91.6	82.8	78.2	83.6	64.6	83.0	81.0	76.4	42.6	95.6	83.0	89.4
ENSG00000168710	69.4	97.0	11.2	18.4	57.6	0.2	7.0	96.2	11.8	51.8	9.4	57.6	94.2	28.6	6.8	58.8	12.8	15.2	8.4
ENSG00000143093	4.4	9.4	5.2	2.0	42.8	50.6	3.0	52.4	39.8	0.8	6.8	5.4	17.6	8.6	12.2	12.4	2.0	10.0	0.4
ENSG00000258634	18.6	18.6	51.4	45.6	39.6	62.0	43.8	48.2	62.2	0.2	52.6	19.6	81.0	11.2	38.6	37.6	66.0	13.2	21.6
ENSG00000156150	6.6	1.6	23.0	7.6	19.6	33.8	19.8	28.0	39.8	0.2	31.4	17.2	63.8	8.4	33.4	16.6	29.6	10.6	16.6
ENSG00000258673		20.8				86.8	69.8						46.4	93.0
ENSG00000186150		88.2			44.4	60.6	83.8	87.4			77.4		42.8	99.6	28.0		81.0
ENSG00000197106	94.4	47.8	80.6	98.2	93.6	88.2	94.4	87.0	82.2	81.0	83.6	67.6	84.4	69.4	92.8	75.0	90.6	86.6
ENSG00000227091		57.8			42.4	63.8		79.4					83.2		56.4		86.2
ENSG00000224965	85.4	40.0					26.0	62.8	47.2		56.4		55.2	60.6		30.0		72.4
ENSG00000116396	48.8	58.8	57.8	47.8	60.6	47.4	40.8	82.2	63.6	90.2	64.8	68.8	43.0	35.6	44.8	9.0	7.0	52.2	72.2
ENSG00000227963	1.8	17.6	7.6	43.2	2.4	66.6	0.6	88.0	54.2	0.4	1.6	43.4	83.0	33.0	7.8	8.6	8.0	24.8	23.4
ENSG00000162775	42.2	17.6	59.0	22.2	19.6	18.8	38.4	3.4	10.6	67.6	18.6	7.4	67.6	9.0	18.2	32.2	12.4	68.8	68.0
ENSG00000168679	39.8	76.4	53.8	48.6	86.0	24.2	60.4	53.8	29.4	73.8	72.6	71.0	47.6	36.6	67.2	83.2	6.6	52.6	33.4
ENSG00000273373	53.6	42.8	94.6	96.0	91.8	77.8	54.4	52.4	93.2	72.6	74.0	87.2	55.0	52.8	85.0	89.6	49.4	76.8	30.0
ENSG00000224699	5.4	6.2	38.8	48.4	7.6	2.4	41.6	24.8	46.8	17.6	11.8	18.2	1.2	20.2	31.2	5.6	24.8	8.2	71.8
ENSG00000134248	46.4	30.4	3.8	14.2	44.8	21.4	68.4	8.2	61.8	36.8	41.4	2.2	45.4	42.6	68.8	2.6	62.6	28.6	53.0
ENSG00000143125	84.0	94.6	98.8	91.8	18.2	85.8	99.4	44.4	76.4	99.4	99.4	60.0	67.6	98.8	83.6	89.4	97.4	87.4
ENSG00000270380	91.4	87.0	100.0	92.8		62.2	99.8	51.6			97.2		11.8	98.4		86.6	92.6
ENSG00000240194		67.4						23.4					19.0
ENSG00000235407		81.4						8.8					8.8
ENSG00000143105		80.6																89.2
ENSG00000177301	83.2	24.6	79.4	67.2	61.6	26.6	84.6	70.2	77.8	68.6	88.8		87.4	85.6	79.0	48.0	22.6	73.0
ENSG00000259834	80.2	16.8	75.8	89.8	12.6	64.2	52.0	81.8	96.2		56.2	61.2	46.6	71.2	65.6	90.4	52.0	81.6	78.8
ENSG00000177272	79.0	6.2	88.6	66.2	65.0	67.4	75.2	75.6	98.0		15.2	57.6	46.4	63.0	28.6	89.0	98.4	41.0	87.4
ENSG00000143119	76.4	96.2	90.0	92.4	85.8	79.8	74.8	92.4	97.0	37.4	89.4	85.4	95.4	91.2	94.0	97.8	97.2	73.2	43.0
ENSG00000261654	20.4	75.4	49.0	20.0	10.0	26.6	28.8	47.6	58.0	46.4	44.6	94.6	74.6	61.0	50.2	19.2	24.2	11.2
ENSG00000232811	56.2	16.2	16.4	2.6	3.2	14.0	0.6	11.8	12.8	4.8	23.0	89.6	6.4	17.8	7.2	12.8	18.4	6.8	54.8
ENSG00000121931	33.4	53.6	65.0	18.4	24.0	54.6	28.4	45.2	34.0	44.2	44.4	63.4	24.8	31.2	42.6	33.2	22.8	58.4	80.6
ENSG00000273010	19.4	17.8	70.6	47.4	23.0	7.2	25.8	26.4	32.2	25.8	18.2	12.2	19.6	13.6	24.8	6.2	16.8	33.6	60.8
ENSG00000156171	35.8	24.8	5.2	9.6	25.8	69.8	84.8	50.8	25.4	23.0	41.8	15.6	21.0	63.6	20.2	54.6	21.6	7.8	10.4
ENSG00000134255	30.8	4.2	38.0	48.2	6.6	12.4	27.8	23.6	42.4	15.0	4.2	36.0	3.2	70.6	12.8	25.2	10.4	25.0	53.0
ENSG00000273221	11.8	8.8	41.0	50.4	27.6	40.0	23.2	12.8	21.8	11.6	2.8	50.2	45.0	58.4	3.8	24.2	20.6	14.2	26.0
ENSG00000162777	29.6	45.6	41.6	64.4	17.2	78.6	63.2	67.0	92.0	82.4	58.4	65.6	32.8	43.8	65.8	80.4	87.8	71.8	61.8
ENSG00000064886	99.6	92.4	99.8	90.8	98.6	99.4	87.0	99.6	99.8	98.8	100.0	30.4	100.0	99.8	98.6	97.6	98.6	99.0	77.2
ENSG00000203878																		90.6
ENSG00000134216	64.0	33.0																96.6
ENSG00000229283		71.2																95.8
ENSG00000173947	72.6	54.2	85.0	72.6	46.4	13.0	72.4	75.6	21.8	27.6	12.0		86.6	92.2	63.4	47.6	60.8	98.2
ENSG00000227179		74.6
ENSG00000085465	62.4	83.8	83.6	79.4	83.2	80.2	52.8	19.2	72.2	85.2	88.0	81.0	83.8	42.8	81.8	88.2	78.8	84.8	65.4
ENSG00000260948	30.6	14.6	11.2	12.8	36.0	60.0	43.2	53.6	38.0	71.4	66.0	19.6	32.6	15.8	26.2	56.0	40.4	64.4	8.4
ENSG00000233337	8.6	29.0	69.6	3.6	2.2	6.6	20.8	13.2	8.8	40.0	10.6	7.8	12.8	34.0	3.0	10.8	25.4	9.0
ENSG00000243960	24.2	4.4	36.4	36.8	5.2	49.6	33.8	13.0	35.6	51.8	38.2	17.0	37.6	46.8	43.8	32.0	17.2	43.8	3.8
ENSG00000116455	31.2	10.4	31.0	41.6	5.8	65.2	56.8	10.8	38.0	54.8	41.4	30.6	48.6	65.2	60.4	46.0	19.4	46.4	2.8
ENSG00000116459	63.6	19.0	61.8	69.0	7.8	30.0	78.0	8.2	54.6	34.2	52.0	47.6	38.0	46.6	37.8	24.4	59.0	37.4	55.8
ENSG00000143110	69.8	36.4	75.0	29.0	60.0	71.6	88.8	77.2	98.0	57.2	82.0	61.6	77.6	88.8	90.8	81.4	86.2	77.0	89.8
ENSG00000121933	84.0	67.8	80.8	77.6	78.8	68.2	80.4	96.0	90.4	53.8	89.2	94.4	66.2	90.8	78.0	74.6	96.0	93.4	97.0
ENSG00000116473	8.8	93.4	49.6	48.2	20.4	5.0	71.2	72.0	19.2	41.0	42.6	25.2	9.6	6.0	38.2	28.0	31.0	20.8	38.6
ENSG00000231346	28.2	50.4	42.8	16.6	92.6	76.8	74.6	40.2	75.2	10.4	52.8	56.4	6.6	52.8	69.8	65.4	62.8	32.0	74.2
ENSG00000197852	91.8	21.8	83.6	92.8	76.4	57.2	74.6	86.2	73.2	90.4	86.8	51.2	60.2	72.2	88.4	21.0	45.6	71.4	91.8
ENSG00000227811	61.4	19.6	69.0	87.8	38.2	18.2	47.4	50.4	38.0	94.8	51.2		28.6	54.2	47.8	14.8	2.4	22.4	75.0
ENSG00000064703	73.8	61.8	42.6	23.2	47.6	4.2	5.8	15.0	68.0	42.6	69.0	27.2	1.4	47.4	42.2	35.4	1.0	10.6	3.8
ENSG00000171385	59.4	25.0	92.0	80.4	99.0	73.4	56.6	33.2	52.0	85.2	93.0	82.2	74.4	93.8	88.0	83.0	77.8	88.4	44.4
ENSG00000237556		80.0											33.4
ENSG00000231437	55.8	44.0	7.8	44.6	61.4	82.4	39.0	71.8	59.8	86.0	88.4	80.4	71.4	55.0	71.0	43.8	70.2	59.8
ENSG00000231246	49.8	73.0	3.2	19.0	14.8	53.4	25.8		26.0		9.2			21.4	87.0	42.2		31.0
ENSG00000143079	59.8	64.2	41.2	5.2	19.2	76.8	83.8	62.4	43.8	48.4	35.4	59.8	6.2	59.8	17.6	67.2	77.2	64.4	13.6
ENSG00000134245	47.2	17.4	52.2	21.0	76.2	67.0	73.6	68.4	44.8	39.8	46.6	65.2	17.2	39.0	36.8	53.8	54.4	69.4	7.6
ENSG00000273483	20.8	27.6	12.4	73.0	76.8	42.8	20.6	42.0	38.6	70.6	33.0	47.6	73.6	54.2	32.0	47.4	19.4	31.0
ENSG00000007341	14.4	41.0	2.2	3.6	31.4	20.0	0.2	23.2	40.0	1.2	2.0	0.6	62.0	4.6	19.8	29.2	21.4	1.6	22.8
ENSG00000116489	29.6	1.2	61.6	47.4	3.4	36.0	33.4	39.6	15.4	30.0	44.2	13.4	79.0	47.0	51.4	9.6	48.4	17.8	66.8
ENSG00000155363	50.0	53.8	88.0	93.8	71.2	43.0	72.0	87.0	67.8	78.2	75.2	75.6	97.6	66.0	56.4	37.2	49.4	56.8	61.8
ENSG00000225075	4.2	9.0	36.4	24.4	1.0	18.6	13.4	38.0	6.0	2.2	25.0	10.8	67.0	28.4	6.6	3.6	1.2	4.4	17.2
ENSG00000155366	72.0	55.0	77.4	50.0	80.0	56.4	58.0	97.0	80.8	65.6	40.6	76.8	91.2	48.8	87.0	59.0	64.6	60.6	86.0
ENSG00000155367	66.8	84.0	66.8	59.8	80.4	51.2	77.6	76.4	91.4	95.0	29.8	27.6	63.2	43.8	79.4	17.2	50.4	77.0	23.0
ENSG00000261595		54.2
ENSG00000184599	78.8	67.2						14.0			33.4		79.0			72.6
ENSG00000215866		62.2						54.4			82.8		79.0				72.0
ENSG00000155380	56.2	57.8	87.2	76.4	64.4	64.6	73.2	97.6	79.2	83.0	61.4	95.4	80.8	95.8	96.8	86.2	89.2	91.6	85.8
ENSG00000229020		18.4	84.4	78.8	35.4	59.0	40.4	50.2	90.2		30.0	53.6	4.0			83.2		53.0
ENSG00000226419	56.2	39.8	57.0	62.4	75.2	48.6	11.2	14.6	81.0	35.8	10.0	18.4	91.2	12.0	70.2	41.2	34.4	46.4	43.4
ENSG00000236066	66.0	16.6	78.6		1.2	26.0	0.8	71.8	61.4		16.6	43.6	88.6	55.2	23.0	6.4	18.2	9.2
ENSG00000238198	20.2	45.8	12.2	34.4	22.4	26.0	53.2	57.6	80.2	58.0	54.4	49.2	81.4	80.0	41.6	22.4	9.2	27.6	29.8
ENSG00000198799	40.0	17.0	30.8	5.4	34.0	48.2	40.0	39.8	37.0	5.0	26.0	52.2	14.4	20.0	47.4	54.2	12.2	13.2	43.6
ENSG00000237278	49.2	7.6	7.6	8.6	7.8	42.6	38.6	20.0	34.8	18.2	5.2	44.4	54.2	17.4	51.0	27.8	9.2	17.6	37.4
ENSG00000081026	60.0	49.6	5.2	15.2	13.2	39.6	57.6	40.0	13.8	5.6	8.0	30.4	12.4	36.4	15.0	59.0	48.4	69.2	63.6
ENSG00000232499	31.0	9.6	6.4	12.0	43.6	3.4	3.2	15.6	29.0	3.0	4.2	46.8	15.8	14.8	29.2	14.2	30.8	11.6	15.4
ENSG00000116793	27.6	52.6	14.8	7.2	25.0	29.0	34.0	55.6	11.8	51.4	21.8	51.4	18.2	12.2	41.4	20.0	47.4	27.2	65.0
ENSG00000232450	23.4	3.8	42.0	53.0	19.0	7.2	39.8	33.0	65.0	42.8	30.0	46.8	88.0	32.2	19.6	33.6	42.2	19.4	70.6
ENSG00000081019	47.4	5.6	42.8	6.4	44.4	11.0	1.8	31.6	1.6	56.6	23.2	8.8	50.6	11.0	62.8	21.4	8.4	37.8	30.4
ENSG00000231128		48.8							1.8		17.8			69.6		47.4		4.4	32.8
ENSG00000134242	69.2	8.4	66.6	12.6	42.8	23.6	52.0	45.8	73.0	17.6	59.0	55.2	51.4	36.8	73.4	89.4	75.0	74.6	69.0
ENSG00000226167	28.0	4.2	29.2	50.6	22.2	24.2	3.4	38.8	7.2	2.0	35.2	7.0	41.2	35.6	14.0	32.2	13.6	37.2	31.6
ENSG00000188761	31.2	46.2	60.6			5.2	5.2	46.2	40.0		36.6	6.2	37.0	9.2	46.6	93.2	30.6	83.6	48.6
ENSG00000134262	71.6	21.2	55.8	52.8	52.6	30.8	4.0	30.0	16.2	15.6	64.6	29.8	58.8	36.4	31.0	54.0	19.8	55.8	13.2
ENSG00000118655	43.0	6.4	48.2	28.4	66.2	34.4	8.8	40.6	35.0	16.8	29.8	13.8	5.2	8.2	54.8	61.6	6.2	44.0	32.4
ENSG00000235527	55.6	56.4	39.4	38.0	38.4	16.2	26.6	48.8	54.0	61.8	54.8	67.0	31.6	33.8	60.0	23.4	36.0	90.0
ENSG00000163349	40.0	10.0	18.2	72.0	48.6	55.8	30.4	61.6	30.4	44.2	3.0	21.4	31.8	13.0	62.2	9.8	13.6	55.4	13.2
ENSG00000116774	93.6	90.8	92.6	81.8	78.2	94.4	82.0	86.0	93.8	85.4	92.4	85.0	92.2	94.6	97.4	88.0	95.8	89.8	90.2
ENSG00000134207		78.6			83.2	85.6	90.2	15.8	46.8		49.8		6.0				83.4	68.4
ENSG00000197323	72.4	29.2	25.8	20.6	77.4	19.4	55.8	36.0	31.2	31.8	35.2	35.8	66.6	8.2	70.6	21.6	26.8	13.2	36.2
ENSG00000236480		82.6								100.0			33.2
ENSG00000116752	38.2	23.2	39.0	96.8	8.6	6.8	47.0	56.2	40.8	95.2	41.8	48.6	34.2	25.2	54.2	55.6	48.0	65.6	37.0
ENSG00000175984	30.0	44.4	22.2	18.0	29.0	90.0	12.4	34.0	52.0	98.8	6.8	59.4	33.4	0.6	55.6	64.6	81.0	14.8	65.8
ENSG00000116748	63.8	67.8		95.8		47.0	89.8		90.2	96.8	69.2	46.6			85.4	75.6	97.8	99.0	99.8
ENSG00000213281	30.6	62.6	34.2	67.8	69.0	27.8	36.8	37.2	76.0	40.8	54.0	14.8	33.0	37.2	55.2	66.8	46.2	63.4	71.0
ENSG00000009307	49.0	14.0	57.6	50.4	64.4	0.6	17.8	0.6	9.8	15.6	7.0	19.0	29.0	47.0	15.6	25.0	12.4	6.8	6.2
ENSG00000052723	15.2	27.8	38.2	21.6	30.0	45.0	16.8	51.2	24.0	38.6	23.8	36.8	4.2	27.4	6.2	9.4	52.2	45.8	45.0
ENSG00000198765		81.8			66.0								70.8	76.2			59.2
ENSG00000134200		26.6			48.8				35.0						15.0
ENSG00000134198	79.6	38.6	16.2	70.6	59.4	48.4	93.6	53.6	83.2	68.0	92.2	73.2	25.4	66.8	69.2	89.2	76.8	94.6	67.8
ENSG00000233730																		97.0
ENSG00000228035	68.8	90.8	89.8	54.0	83.0	84.0	91.4		86.4		94.0			65.0	74.8
ENSG00000134259	84.8	60.6	88.4	21.6	78.4	60.0	63.8	64.8	85.0	85.0	56.8	57.8	88.0	53.4	59.2	59.6	76.4	41.8
ENSG00000173218	87.8	18.4	68.2	43.6	46.4	57.2	45.4	68.4	63.6	48.4	53.4	43.2	72.2	33.2	28.8	66.4	45.6	65.6	32.4
ENSG00000118729	90.2	72.2	85.6	56.0	32.2	79.4	97.0	92.6	99.6	84.2	92.4	77.8	91.4	95.2	65.2	96.0	96.0	98.6	91.6
ENSG00000177551		46.8				85.0		41.0		92.0	27.0		54.4			46.8	67.8
ENSG00000228127		77.0						58.8					14.0
ENSG00000163393	59.8	24.6	15.2	63.2	83.4	77.0	28.8	49.0	64.6	72.4	47.6	95.8	69.0	75.4	73.8	72.4	49.4	83.6	68.8
ENSG00000173212		69.6				85.0	98.4	41.4				99.8	70.6	68.8	50.6	86.0	88.2	59.4
ENSG00000163399	35.2	99.2	60.0	90.0	29.8	54.6	34.6	80.4	34.0	97.8	68.4	61.6	75.2	69.4	77.4	23.6	65.8	70.2	7.2
ENSG00000203865	58.0	98.6	76.8	92.6	38.4	72.8	57.0	86.8	43.0	96.0	69.6	46.6	84.8	67.4	65.8	34.2	80.8	84.8	18.8
ENSG00000233154	11.0	79.4	51.0	28.0		10.0	5.4		70.6		52.4			62.0	7.6		25.8	36.4	80.4
ENSG00000224950	52.4	12.2	76.0	77.8	36.0	55.6	40.6	79.2	77.0	36.2	59.0	58.8	93.8	52.2	68.4	62.6	49.4	84.0	87.6
ENSG00000116815	15.0	80.6	24.8	69.0	37.6	42.2	45.2	36.8	37.6	16.4	5.8	11.4	51.8	1.0	71.4	37.6	30.4	50.4	79.8
ENSG00000177173	63.0	7.4	59.4	53.6	34.4	37.0	87.6	62.0	50.6	47.2	32.8	48.4		0.4	28.2	30.0	75.0	41.2	69.0
ENSG00000143061	93.8	93.2	77.2	82.2	77.4	84.6	93.6	88.4	36.4	63.4	76.8	84.6	68.8	79.8	84.4	39.8	82.4	89.8	12.6
ENSG00000116824	64.8	77.0	76.6	95.4	54.6	70.0	63.8		93.8	48.8	73.0	74.6		63.8	91.4	95.4	77.2	96.0	87.6
ENSG00000225079	52.4	32.2																85.2	88.2
ENSG00000134247	74.2	60.0	55.2	77.8	39.0	61.8	86.0	77.2	75.6	76.6	86.0	77.4	69.8	91.8	99.4	11.8	85.2	93.2	17.8
ENSG00000134256	17.8	7.0	53.8	36.4	1.4	41.0	44.8	6.0	47.0	58.4	33.8	70.0	44.2	31.8	84.4	55.6	60.0	74.0	60.2
ENSG00000236137	16.2	43.6	6.6	8.2	4.8	18.8	65.4	35.8	5.4	23.4	59.2	17.8	16.2	7.6	31.8	19.6	21.2	53.8	41.0
ENSG00000116830	21.6	2.4	27.2	64.0	63.2	43.8	26.4	63.0	19.0	82.6	20.0	55.6	32.8	37.6	15.8	21.6	27.8	18.4	30.8
ENSG00000134253	95.0	41.4	63.4	87.2	95.2	53.8	90.4	47.6	73.2	94.0	91.8	39.4	61.4	87.4	75.4	43.8	51.0	73.0	58.0
ENSG00000134258		25.4	48.0	72.4		91.8	97.8	73.6		98.2		51.2					82.8
ENSG00000235202		47.2
ENSG00000271427	29.4	60.8	52.2	41.2	24.8		56.4	19.0	34.8	69.0	19.0	41.6	26.4	49.4	66.2	40.0		12.6
ENSG00000198162	43.8	63.0	52.6	38.4	64.6	18.2	48.4	58.2	42.0	16.8	12.4	71.6	48.8	80.6	57.4	23.8	29.4	45.8	32.0
ENSG00000236866		62.2
ENSG00000183508	64.6	78.4	90.6	72.2	64.4	63.8	86.0	79.6	91.2	95.8	54.4	76.8	95.0	79.8	62.0	94.8	61.4	93.4	96.8
ENSG00000196505	50.0	11.4	7.8	29.2	2.2	26.2	29.0	21.0	60.2	18.6	39.4	10.8	12.0	16.6	44.6	21.2	3.2	1.0	24.2
ENSG00000065183	17.0	35.2	87.8	78.6	68.2	56.2	41.8	46.6	50.6	85.8	63.2	91.2	36.4	92.2	45.6	63.8	67.2	67.0	19.2
ENSG00000155761	78.8	78.8	14.0		56.0	38.4	76.2	51.4		83.2	74.4	31.6	37.8	96.0		86.0	71.8	94.2
ENSG00000092607	86.2	67.4	62.4	46.4	71.4	71.8	68.0	87.2	86.0	82.8	91.0	95.6	79.4	65.6	73.2	59.6	81.6	76.8	95.0
ENSG00000116874	31.4	23.2	20.0	46.2	17.6	30.0	21.4	9.2	13.6	7.4	51.2	17.2	46.6	22.8	22.8	46.6	27.2	22.4	15.0
ENSG00000224238	88.6	68.2	83.0	75.2	70.4	17.4	55.0		62.8		32.6	67.2	66.0	82.8	83.0	23.8	63.8	89.8
ENSG00000231365	26.6	1.4	13.6	34.2	53.4	40.0	21.2	35.6	9.8	24.4	52.0	37.6	39.8	15.6	32.0	14.2	21.0	10.6	27.2
ENSG00000227712	80.4											34.8
ENSG00000232650	18.6											83.0
ENSG00000116882		14.0				99.4	93.8	33.0				89.2					99.4	53.8
ENSG00000230921												92.8
ENSG00000203859	93.6	91.2		92.0			62.4	9.8	100.0		79.8	55.2	90.2	79.8			77.2
ENSG00000232780		16.4						65.4
ENSG00000203858		78.0						28.6
ENSG00000203857						99.4		46.6				69.2
ENSG00000226443	64.4	75.2	75.0	5.2		90.2	88.8	39.6				28.0	22.8	75.0			45.8	69.4
ENSG00000203855	89.0	26.0	85.0	63.2	34.2	66.4	95.6	16.4	17.2				70.4	78.2	75.0			50.8
ENSG00000260941	72.8	91.6	55.0	56.4	73.6	59.8	92.0	35.0	73.6	75.0	88.0	65.4	4.8	91.2	63.2	20.4	43.2	68.2
ENSG00000198857	45.4	81.0	1.0	16.8	54.2	71.2	69.8	35.8	20.2		72.8		6.0	49.0	63.6		62.2	30.8
ENSG00000143067	40.2	25.0	62.4	60.4	50.2	73.6	54.4	66.6	62.8	51.6	61.0	43.0	42.0	94.8	55.0	6.6	35.4	66.0	55.8
ENSG00000092621	94.6	69.0	91.2	75.6	93.8	96.0	78.8	95.8	86.8	79.6	75.8	83.8	98.0	97.0	92.2	83.8	89.4	92.8	95.6
ENSG00000134240	97.6	89.4	98.4	99.8	74.2	99.6	98.4	72.8	99.6	99.6		67.4				98.4	99.6	99.0
ENSG00000134193		70.2										74.2
ENSG00000215864		63.0
ENSG00000134249		78.8
ENSG00000261662	22.2	35.6	23.4	15.8	73.4	58.4	56.4	84.6	74.0	8.0	45.6	18.0	78.8	49.4	37.6	22.0	58.2	38.6	80.2
ENSG00000134250	32.2	10.2	30.8	48.0	69.0	36.6	31.6	97.8	35.8	61.0	18.8	72.0	96.2	37.6	30.4	31.2	11.8	8.8	23.6
ENSG00000273131	38.2	54.8	53.4	30.0	11.4	60.0	32.0	51.2	74.2	59.4	74.8	49.0	12.4	31.2	45.6	47.2	26.6	83.8	62.4
ENSG00000188610	63.2	74.4	28.0	22.8	43.0	52.8	43.2	51.2	30.0		77.4	71.4	23.4	37.0	15.6	19.4	67.0	39.8	70.2
ENSG00000213244	24.8	39.0	4.8	43.0	7.0	31.8	54.6	6.6	9.4		23.0		83.0	85.0	45.2	51.8		1.2
ENSG00000223345	58.2	36.6	54.2	24.0	12.0	83.4	52.2	26.6	29.0		62.4		86.0	27.0	32.0	36.0	31.8	38.2
ENSG00000234998																			86.4
ENSG00000233029	24.2	96.8	45.2				27.0	0.6	40.4		33.4		31.6	38.6	47.2	78.6		77.0	93.0
ENSG00000198019	73.2	89.4	84.0			29.6	79.2	85.6	81.6		87.4	85.6	85.8	96.2	80.4	84.2		40.4	95.0
ENSG00000171943	16.2	22.0	18.6	2.0	74.8	85.6	19.0	38.4	15.2	21.0	93.4	68.6	88.2	32.6	15.6	52.2	70.4	9.8	30.2
ENSG00000269996	49.0	48.4	51.0	33.8	70.0	68.6	66.6	47.2	54.0	44.0	81.4	39.8	79.6	26.0	43.8	61.6	86.6	64.2	19.2
ENSG00000227082	86.2	86.2	98.0	97.6	59.6	37.4	55.2	51.2	14.4	97.2	52.2	85.0	43.2	43.0	37.8		37.6	60.0
ENSG00000228826												76.8
ENSG00000233432		36.0										87.6
ENSG00000272583		55.4						28.0				82.8	19.6
ENSG00000231752		51.6						82.2			28.4	89.8	28.4	24.6				35.8	24.8
ENSG00000230880	81.4	26.8	64.8	32.8	53.0	23.2	12.2	4.0	60.4	62.0	75.0	72.0	18.0	0.2	6.2	73.0	47.2	49.4
ENSG00000203849	85.2	36.0	89.4	97.6	78.6	80.8	89.8		91.6	61.8	93.0	15.8	93.8	95.4	71.4	82.6	84.6	91.6
ENSG00000225015		71.6			48.0		14.6				30.8			13.2		82.6		86.2
ENSG00000242676	62.0	52.4	89.2	95.8	78.4	81.6	88.8		82.6	54.0	92.8	24.8	78.2	93.4	76.2	59.4	88.0	89.8
ENSG00000234978	51.4	58.0	90.6	34.2	31.4	35.4	35.4	32.8	54.0	18.4	37.6	46.0	68.6	74.8	44.4	52.8	51.6	37.0
ENSG00000232745	50.4	64.2	86.2	94.4	67.8	86.2	85.0	36.4	70.8	71.2	92.8		40.0	93.0		72.4	88.6	85.0
ENSG00000232274	43.4	42.4	59.6	58.2	73.6	88.0	60.0	90.0	48.0	39.6	61.6	5.8	86.4	73.2	61.8	83.6	57.2	79.2
ENSG00000225278	17.8	79.2	60.2	51.2	68.0	54.0	72.0		59.0	9.4	76.4		19.2	79.0	54.4	34.6	16.6	73.8
ENSG00000242569	6.0	82.4	59.6	92.0	5.8	25.4	73.0			9.0				86.2				75.2
ENSG00000185044	37.0	23.6	34.4	22.8	19.6	22.8	31.6	34.8	19.0	23.2	16.8	45.0	42.4	37.8	43.2	18.4	21.8	38.6
ENSG00000238261	54.2	54.4	77.0	96.4	84.2	85.6	80.0	22.6	88.0	47.4	85.2	63.4	39.8	96.2	84.2	54.2	85.4	75.0
ENSG00000223804	22.2	60.6	15.6	10.6	4.0	4.2	29.6	5.4	7.2	16.6	32.2	31.8	21.4	26.2	11.2	1.0	17.8	11.4	16.2
ENSG00000231734	52.6	68.8	28.6	97.8	90.8	8.4	21.4	12.0	7.0		91.0	68.4	31.4	55.2	72.0	34.4			68.8
ENSG00000236334	15.2	7.0			12.0	0.2	23.4	54.6	5.8		16.6	1.0	78.6	14.6	6.0	42.2	60.2	4.0	42.2
ENSG00000215784	45.2	40.2	37.2		60.0	54.4	51.4	52.6	8.0		89.6	43.8	63.4	49.2	51.8	40.4	58.2	41.0	68.4
ENSG00000196369	46.6	31.0	2.8	17.4	71.0	81.2	61.2	50.2	6.2	26.8	71.2	5.2	90.6	49.6	7.8	56.2	50.0	30.4	23.6
ENSG00000162825	12.2	43.8	28.6	7.6	47.4	29.6	42.8	34.8	8.0	23.8	46.4	48.4	69.4	24.4	14.8	28.4	52.8	4.2	76.8
ENSG00000235398	45.2	94.4	62.0	21.6	6.4	14.0	10.8	25.6	2.0	12.2	2.8	4.4	53.6	7.4	7.0	46.6	25.2	16.0	48.6
ENSG00000231360	70.6	98.6	42.0	56.8	43.8	44.4	45.4	5.0	16.0	73.4	84.8	33.6	84.6	45.4	50.4	43.6	33.6	13.6	6.6
ENSG00000255854	6.0	32.6			3.2	4.0	61.6	29.0	3.2		5.4	10.4	81.8	21.8	10.0	10.6		3.6	53.6
ENSG00000236943	27.4	93.4	37.0	44.2	36.6	14.0	23.6	35.6	9.0	79.8	80.6	21.6	82.0	23.0	41.0	14.4	30.2	33.4	24.6
ENSG00000225241	86.6	88.0	37.4	7.6	80.4	50.8	50.2	2.4	8.8	11.6	62.8	87.4	94.8	48.2	43.6	2.2	58.6	39.6	76.6
ENSG00000215861		39.8	80.0	88.0	76.6	10.8	8.4	45.8	78.0	79.4	60.2		74.8	44.8	67.6			15.0
ENSG00000168614	5.0	62.8	49.6	69.6	50.6	33.6	45.2	7.4	0.8	17.6	21.4	43.4	84.0	36.8	34.8	38.2	21.0	26.6	42.2
ENSG00000254539	13.0	20.6	92.4	79.6	77.2	4.0	52.8	34.2	71.8	86.0	83.6	23.4	78.2	42.2	64.6	72.0	35.4	48.0	50.0
ENSG00000178104	49.0	39.2	56.6	49.4	92.0	71.8	70.2	5.6	69.6	49.6	67.2	71.4	20.4	41.4	53.8	84.8	56.6	12.4	97.4
ENSG00000255148	57.4	25.8	50.8	81.4	41.8		23.8	41.2	8.0	74.8	73.2	39.2	54.6	27.2	45.2		18.2	58.4
ENSG00000268172	22.0	54.6	65.6	38.0	43.0	86.8	81.4	55.6	61.4	95.6	80.6		62.2	48.0	82.2	48.4	86.4	6.0
ENSG00000272755	21.6	93.0	86.2	68.2	88.8	46.8	44.8	86.0	13.6	26.2	90.2	30.6	77.6	31.2	57.6	33.2	6.4	46.6	76.2
ENSG00000223380	43.8	65.2	58.8	66.0	16.8	6.6	18.2	14.4	14.2	80.0	9.0	61.0	32.6	2.6	23.8	71.4	35.0	19.6	40.8
ENSG00000177144	10.0	31.6	88.2	98.4	91.0	21.4	21.4	34.2	68.0	73.4	68.4	59.2	33.4	49.0	70.6	26.8	47.4	31.0	89.8
ENSG00000213240	21.2	30.8	26.0	57.0	24.8	54.6	41.0	68.2	62.8	65.4	47.2	35.0	69.6	59.4	40.4	49.8	26.4	32.2	26.6
ENSG00000163386	46.8	22.6	47.0	45.0	11.0	15.8	26.6	85.4	60.2	69.6	56.4	47.8	72.0	50.8	17.0	5.2	64.2	18.8	62.8
ENSG00000233396	75.8	35.2	46.4	70.6	77.6	19.8	14.4	53.2	67.0	80.4	73.4	41.2	20.6	43.2	70.0	40.8	2.6	17.4	11.2
ENSG00000168509	59.8	68.4	86.2	98.4	23.2	23.0	23.6	0.8		79.4	55.6	83.0	48.4	26.2	83.6		92.4	68.8	99.4
ENSG00000117289	98.8	97.6	82.2	63.4	80.6	90.4	70.6	99.8	84.6	68.8	79.6	71.2	99.0	63.8	96.6	79.2	82.4	86.4	6.6
ENSG00000121851	23.2	32.8	51.6	64.0	4.2	4.4	57.6	25.4	35.8	23.2	30.2	27.4	5.2	20.2	22.4	42.8	35.2	18.8	24.4
ENSG00000181039	29.6	9.6	10.6	86.6	40.4	24.8	16.6	83.4	65.6	81.6	25.4	34.0	53.4	38.2	8.8	9.8	25.6	19.2	34.6
ENSG00000234222	4.4	9.2	4.6	35.0	8.2	5.6	22.4	11.4	6.8	83.8	4.2	5.4	46.8	20.4	9.8	44.0	20.8	2.8	4.6
ENSG00000152022	14.0	8.2	13.8	28.8	33.4	63.2	51.2	69.6	7.6	65.4	40.4	31.8	59.2	71.2	0.4	53.0	83.8	62.8	12.0
ENSG00000131795	15.4	35.8	10.0	60.0	26.8	1.4	37.0	17.4	59.0	86.0	35.8	34.0	5.2	47.8	34.6	55.0	24.6	7.8	2.6
ENSG00000211451	0.2	5.0	36.2	8.6	27.6	0.2	13.4	38.0	1.6	67.0	4.2	8.8	34.6	9.8	20.8	7.4	1.8	5.4	3.4
ENSG00000131779	39.0	9.2	31.2	18.8	31.0	29.8	59.4	48.8	45.8	43.4	7.4	38.6	17.2	27.4	23.8	16.6	24.0	24.2	64.6
ENSG00000143127	96.2	80.4	96.8	97.2	85.0	92.8	98.8	98.0	84.8	100.0	98.8	40.8	42.6	93.2	97.4	92.0	94.8	98.4	96.2
ENSG00000244619	53.6	11.0	78.4	95.8	36.8	52.2	81.4	93.8	85.2	99.2	89.2	3.4	6.0	58.0	91.6	58.4	85.8	81.8
ENSG00000198483	64.0	18.6	76.0	24.8	72.0	93.6	49.6	79.2	88.0	86.6	37.8	30.0	10.2	78.6	43.2	91.8	84.4	58.8	43.6
ENSG00000131788	37.0	30.0	10.0	8.8	45.8	52.0	54.4	9.2	43.8	59.4	18.8	30.2	66.8	58.0	61.4	41.4	20.6	27.2	4.2
ENSG00000186364	5.8	11.4	9.2	40.2	15.4	11.2	11.2	42.0	12.8	36.6	28.6	2.8	73.6	24.2	49.4	9.6	12.2	11.4	5.8
ENSG00000186141	40.2	26.6	7.4	32.4	4.8	12.6	2.8	32.6	36.6	24.2	30.6	12.2	14.8	24.0	5.0	22.6	1.8	35.6	3.6
ENSG00000121848	33.2	0.2	85.4	81.4	83.6	25.0	30.6	11.0	88.8	71.2	43.0	18.0	57.6	51.6	30.2	13.8	26.0	46.6	44.4
ENSG00000117281	1.8	58.8	12.4	1.6	2.8	16.4	64.4	24.2	52.0		50.4	84.8	63.0	45.0	48.2	83.2	44.8	70.2	91.2
ENSG00000174827	11.2	13.8	14.0	16.2	5.4	99.4	94.4	10.4	3.8	4.0	9.4	58.4	85.2	15.2	32.4	34.2	89.2	81.2	64.8
ENSG00000117262	0.8	1.6	13.2	38.2	31.4	11.4	19.6	29.2	5.8	17.6	59.0	7.6	27.6	24.0	32.4	9.2	15.0	25.2	46.2
ENSG00000196644	5.4	1.0	33.4	39.4	4.8	8.8	14.0	11.6	3.4	26.2	27.8	35.4	40.6	11.8	11.0	41.4	3.2	41.4
ENSG00000215860						95.8	89.0		10.6			15.4	67.0
ENSG00000229828	3.2	41.4	90.8	93.0	82.4	52.6	11.4	37.4	42.0	81.0	28.6	72.4	58.6	30.8	8.0	64.4	18.2	61.8
ENSG00000152042	24.0	6.2	33.8	5.0	5.6	32.2	4.0	29.4	15.4	11.8	13.6	44.8	27.6	32.8	22.4	4.0	44.6	17.8	83.4
ENSG00000232637	52.0	35.6	40.4	39.6	45.0	82.0	42.6	69.2	78.0	18.2	68.0	63.8	72.2	57.4	51.8	72.2	71.0	62.0	58.6
ENSG00000227733	42.4	8.8	40.8	43.6	36.8	28.6	42.2	14.2	73.8		48.4		23.4	73.4	32.0	58.4	69.8	36.4
ENSG00000239475	57.6	8.2	36.0	69.2	11.4		28.4	38.0			65.2		72.6		68.4			47.0
ENSG00000186275	19.0	8.0	29.6	42.2	57.0	21.0	7.2	63.4	4.0	15.8	65.0	90.4	61.8	20.0	25.8	22.8	40.0	64.0	9.8
ENSG00000234225	5.0	64.2	14.4	43.2	23.2	10.6	31.4	6.0	48.4	55.8	58.2	53.0	5.2	23.2	50.8	59.2	51.4	31.2
ENSG00000227242	34.6	41.4	70.4	49.4	80.8	17.2	18.2	29.0	33.2	76.2	49.0	83.2	21.2	33.8	38.4	59.2	11.8	37.4	75.0
ENSG00000225603		55.0					68.2					82.2	90.8	23.4				68.4
ENSG00000230832		73.0										33.2	79.6
ENSG00000131791	67.4	19.4	35.6	95.8	72.4	87.2	50.8	44.8	53.6	62.4	6.0	64.2	33.6	70.4	53.0	73.8	79.6	64.8	60.6
ENSG00000131781	60.6	15.0	27.4	97.8	50.2	95.4	88.4	92.6	63.2	17.0	47.8	67.6	10.6	38.8	25.8	61.4	89.0	99.4	27.6
ENSG00000271721	26.8	6.6	9.6	17.6	21.2	48.6	9.6	60.2	35.6	13.0	46.4	32.6	6.6	5.0	40.6	40.0	39.0	36.2
ENSG00000180867	95.0	91.6	56.2	70.0	11.4	26.2	18.0	21.2	38.8	11.4	50.0	94.6	7.4	40.0	38.2	46.8	58.4	65.4	38.0
ENSG00000237188	8.4	18.0	7.2	8.8	2.6	74.8	16.2	9.8	32.0	18.4	1.6	96.0	13.8	15.6	17.2	86.0	58.6	32.6
ENSG00000236806				16.0		92.2	31.6				58.0	86.6	22.6					39.0
ENSG00000131778	42.6	40.8	64.0	25.2	47.2	67.6	41.4	81.8	91.0	12.8	20.0	79.8	15.2	82.4	94.4	15.8	30.0	40.6	37.6
ENSG00000234610		44.8	33.4			99.2
ENSG00000116128	53.0	40.4	58.2	16.0	84.4	41.2	43.2	4.4	15.4	82.6	29.6	47.2	21.6	55.0	36.8	2.4	48.2	28.0	22.8
ENSG00000162836	33.4	50.2	17.0	55.4	88.8	73.4	75.4	78.0	74.0	77.2	75.6	49.6	68.0	66.0	44.2	67.4	55.4	61.8	72.8
ENSG00000143140	87.6	76.4	98.2	95.4	93.2	77.6	89.4	87.4	92.8	39.6	87.8	74.2	99.0	99.2	93.8	58.6	91.0	96.6
ENSG00000234482	75.6	35.4	93.0	73.6	74.8	42.8	68.4	82.6	74.6	14.2	59.4	52.2	96.4	92.4	71.8	11.6	85.0	86.6
ENSG00000121634		59.6
ENSG00000188092	6.0	1.0	35.8	10.8	40.2	7.0	0.4	27.0	0.2	4.2	41.8	9.0	3.2	6.8	7.8	0.2	11.4	4.6	25.8
ENSG00000215859												23.4	61.8
ENSG00000244211												23.0	60.4
ENSG00000227778		52.2	42.8	62.6	57.0			42.2	5.0	77.2	0.6	53.0	20.2	66.2	55.4			32.6
ENSG00000203836	6.0	9.4	5.4	43.0	9.0	20.6	0.6	48.6	1.4	3.8	12.8	14.0	11.6	18.6	5.6	2.8	2.8	6.8	62.6
ENSG00000228626		72.0
ENSG00000231196		81.8			87.6	74.4		52.4					31.4
ENSG00000272824		89.8			88.2	41.4	70.2	59.8	93.4		98.0		54.6	93.4	90.2	18.2	7.0	97.2
ENSG00000215863	50.8	69.0			90.2	20.6	10.0	39.0	86.4		60.2	76.4	33.4	94.4	44.0	21.8		90.6
ENSG00000231551	37.8	52.0				6.2	26.2	14.8			80.4		67.0				24.8		63.8
ENSG00000122497	69.8	47.0	66.4	62.8	82.0	83.6	26.8	86.2	59.4	59.4	77.4	63.8	88.2	25.6	84.2	64.2	79.8	48.0	66.8
ENSG00000223612	25.4	59.4	31.4	8.6	36.2	16.8	8.8	5.4	41.4	18.2	16.6	41.2	36.2	9.8	23.8	25.0	55.2	9.0	77.2
ENSG00000203832	16.2	51.8	13.4	18.8	87.0	23.0	2.6	15.0	14.2	6.0	27.0	59.4	8.0	12.6	6.6	1.4	5.6	4.0	36.8
ENSG00000243452	65.6	84.4	60.8	64.0	70.6	6.6	42.8	33.2	18.4	53.8	32.4	71.4	57.8	42.2	26.6	35.6	45.8	63.6	64.4
ENSG00000227212	36.8	84.6	20.4	47.2	15.4	41.6	15.2	9.0	29.0	51.6	12.4	42.2	65.6	37.8	8.4	31.0	55.8	37.8
ENSG00000226675	3.6					33.6		14.0				6.6	9.4			58.4		71.0	58.6
ENSG00000203827	66.8	20.2	81.8	84.8	34.8	15.0	8.0	75.8	8.8	41.0	32.6	49.6	96.4	50.0	23.0	7.8	30.8	48.4	69.2
ENSG00000175658		90.6						53.4
ENSG00000232527	22.6	36.0	82.0	40.4	50.0	37.6	31.2	58.8	54.4	33.8	49.6	23.4	34.2	73.8	73.4	50.6	40.6	75.8
ENSG00000232721	62.4	2.6	94.0		14.6	82.8	95.6	50.4	34.0		83.2	67.0	54.4	66.2			91.8
ENSG00000223779	52.4	62.4	4.2	12.4	19.6	11.8	59.4	21.2	33.6	8.2	11.4	36.0	29.4	36.2	25.2	4.8	9.8	30.4	32.0
ENSG00000242352	46.2	6.4	15.4		42.2	12.2	42.0	1.8	19.0	5.6	9.8	56.2	18.6	27.0	16.2	6.8	11.6	13.8
ENSG00000226067	9.4	92.8	50.6	82.8	10.2	39.6	47.6	36.6	27.0	51.4	47.4	40.8	42.2	13.2	12.4	46.6	27.0	20.6	4.0
ENSG00000235999	50.4	90.0	70.8	88.4	36.8	35.0	28.8	49.0	47.8	50.4	50.6	47.4	83.8	65.0	30.0	54.6	43.8	35.6	41.0
ENSG00000233430		78.4							37.0		96.2
ENSG00000253193	76.2	57.2	69.8	89.4	45.2		92.0	95.4	87.4		68.0	87.4	82.8	90.2	83.8	63.4		64.0	96.4
ENSG00000234571	73.8	19.8	72.6					60.8	66.6		45.6		36.8		58.0	91.0		84.0	64.0
ENSG00000203818	30.6	60.8	44.8		16.8	62.6	62.4	72.8	72.6		19.0		83.4	12.8	42.2	57.4		37.0
ENSG00000203817		17.0				44.8		54.4			55.0		80.6			13.8	75.2
ENSG00000269501	75.6	8.4	47.2	19.2	39.0	80.8	11.4	69.0	8.4	58.8	25.6	26.0	19.0	20.8	41.2	83.0	47.8	44.6	20.2
ENSG00000233368	91.4	27.8	90.0		24.2	96.4	47.4	94.6	31.0			82.4	29.4	46.2	79.6	94.8	95.4	55.8	20.4
ENSG00000229801			72.6	30.2						54.6			42.2
ENSG00000239903	56.6	30.4	35.8		38.6	61.6	48.2	42.6	4.0	47.2	2.4	51.4	61.2	47.6	59.8	70.4	53.2	70.0
ENSG00000234232	6.0	83.2					88.0	99.4	53.4		92.8				69.6			76.6
ENSG00000237168	7.4	72.2	0.2		2.6	1.4	4.2	9.6	28.2		6.8	5.4	27.8	30.0	8.6	2.6		8.4	8.2
ENSG00000223759	19.6	87.0	54.8	46.6	5.0	17.6	31.0	26.0	58.2		11.2	65.6	71.2	68.8	14.6	8.2	19.2	9.8	5.8
ENSG00000203815	8.2	91.4	71.4	73.6	32.0	27.8	51.4	6.8	44.6		13.2	15.8	63.8	29.0	23.4	28.8	30.6	1.8	34.6
ENSG00000242663								13.2											69.8
ENSG00000150337	77.8	33.4	92.4	95.4	96.2	32.2	79.8	98.8	93.2	69.2	91.4	84.6	93.4	95.2	87.8	44.4	99.2	57.0	95.0
ENSG00000233030	39.4	83.0	58.2	60.8		66.0	79.0	3.0	61.0		16.0	99.6	18.2	67.0	38.0	83.6	52.6	36.6	76.0
ENSG00000203814	91.2	44.2	72.8	49.2	54.0	99.8	98.6	41.6	89.8	96.2	98.6	89.2	88.0	97.2	98.6	93.4	94.4	91.8	96.4
ENSG00000183598	79.6	27.6			1.0	44.4	91.4	32.6	19.4				79.2		68.0			69.0	91.0
ENSG00000183558	67.2	52.4	39.0	23.0	43.0	93.2	78.6	67.8	75.6	80.4	66.6	51.8	76.8	90.6	69.0	53.8	71.4	85.0	91.8
ENSG00000220323	18.8	2.8				53.8	21.4		63.2		11.8		40.8		42.4	50.2	34.6	54.6	57.8
ENSG00000261716	74.2	23.2	47.4	71.0	85.0	92.6	74.0	87.2	93.6	61.2	76.2	67.8	87.4	36.6	82.4	83.8	76.8	83.6	80.0
ENSG00000272993	50.0	3.0	30.4	55.8	66.2	83.4	48.0	76.8	82.0	33.2	36.8	57.4	80.6	28.2	69.4	66.2	59.4	69.4	71.0
ENSG00000203819	37.0	22.2	13.8		13.8	37.0	61.4	10.6	48.4		80.0	60.4	12.6	53.4	34.8	66.2	15.8	17.2	41.0
ENSG00000184678	92.4	76.4	95.8	78.6	55.6	99.4	99.0	79.8	96.8	75.8	94.0	86.2	99.6	96.0	90.0	96.6	96.8	97.4	83.6
ENSG00000184260	22.8	20.6	38.0	10.2	24.8	89.8	92.8	47.0	31.6		32.2	30.2	71.6	96.2	40.2	28.6	59.4	82.0	83.6
ENSG00000178096	8.0	1.8	11.4	24.6	27.4	4.8	45.0	1.6	30.6	21.4	28.2	38.4	16.2	18.8	33.6	12.2	43.4	3.8	11.4
ENSG00000159164	87.2	40.6	79.0	81.4	65.4	47.2	52.6	73.2	41.8	32.2	80.8	77.4	43.2	78.8	62.4	71.8	72.8	73.4	73.2
ENSG00000143368	46.8	1.6	34.0	4.4	68.2	42.8	26.6	13.4	33.2	52.8	38.6	57.6	6.6	46.2	17.2	61.4	32.8	22.8	60.6
ENSG00000014914	84.8	75.4	86.8	92.8	83.4	72.2	74.8	27.8	79.6	51.4	89.4	96.8	85.4	94.2	68.4	41.2	68.8	90.2	89.6
ENSG00000163113	85.6	50.6	29.4	10.2	30.6	45.6	14.8	97.4	33.4	43.6	77.6	15.6	60.6	34.6	81.0	16.2	8.8	76.8	72.2
ENSG00000136631	11.4	10.4	11.4	39.8	13.4	26.0	9.8	1.0	8.2	7.2	1.0	27.6	5.4	12.8	12.2	8.0	16.0	4.8	4.4
ENSG00000023902	70.8	67.8	94.8	98.8	50.8	74.8	75.4	55.0	85.2	74.8	82.6	92.6	67.2	75.4	74.8	84.6	89.4	47.8	54.4
ENSG00000143401	26.8	85.2	35.6	40.4	56.6	61.0	35.6	78.8	56.6	62.6	28.6	46.8	52.2	49.8	59.2	28.8	24.6	11.4	62.2
ENSG00000118298	41.6	10.0	95.6	90.2	98.0	77.6	83.2	84.4	17.8	98.6	84.8	98.6	21.4	26.4	68.6	58.2	58.0	75.6
ENSG00000117362	16.4	87.8	14.4	10.2	10.8	48.2	31.6	23.4	40.0	46.4	29.0	13.2	13.2	8.2	43.6	36.8	34.0	9.0	13.8
ENSG00000118292	79.6	24.6	81.0	91.4	76.8	1.4	71.6	49.8	85.6	41.6	46.0	31.6	82.0	61.2	71.2	41.4	20.0	71.4	15.0
ENSG00000159208	89.0	52.6	81.4	74.2	99.2	95.8	70.4	63.0	93.8	85.4	99.0	95.4	94.8	87.4	94.2	82.6	91.2	85.8	70.8
ENSG00000187145	25.8	42.2	5.6	22.4	21.8	2.6	50.0	24.6	63.2	18.2	31.4	19.0	43.8	13.2	51.6	8.8	2.6	5.8	25.4
ENSG00000117360	77.8	34.4	70.4	41.6	58.8	14.6	4.6	73.8	27.4	17.6	2.8	30.8	94.2	34.2	22.8	31.2	11.6	32.0	4.6
ENSG00000163125	23.0	15.4	55.8	4.8	24.0	43.6	15.2	12.8	45.0	12.6	20.2	14.0	29.2	31.4	69.4	41.8	1.4	23.6	4.2
ENSG00000143374	32.6	2.0	36.8	51.2	39.4	20.6	31.6	45.4	35.0	78.2	4.6	35.8	1.6	9.8	1.6	37.4	17.8	46.8	12.2
ENSG00000143369	90.4	74.2	86.6	80.4	82.2	92.0	90.4	78.0	86.6	79.4	76.6	77.2	59.4	97.0	93.0	94.6	70.6	84.6	62.6
ENSG00000228126	6.6	15.2	72.6		40.2	59.8	37.8	9.2	29.0		69.6		55.6		14.4	93.6	91.0	5.6
ENSG00000237781	44.4	50.0	42.4	72.0	36.2	75.6	63.4	46.6	52.2	85.0	49.0	5.4	28.8	57.4	29.8	47.0	71.0	49.4	93.0
ENSG00000143382	89.8	57.2	83.6	92.6	86.6	96.0	83.0	96.6	91.8	94.4	82.2	79.2	98.2	81.4	92.8	89.8	95.2	82.8	67.6
ENSG00000203804	52.8	11.4	23.2		54.2	66.0	58.4		89.4		31.4	55.6		26.2	47.4	60.6	47.6	65.8	86.8
ENSG00000264508	94.4				85.8	9.6					34.6			32.0		56.0			71.8
ENSG00000264584	97.0				40.0	41.2	46.8		81.8		11.2			50.0		66.8	56.2	33.4	67.6
ENSG00000143384	86.4	92.0	78.2	13.4	50.8	27.8	34.2	93.8	73.2	57.0	39.4	37.4	78.4	48.0	30.2	82.8	29.6	21.8	22.6
ENSG00000143420	2.8	92.0	2.4	1.6	8.0	22.4	5.6	50.8	9.6	3.4	2.0	2.6	41.2	3.6	11.4	7.4	53.6	2.2	1.0
ENSG00000143457	64.8	46.2	44.4	5.6	33.8	64.0	2.4	6.2	61.6	56.8	76.6	57.2	47.0	2.0	12.4	62.2	65.0	50.4	27.6
ENSG00000143452		74.4				94.6	62.4	55.8	78.4		98.2					96.2		78.4	56.8
ENSG00000163131	58.4	97.4	70.2	94.6	88.4	80.2	83.0	85.2	95.4	52.4	75.8	88.0	96.4	82.8	96.4	92.6	90.4	79.6	28.2
ENSG00000143387	87.6	66.2	87.4	59.8	90.6	93.2	75.8	55.6	71.4	80.2	89.4	60.2	97.6	91.4	97.8	90.4	96.8	95.0	63.2
ENSG00000143437	8.2	8.4	11.8	4.8	4.6	29.4	36.2	6.4	15.6	0.4	4.4	17.0	52.4	36.0	14.6	10.6	31.2	13.4	6.2
ENSG00000143379	6.2	24.4	2.2	1.2	11.2	36.8	23.8	10.6	6.6	12.6	12.2	28.2	82.2	6.4	20.2	19.0	0.8	0.6	29.6
ENSG00000143418	28.0	94.2	3.6	72.8	27.6	58.6	36.4	82.2	10.8	27.4	31.8	14.0	36.2	37.8	26.4	22.8	73.4	42.2	10.6
ENSG00000259357	45.6	70.4	65.8	70.2	67.2	71.8	41.2	79.4	16.0	22.4	67.8	11.8	65.2	16.0	67.6	34.4	54.0	52.4	20.0
ENSG00000143412	55.0	56.2	12.4	2.4	13.8	97.6	63.0	80.4	27.8	27.0	53.2	83.2	13.0	47.8	6.8	97.2	98.0	20.6	74.6
ENSG00000143409	61.2	68.6	49.2	58.0	61.8	64.0	66.0	92.4	51.4	44.6	72.6	47.8	32.2	78.2	46.4	79.2	32.0	45.4	95.6
ENSG00000143363	63.8	19.6	80.8	74.4	10.4	11.8	28.2	14.2	19.0	4.8	23.2	33.2	4.0	1.4	9.6	33.6	0.2	0.8	35.0
ENSG00000163141	87.8	51.2	16.2	75.8	30.0	55.8	96.4	46.2	13.0	75.2	4.0	26.8	35.8	42.4	94.6	74.8	83.8	87.6	87.2
ENSG00000143443	29.2	79.6	30.8	38.8	1.4	16.4	29.0	4.4	31.0	48.2	34.8	42.8	2.4	47.4	1.2	18.4	53.0	23.8	23.2
ENSG00000197622	11.0	91.6	84.6	7.0	0.8	58.4	49.6	31.4	57.4	42.4	49.0	1.8	67.6	18.4	29.4	63.8	48.8	11.2	37.8
ENSG00000143458	26.4	6.2	38.6	63.8	25.4	6.0	56.6	56.2	14.0	61.4	51.2	57.0	69.0	43.8	39.4	51.0	30.6	35.0	19.0
ENSG00000261168	19.8	44.2	20.0	54.2	32.8	36.6	43.8	37.8	49.6	89.0	73.8	66.0	65.2	48.8	49.6	45.0	20.4	10.6
ENSG00000143434	77.2	72.6	14.4	83.6	74.6	78.8	23.6	53.2	77.2	90.2	82.4	91.6	56.8	72.8	54.6	64.4	77.6	46.4	92.8
ENSG00000163155	4.2	1.6	29.8	23.2	19.0	33.6	25.2	23.4	25.4	6.6	32.2	18.0	12.6	29.6	43.6	26.6	14.8	3.6	52.6
ENSG00000163156	4.4	11.2	16.2	6.4	73.8	2.0	43.4	3.2	54.8	29.0	35.8	11.4	47.6	18.0	56.4	5.0	0.4	12.2	68.4
ENSG00000163157	67.0	15.6	76.8	57.0	94.0	46.2	39.2	25.2	6.0	87.0	26.0	36.6	33.6	22.2	10.8	25.4	68.8	42.8	99.6
ENSG00000163159	0.8	6.2	0.6	0.8	69.0	4.2	20.6	4.8	0.6	27.8	7.6	0.6	11.8	0.2	1.6	3.2	2.8	7.8	47.2
ENSG00000143398	37.0	37.0	43.0	28.8	48.0	20.6	52.2	27.0	55.6	18.2	51.6	10.6	30.6	11.8	13.8	68.8	6.0	46.0	26.8
ENSG00000159352	13.2	3.4	1.4	15.6	32.4	3.0	53.8	9.2	49.8	42.4	23.4	14.4	13.6	14.2	18.0	2.0	23.8	12.4	62.0
ENSG00000143373	22.6	24.4	38.0	7.8	7.8	51.4	46.8	2.6	6.6	30.4	38.8	5.6	64.4	33.0	34.2	24.6	13.8	28.6	77.0
ENSG00000143393	39.8	28.4	9.2	8.4	0.8	30.2	26.0	16.6	0.8	52.0	22.2	32.0	65.8	1.4	9.4	0.6	7.8	0.2	0.6
ENSG00000273481		38.6						46.6			46.6		50.8
ENSG00000143390	41.8	5.6	13.8	41.8	1.6	30.2	6.8	3.2	26.4	55.2	57.8	62.0	15.0	19.0	8.8	69.4	12.0	10.0	53.4
ENSG00000224645	5.0	7.6	7.4	36.6	37.8	39.8	4.2	3.2	9.8	15.0	12.8	10.8	8.8	10.4	8.8	23.4	3.4	2.4	23.0
ENSG00000237976	32.2	21.4	68.6	32.6	14.4	27.8	5.4	9.8	50.6	13.0	24.6		76.2	16.6	17.4	13.2		17.6	26.0
ENSG00000143416	78.2	97.6	90.6	83.0	76.0	74.8	73.2	94.8	88.4	87.2	89.2	94.8	93.2	85.4	95.0	88.2	91.8	86.8	96.4
ENSG00000159377	25.8	84.0	17.8	9.2	33.6	14.0	54.2	7.8	36.6	53.8	24.0	20.0	10.2	19.8	51.0	7.6	21.4	8.2	33.2
ENSG00000143442	42.2	2.0	71.6	50.6	68.8	14.4	41.6	20.2	66.0	15.6	46.2	65.0	1.8	52.8	48.8	71.4	17.2	16.6	16.6
ENSG00000143375	71.0	67.6	96.2	84.6	67.0	86.4	97.8	56.4	57.6	74.8	93.0	7.6	69.0	82.0	39.4	72.4	92.8	91.8	61.6
ENSG00000143367	64.8	10.2	89.8	41.8	95.0	79.8	86.4	62.6	47.8	21.6	21.8	77.2	78.0	75.8	36.6	86.6	73.8	76.6	58.0
ENSG00000223861	23.8	77.6	42.8		23.2	88.6	90.0							11.6		86.8	43.2	2.2
ENSG00000250734	67.0	27.8	44.8	81.4	77.8	58.4	23.4	78.0	63.4	41.2	16.2		15.6	43.2	61.8	61.4		3.6	57.6
ENSG00000143376	7.8	1.4	7.4	4.0	2.8	40.2	46.6	0.8	27.8	53.2	16.8	15.0	6.2	30.0	45.6	19.2	10.4	6.4	47.2
ENSG00000159409	99.4	74.8	93.2	39.6	85.6	64.2	4.0	90.8		78.2	76.6	53.8	75.6		79.0	72.6	85.8		26.2
ENSG00000269621	33.2	1.0	5.0	20.4	35.2	7.0	10.8	22.0	21.8	2.6	3.6	4.8	11.4	8.2	1.8	2.4	38.4	0.2	12.0
ENSG00000143436	39.2	14.2	3.0	21.0	19.2	17.8	28.0	15.2	34.0	7.4	25.2	4.6	8.6	25.2	6.2	24.6	40.4	13.2	25.6
ENSG00000249602	21.8	47.4	2.0	3.2	4.6	0.2	3.2	2.4	26.0	2.4	2.4	12.8	15.0	15.6	14.2	4.6	6.2	0.4	3.0
ENSG00000143450	64.0	86.0	23.0	18.8	30.0	20.2	24.8	37.6	7.0	29.0	8.0	21.8	3.4	88.4	6.4	37.0	9.4	20.6	7.0
ENSG00000232937	10.6	10.4					67.6	7.0			17.4		3.0	5.2				37.8
ENSG00000268288	65.6	80.4	66.4	80.2	57.0	50.4	28.6	21.4	10.0	17.8	39.6	21.4	0.2	73.2	57.2		32.4	45.8
ENSG00000182134	71.6	51.2	35.0	32.2	7.6	33.0	39.4	73.0	33.8	46.2	45.0	30.8	74.4	28.4	33.0	1.4	40.8	34.0	39.2
ENSG00000203288	69.6	74.2	16.8	19.6	69.8	8.8	46.8	27.0	13.0	3.8	40.6	51.2	7.6	52.8	28.4	21.4	74.4	46.8
ENSG00000269489	10.4	22.6			48.6			21.6		5.2	76.2		39.0					42.0
ENSG00000213171	92.2	86.6	92.4	72.8		62.4		33.4		75.4		75.0	48.2			17.0	84.8	79.4
ENSG00000143365	99.2	47.8	71.8	94.4		74.0	90.0	23.4		57.8	70.8	80.0	79.8	79.6		83.6	77.2	91.2	79.2
ENSG00000225556	27.6	54.8	68.4		75.6	71.6	65.8	40.8	26.0		52.6	19.4	36.2			67.2	79.6	49.8
ENSG00000234614	9.6	24.6	75.6	51.8	42.0	89.4	30.2	65.0	32.2	72.6	50.0	32.0	74.0	44.6	71.6	71.2	72.6	58.8
ENSG00000196407	0.4	35.0	96.8	38.8	60.6	92.0	59.8	50.2	22.8	6.8	72.6	54.6	24.8	28.2		89.6	97.4	76.2	91.2
ENSG00000159445	11.6	4.8	22.4	2.0	10.6	61.8	4.4	7.4	9.8	11.2	38.8	22.4	55.0	55.8	4.8	34.4	24.6	56.4	54.0
ENSG00000197747	85.8	22.6	50.8	89.6	85.4	80.4	75.2	99.2	61.6	75.6	27.6	94.8	79.4	60.8	89.8	59.8	64.4	59.4	30.4
ENSG00000229021		74.6				47.2	19.6				84.8					87.4	77.0	42.8
ENSG00000163191	89.4	96.2	80.4	84.4	81.6	66.0	57.4	97.4	44.2	92.6	64.4	88.6	95.4	36.8	93.8	37.6	40.6	35.0	96.6
ENSG00000159450	55.4	34.4	65.8	18.8	80.8	99.8	60.2	57.8	60.0	59.0	47.0	88.8	83.8	90.4	53.0	15.6	100.0	61.6
ENSG00000215853		77.4				93.4										96.2	88.2
ENSG00000237975	71.0	20.0	63.0	31.6	76.4	91.2	65.0	59.6	80.0	55.2	79.2	83.8	86.8	62.6	65.2	83.4	90.4	41.6
ENSG00000236427	39.6	63.4				48.4					22.6					76.6
ENSG00000197915	92.2	88.8	75.2	70.0	92.2	75.2	53.6	92.4	69.2		92.6	9.8	91.8	65.6	87.0	68.4	85.0	75.0
ENSG00000143631	64.8	39.0	74.6	47.2	86.2	87.6	53.8	84.2	71.8	51.6	70.8	41.2	45.6	44.4	69.6	99.2	84.4	57.4	95.6
ENSG00000143520	70.4	28.2	48.2	95.8	65.4	92.0	55.0	98.4	47.4	44.2	63.4	81.0	72.4	57.8	54.6	71.8	94.6	85.0	95.8
ENSG00000143536	97.2	23.8	93.6		93.6	80.8		96.6	99.0			54.6				87.4	99.4	71.2
ENSG00000186207		54.6				98.2		38.8									97.8
ENSG00000169509		78.0			95.6	98.0			95.6			78.2				98.6	100.0	93.2
ENSG00000185966						89.8										98.6	94.0
ENSG00000163202						98.6										98.0	96.0
ENSG00000185962		62.4
ENSG00000176075						97.4											99.6
ENSG00000187223						100.0											99.6
ENSG00000187180						99.2											99.8
ENSG00000159455		78.0	77.6			100.0											96.6
ENSG00000187173						99.2											97.4
ENSG00000187170						93.0											85.0
ENSG00000198854		74.6				96.0	10.6						3.0		9.0		94.8
ENSG00000203786	51.0	43.6	59.4	98.2	21.0	94.4	64.2				71.6		35.4	39.8	97.2	100.0	93.2		93.8
ENSG00000240386						98.8											99.4
ENSG00000186226						98.6											98.0
ENSG00000172155						99.2											97.4
ENSG00000197084		72.4	16.8			100.0							61.0			73.2	98.6
ENSG00000196734						99.8											99.6
ENSG00000186844						99.6											99.2
ENSG00000235942						98.4											99.4
ENSG00000163206		89.0				37.4							92.0
ENSG00000163207	78.0	67.0	53.4		67.6	89.4	74.8		99.8			33.8	71.6	17.8		92.2	87.8	82.8
ENSG00000224308						95.4										58.6	97.0
ENSG00000184148		87.0				99.4										93.8	100.0
ENSG00000169474		70.8	73.8		85.6	94.0			98.8	59.0	87.8	11.6	79.4			94.0	100.0
ENSG00000163209		72.0	90.0		96.0	90.6	90.2	90.8	97.6			74.2				70.6	88.8
ENSG00000234262		88.8														64.6
ENSG00000169469		42.2	18.6		98.0	91.6			96.8			38.6			98.8	96.0	99.0
ENSG00000163216		15.0			99.8	99.8			99.6			76.4				99.4	99.6
ENSG00000241794		36.8	73.4		98.4	99.8	71.0		99.0			39.8				98.0	99.4
ENSG00000196805		89.2				99.4										99.0	99.8
ENSG00000203785		86.4	40.4		99.8	98.2	89.4	85.4	92.6		80.2	67.0		79.0		100.0	99.2	91.8
ENSG00000244094		77.8				98.4										99.8	99.6
ENSG00000229035		56.2				43.6										99.6	94.4
ENSG00000159516		72.4				99.4		73.2								99.4	99.8
ENSG00000229699		95.0				96.8										84.4	97.4
ENSG00000203784		93.8
ENSG00000203783		77.8				99.4											99.4
ENSG00000203782	71.6	51.2	25.0	89.2	75.0	93.4	31.4	75.4		62.0	40.4	65.2	55.0	41.0	69.4	94.0	95.8	89.0
ENSG00000159527		66.0				64.6										65.6	81.6
ENSG00000163218		88.6				95.8										92.4	80.8
ENSG00000163220	99.4	98.2	95.4	97.8	96.6	100.0	96.0	96.2	99.8	98.0	99.6	92.2	95.2	96.8	99.4	75.4	99.0	96.2	76.4
ENSG00000163221	94.8	96.8	86.6	98.8	98.0		71.4	96.2	95.4	91.2	95.8	87.2	92.4	89.6	97.4	90.4	94.2	98.6	92.0
ENSG00000143546	98.2	90.0	94.2	98.2	93.0	100.0	94.4	97.2	99.2	97.2	99.4	92.2	95.6	95.2	99.6	62.2	100.0	98.4	83.6
ENSG00000184330		77.6				100.0
ENSG00000143556		79.2	43.6			99.8	94.0	49.2	87.8		46.6		73.2			99.4	99.8	80.4
ENSG00000238279	95.4	94.0	83.8	82.0	22.0	26.4	79.8	71.0	66.2	72.0	71.2		23.4	54.8	33.0	22.0	89.8	41.0	70.2
ENSG00000197956	45.2	99.8	53.6	53.4	65.6	69.6	55.8	82.0	46.4	93.4	52.0	68.8	76.0	67.0	64.4	53.6	89.0	25.0	87.8
ENSG00000196420	83.6				42.8	28.2	6.0	58.0	13.6		24.6			45.0	25.8	8.4	8.0	1.4	42.6
ENSG00000196154	92.0	97.8	85.2	95.8	94.8	89.4	85.8	90.2	83.2	96.4	96.8	70.8	79.2	77.8	98.6	88.8	92.8	74.6	93.2
ENSG00000188015	56.4	87.4	42.6	83.0	20.2	100.0	71.2		79.4	43.0	44.4		96.4	93.0	65.6	83.2	100.0	92.2	3.8
ENSG00000196754	76.6	94.4	24.4	62.6	38.4	99.4	98.0	24.0	86.8	54.4	35.6	69.2	77.2	30.4	91.4	83.0	96.8	99.4	37.8
ENSG00000188643	60.6	64.4	80.8	68.2	91.6	71.6	62.4	91.4	83.6	56.2	54.2	28.4	94.6	78.6	91.6	61.6	54.2	57.8	91.6
ENSG00000189334	95.4	99.6	30.4	83.8	81.2	59.4	93.0	61.2	98.6	49.2	41.6	87.0	2.8	49.4	100.0	67.2	59.8	95.6	60.0
ENSG00000189171	59.8	98.0	45.2	41.6	94.2	66.4	56.6	95.6	62.0	93.6	78.0	72.0	75.0	70.8	78.6	29.8	86.0	68.0	42.8
ENSG00000271853	61.8	95.8	37.6	37.8	85.2	56.4	59.0	92.6	49.6	91.0	72.8	48.2	53.4	71.2	72.6	6.6	78.8	56.6	28.0
ENSG00000272030	97.2	97.4	80.4	54.8	82.6	87.4	87.2	92.4	29.2	90.6	88.8	31.6	82.2	87.4	2.8	41.8	47.2	12.0	98.0
ENSG00000160679	5.4	49.6	11.0	2.0	0.4	38.4	1.2	12.0	15.0	32.4	11.2	5.4	1.0	8.0	1.6	11.8	32.4	11.6	4.0
ENSG00000143553	4.4	46.0	1.2	13.2	29.2	5.0	51.0	10.2	2.2	39.4	31.6	2.6	53.2	4.4	24.4	13.2	14.8	11.0	74.8
ENSG00000143621	37.6	16.2	53.8	51.6	22.4	22.6	35.8	7.8	65.2	7.4	63.2	61.0	12.2	64.8	63.0	81.4	53.0	16.4	1.0
ENSG00000169418	77.8	97.6	80.8	90.6	88.0	97.0	80.2	75.6	67.6	39.6	96.2	97.2	56.8	70.2	98.6	95.0	93.6	63.0	97.2
ENSG00000143624	51.4	29.6	58.8	26.6	59.0	61.2	23.0	7.4	64.2	37.2	62.4	35.8	31.0	51.2	63.0	66.4	58.2	54.4	46.2
ENSG00000243613	7.0	4.6	3.8	1.4	8.8	23.4	6.2	17.8	11.6	0.6	31.6	25.6	38.0	3.4	40.4	33.6	11.6	26.8	5.0
ENSG00000143554	66.0	31.8	66.4	89.8	89.2	43.8	67.0	66.4	36.6	82.4	84.8	79.8	46.2	50.8	68.0	39.6	53.8	83.6	33.0
ENSG00000143614	41.6	6.6	13.4	6.0	49.2	52.4	62.2	12.2	80.4	32.2	13.8	6.0	42.4	48.0	56.4	63.2	7.2	74.8	46.2
ENSG00000198837	23.8	47.6	34.8	14.8	8.8	11.2	52.8	35.0	37.8	2.2	54.0	37.4	63.2	2.6	43.6	11.8	32.4	48.0	3.2
ENSG00000160741	28.6	4.2	40.2	47.4	28.6	45.4	11.2	64.6	32.4	35.2	10.4	48.6	65.6	32.8	13.4	27.2	22.4	48.4	20.4
ENSG00000143570	22.4	95.0	15.4	55.8	25.8	46.4	41.8	87.4	38.4	56.2	48.4	57.6	68.8	40.4	66.4	39.0	41.8	29.4	80.0
ENSG00000273026	31.4	22.8	5.6	11.4	49.6	16.0	6.8	10.2	56.4		26.2	26.0	29.0	8.2	39.4	51.8	75.2	39.2	74.4
ENSG00000143578	30.6	2.0	31.6	28.6	45.8	35.6	89.4	79.6	61.6	51.0	25.0	55.0	27.2	20.0	20.8	22.0	18.4	22.8	7.4
ENSG00000143543	39.0	78.2	10.0	35.0	43.6	29.4	69.6	11.6	47.4	34.2	52.2	33.0	11.4	49.8	90.8	37.2	29.0	28.2	34.6
ENSG00000272654	1.4	9.2	6.2	9.4	4.0	21.6	25.0	18.0	41.2	40.4	38.0	38.6	9.4	14.6	21.4	22.8	1.6	60.6	29.4
ENSG00000143545	79.2	63.2	48.4	16.6	49.2	23.0	47.2	92.6	70.0	60.8	76.0	4.2	90.2	40.6	75.2	15.8	38.4	52.0	55.0
ENSG00000177954	94.6	64.4	59.0	74.2	81.8	58.4	64.0	68.2	72.0	55.2	57.6	53.2	90.8	40.2	80.2	42.0	62.8	46.4	85.0
ENSG00000143552	100.0	75.0	99.2	95.6	11.8	84.4	96.0	99.8	8.4	77.8	98.4	86.8	54.2	69.6	22.8	34.4	85.8	97.8	88.8
ENSG00000143549	34.8	55.2	85.4	84.2	35.4	3.4	43.2	18.4	58.6	84.8	4.6	9.4	1.2	22.4	88.0	62.0	24.2	23.2	9.0
ENSG00000264384	28.6	48.8	87.2	32.6	21.2	68.8	36.4			92.2	41.8		27.8	3.0				32.8
ENSG00000163263		71.0												17.8				94.0
ENSG00000143612	51.6	42.4	50.0	14.4	16.8	24.0	64.6	12.4	27.0	5.0	37.0	27.8	12.2	39.0	51.0	4.8	23.8	30.8	6.0
ENSG00000143569	2.4	6.2	5.2	23.8	7.8	11.0	8.4	5.4	17.2	33.4	19.2	7.0	35.6	2.6	13.4	0.4	29.6	0.6	26.8
ENSG00000143575	55.8	5.6	33.6	23.2	42.0	10.4	70.2	30.8	33.6	25.6	47.4	26.6	10.8	21.2	40.0	19.2	24.2	41.6	10.2
ENSG00000143595		60.6	24.8			21.4												85.6	98.6
ENSG00000143515	69.0	32.6	39.8	55.6	61.4	80.0	75.4	37.0	88.2	78.8	81.2	83.2	92.2	84.6	50.8	80.8	88.2	53.2	77.2
ENSG00000228013		1.2	77.6	99.6	53.0	28.4	38.2	9.4	40.8	98.6	53.0	59.4		27.2	28.0			33.6
ENSG00000160712	83.0	32.8	68.8	16.8	81.6	84.6	40.6	91.6	75.2	91.8	32.6	65.0	95.6	62.8	88.6	73.0	62.8	72.8	82.0
ENSG00000228264						54.8				77.0									13.8
ENSG00000169291	65.4	40.4	38.6	62.4	79.8	67.2	82.8	80.2	87.4	63.2	76.0	65.2	87.4	53.8	75.4	62.8	83.4	63.6	72.6
ENSG00000273110	52.0	28.4	12.4	35.2	64.4	31.4	53.0	77.2	69.6	36.6	48.0	42.2	79.6	45.0	43.0	17.2	43.0	36.6	81.4
ENSG00000163239	84.0	75.2	87.0	93.2	65.2	63.4	80.0	53.0	65.4	70.2	72.2	91.2	93.4	37.8	46.8	66.4	81.2	75.4
ENSG00000160714	1.8	2.6	3.4	7.2	54.0	5.4	10.8	36.8	20.2	65.4	9.0	3.0	3.2	5.4	20.0	10.2	7.4	23.4	21.4
ENSG00000229780	0.2	1.2	11.4	3.2	9.2	0.6	3.0	7.2	5.6	19.8	7.0	2.4	6.2	0.8	1.4	1.4	0.4	1.8	6.6
ENSG00000160716	71.8	37.2	9.2	23.4	74.0	77.4	77.2	92.4	48.4		64.8	44.4	88.0	48.0		84.6	57.0	67.8
ENSG00000233875		21.0						71.2					28.6
ENSG00000160710	7.0	58.0	2.0	28.6	15.8	10.2	3.4	7.2	1.8	3.8	3.4	15.0	99.8	32.0	9.2	6.6	17.0	1.2	19.4
ENSG00000143603	64.8	94.8	67.2	70.8	97.0	48.6	80.6	92.2	85.6	91.8	93.4	45.2	97.6	89.0	83.8	84.4	80.6	76.6	89.2
ENSG00000163344	54.0	35.0	41.0	61.2	88.6	70.0	71.6	42.4	25.4	75.0	37.8	59.8	11.2	53.4	53.4	67.6	53.4	53.0	19.2
ENSG00000270361	29.0	36.6						11.4				11.4	61.8
ENSG00000163346	70.2	37.2	28.0	15.4	52.2	30.6	35.2	99.8	16.4	42.4	76.4	12.6	91.6	71.2	61.6	85.0	55.0	84.2	63.0
ENSG00000163348	9.6	39.2	20.0	48.6	33.0	25.8	30.2	39.6	63.8	34.0	46.8	44.4	64.8	8.0	27.2	41.4	46.6	21.2	4.4
ENSG00000271380	74.0	69.0	76.4	76.8	44.8	87.8	50.6	29.6	74.6	54.2	70.0	76.2	33.8	64.0	59.2	76.8	20.8	65.0	12.2
ENSG00000160691	80.0	96.8	70.0	95.8	44.8	90.0	34.4	24.6	85.4	82.2	86.6	82.4	81.0	56.6	47.6	83.2	77.4	57.4	26.2
ENSG00000173207	32.4	27.0	23.8	17.4	79.0	50.8	46.4	7.0	41.2	10.0	19.2	40.6	19.2	42.2	28.6	50.6	16.8	33.6	71.6
ENSG00000160688	14.4	10.0	24.8	16.0	17.4	39.0	41.4	11.6	20.8	16.8	6.8	28.0	11.8	40.8	32.6	8.8	30.8	36.2	8.4
ENSG00000160685	49.8	90.2	62.6	77.4	85.2	78.6	76.0	48.8	42.8	86.2	56.6	81.4	37.8	80.0	43.6	71.4	81.2	70.2	77.2
ENSG00000163354	79.0	78.4	86.2	85.6	2.6	90.4	83.0	59.0	41.2	37.4	44.0	42.8	59.8	75.6	40.6	68.8	76.2	71.6	19.0
ENSG00000163357	29.0	74.4	41.6	45.8	3.0	46.2	65.6	3.6	4.4	77.0	2.4	19.0	34.4	51.6	41.4	18.0	20.2	45.6	31.6
ENSG00000232093	9.2	21.0	71.2	23.4	37.0	39.6	54.4	31.4	59.2		49.2	37.2	67.6	19.4	20.4	29.8	56.2	50.4	4.4
ENSG00000143537	74.4	97.0	82.4	77.0	73.8	47.0	41.4	67.4	59.4	40.4	51.2	37.8	54.4	41.8	72.8	20.6	39.4	49.4	52.0
ENSG00000243364	40.0	48.0	34.6	37.8	24.0	43.2	81.2	59.0	20.2	42.6	12.8	35.0	27.8	39.0	61.0	48.2	52.0	16.0	43.8
ENSG00000143590		3.0				58.8		81.8					28.0			35.0	58.2
ENSG00000169242	98.6	99.4	93.2	91.8	81.0	74.0	55.8	98.6	92.8	73.6	70.2	94.6	91.0	70.0	88.6	97.2	70.6	79.0	60.6
ENSG00000169241	79.6	71.8	62.8	67.6	57.2	46.2	72.6	67.0	69.6	54.6	46.4	48.6	23.4	30.0	88.4	58.0	50.2	49.2	13.2
ENSG00000179085	52.8	24.0	44.0	33.2	82.6	41.2	63.0	16.2	55.2	30.2	58.6	45.4	44.8	58.8	64.0	29.8	29.8	37.0	28.2
ENSG00000163462	77.2	70.0	64.6	5.4	65.8	60.8	65.6	79.6	58.6	38.2	60.0	50.8	45.0	48.2	80.6	75.0	41.6	53.2	61.0
ENSG00000185499	96.8	58.0	88.0	89.0	93.4	100.0	96.4	95.8	76.4	78.6	84.6	85.0	76.6	76.6	86.2	94.0	90.8	92.4	42.6
ENSG00000169231	82.0	44.0	76.4	52.6	87.2	38.0	49.4	54.4	59.6	83.6	45.0	70.4	58.6	78.0	76.6	68.8	66.4	47.6	63.6
ENSG00000231064	69.8	23.2	59.8	25.2	68.8	40.8	51.2	76.2	43.6	69.8	42.0	46.0	59.2	66.2	64.2	40.2	49.6	57.2	48.4
ENSG00000173171	15.0	62.8	2.2	9.2	53.6	29.4	59.4	3.2	22.0	20.0	29.0	28.4	12.8	54.8	52.0	22.2	15.8	11.8	92.2
ENSG00000236263	2.0	36.6	3.4	2.6	19.8	8.6	1.2	2.6	8.2	8.6	12.6	0.2	5.6	4.0	12.0	4.8	3.6	9.2	87.4
ENSG00000160766	77.6	37.6	74.6	81.0	81.8	82.0	57.8	83.6	78.8	67.2	73.2	49.8	86.2	66.4	57.6	68.2	85.6	81.2	36.4
ENSG00000236675	48.2	35.2	8.2	47.6	91.4	16.4	4.6	25.8	7.6	76.4	16.4	4.6	6.4	6.4	40.8	77.2	17.0	43.2	74.6
ENSG00000177628	56.8	92.6	38.4	23.0	37.2	92.2	37.4	33.2	56.0	78.8	70.2	67.4	61.4	36.4	20.2	91.0	95.0	60.8	69.6
ENSG00000160767	36.8	57.2	57.8	46.8	51.4	54.2	47.4	60.8	54.0	47.0	36.4	26.0	34.6	12.2	29.8	44.4	56.2	24.8	45.4
ENSG00000116521	17.2	56.0	30.2	30.4	6.6	21.6	56.8	13.4	12.2	31.8	35.4	13.2	54.2	36.0	25.2	6.2	20.8	71.4	22.0
ENSG00000176444	20.2	59.8	40.0	63.4	7.2	40.2	19.0	17.6	36.4	3.8	31.0	62.2	35.6	3.0	6.0	18.0	1.8	46.4	5.0
ENSG00000143630	23.2	8.0	41.2	56.0	37.2	63.4	33.8	67.2	59.8	87.6	80.4	32.4	85.2	56.6	43.0	38.6	26.8	10.0	19.2
ENSG00000143627		76.2				98.4		37.8			72.2	98.6	70.4				88.0
ENSG00000160752	68.6	60.2	1.6	8.0	12.2	91.2	91.8	27.4	79.0	1.8	6.0	89.2	50.6	30.0	69.4	93.8	13.8	52.2	38.2
ENSG00000225855	56.8	48.6	4.0	12.0	15.2	90.2	89.6	33.4	69.0	2.2	3.2	90.0	65.0	36.4	47.8	93.4	6.8	59.8	21.6
ENSG00000160753	42.8	51.8	67.4	24.0	70.8	31.8	45.0	71.0	56.4	32.8	83.6	3.4	48.0	76.2	9.2	20.6	14.0	46.4	31.0
ENSG00000116539	9.8	45.8	60.4	41.8	85.6	45.8	26.4	22.6	27.4	49.8	20.4	16.6	43.2	23.0	68.0	21.8	21.6	29.6	32.6
ENSG00000207720	7.8	15.6	32.8	29.8	60.0	6.0	3.4	1.2	27.4	12.8	2.2	60.2	24.6	14.2	13.8	1.2	12.6	1.0	14.4
ENSG00000237872	74.4	36.4					46.4					6.6	86.0			5.6	40.2	46.0
ENSG00000235919	62.2	43.8	3.2	26.2	31.8	9.4	25.2	12.8	29.4	51.8	24.0	8.4	42.8	4.6	20.8	24.8	6.0	55.4	16.6
ENSG00000223503		38.0
ENSG00000125459	77.0	57.4	48.8	22.2	64.0	20.4	24.2	43.4	48.8	59.6	52.4	88.0	24.6	48.4	41.8	57.2	53.0	71.0	33.0
ENSG00000203761	73.6	52.0	55.4	40.2	44.8	21.0	23.8	25.0	48.8	52.6	62.4	74.8	54.4	30.6	50.0	38.4	60.8	70.2	32.8
ENSG00000246203	64.4	32.2	28.6	36.6	72.0	60.0	17.4	12.6	33.8	9.8	14.4	40.8	80.2	7.2	3.0	77.8	23.4	45.0	73.2
ENSG00000163374	65.4	20.0	1.4	0.6	40.2	12.8	19.6	34.0	22.6	15.0	7.2	23.8	80.8	4.4	9.2	64.2	7.8	36.2	46.4
ENSG00000132676	13.6	21.8	40.2	55.0	33.2	10.8	30.0	6.2	16.8	42.6	22.8	65.0	0.4	27.2	27.6	45.0	25.2	4.6	2.4
ENSG00000116580	25.0	25.4	4.8	22.0	23.6	3.2	18.8	1.0	24.8	8.4	17.2	47.8	31.6	19.2	31.8	5.0	5.6	7.2	18.4
ENSG00000132718	77.0	68.8	38.4	26.6	79.8	60.4	77.4	55.0	43.8	36.8	74.6	65.4	7.6	51.8	22.8	70.4	61.6	58.4	45.0
ENSG00000143622	16.0	10.4	13.2	12.0	8.8	0.2	42.6	78.8	29.8	5.8	5.6	85.4	0.4	25.2	51.6	29.6	12.2	23.0	36.4
ENSG00000132680	79.4	22.2	70.2	61.6	77.4	56.6	48.6	21.0	84.6	13.2	20.8	54.2	48.4	44.6	76.0	77.2	59.6	48.4	39.4
ENSG00000173080		71.8			58.6								89.4
ENSG00000116584	48.8	62.0	41.4	45.2	75.0	73.2	14.0	30.4	58.8	78.8	67.8	87.4	35.6	62.4	25.6	92.4	69.4	12.8	29.0
ENSG00000273002	83.2	1.0	37.0	92.2	41.6	51.2	57.4	85.2	76.6	63.0	83.8	85.0	12.0	70.4	57.0	41.4	29.4	49.6	79.0
ENSG00000224276	10.4	37.0									35.8							88.0
ENSG00000163479	65.6	7.0	55.2	35.0	60.2	55.8	41.4	26.0	16.4	13.8	9.6	70.0	9.6	12.4	65.0	14.4	26.6	15.2	8.6
ENSG00000160803	43.6	35.0	13.8	32.8	48.8	59.2	33.4	43.0	32.6	18.2	47.2	33.6	9.6	37.2	52.2	48.0	70.0	26.6	27.2
ENSG00000116586	35.0	32.0	6.6	5.4	83.4	23.6	75.2	13.8	62.4	23.2	37.4	39.0	14.2	32.8	83.2	39.2	24.0	14.2	88.8
ENSG00000132698	77.0	99.4	40.4	31.2	35.2	46.2	92.8	35.0	61.8		61.8	23.0	4.2	42.4	98.6	50.8	75.2	89.0	54.6
ENSG00000254726	45.0	47.2	73.4	26.4	53.6	78.4	85.4	11.2	84.2	51.8	17.6	75.2	62.0	70.4	60.2	34.8	80.2	73.6
ENSG00000160789	72.4	96.4	45.0	30.4	58.0	60.8	59.4	99.0	90.6	30.8	29.4	12.4	71.2	42.2	37.2	25.0	38.6	64.2	92.2
ENSG00000196189	82.8	93.2	75.0	20.0	58.0	79.2	85.8	76.6	74.2	85.0	78.2	88.0	67.0	66.2	72.8	30.8	83.4	87.2	89.8
ENSG00000160785	25.2	21.4	60.2	28.4	15.8	31.6	17.6	67.8	71.2	58.2	52.8	79.0	37.4	83.2	26.4	74.8	52.8	47.2	90.0
ENSG00000160783	34.0	81.4	41.4	27.6	70.0	40.8	15.6	54.4	1.4	59.0	1.4	9.6	23.6	27.2	25.8	40.2	34.6	20.2	81.4
ENSG00000242252	42.8	40.0	73.2		80.8	6.2	12.6	16.8	36.6	50.2	53.2	41.4	40.8	12.0	10.0	38.8	46.2	54.0	83.0
ENSG00000160781	52.4	48.2	84.8	80.6	78.2	81.6	70.0	96.6	53.8	87.0	84.8	81.4	89.0	48.4	63.2	70.2	74.0	36.4	98.0
ENSG00000198952	10.4	15.8	40.6	17.8	50.2	28.4	29.2	32.8	31.2	16.4	26.8	63.4	47.0	48.0	30.8	29.6	33.2	36.0	79.2
ENSG00000163472	31.2	4.6	30.0	18.4	33.2	78.4	61.2	21.4	67.0	5.8	37.6	21.0	22.8	35.8	53.4	80.0	73.6	65.8	49.0
ENSG00000198715	58.6	87.8	11.6	17.4	62.0	79.4	52.6	14.8	29.2	44.0	27.2	78.0	9.6	76.0	54.0	56.8	28.4	82.8	76.4
ENSG00000189030		36.6								39.0			1.8
ENSG00000163468	65.6	11.6	64.8	56.0	31.6	69.4	59.8	9.8	64.0	46.2	68.6	43.2	8.8	78.4	37.8	50.2	54.0	47.0	39.6
ENSG00000163467	13.6	74.4	23.2	23.8	2.2	60.6	0.2	10.8	56.0	41.2	37.6	16.2	22.4	100.0	39.8	12.6	25.8	19.0	61.2
ENSG00000132677	26.6	74.8	45.0			88.8						99.2	96.6			96.0	89.0
ENSG00000237390		22.8						44.6					68.0
ENSG00000125462	75.2	66.2	76.6	90.4	14.8	56.4	78.4	73.6			86.2	97.0	89.4		78.6	76.0	91.4	47.6	57.2
ENSG00000236947		60.6			4.2			16.6				12.0	25.8
ENSG00000116604	9.8	59.4	8.8	7.8	41.6	79.8	25.4	60.8	61.0	21.2	66.6	47.0	77.2	61.6	57.2	36.6	44.4	40.2	41.0
ENSG00000260460	57.6	34.8	56.2	57.4	64.8			67.8	5.4	82.4					25.4
ENSG00000183856	97.6	64.2	99.0	91.2	84.2	82.2	88.0	86.6	40.4	46.8	17.6	94.6	70.8	90.2	72.2	70.6	76.8	94.4	89.8
ENSG00000187862		34.4					69.4	34.8		87.8	74.6	71.2		17.6		83.4		80.2	74.6
ENSG00000163382	53.2	72.2	28.0	25.6	89.4	51.4	68.2	33.2	65.4	23.4	58.8	68.4	3.0	79.4	80.2	26.0	13.6	60.8	43.8
ENSG00000160818	61.4	80.2	85.8	90.0	75.0	60.8	42.4	73.0	68.0	93.0	87.8	79.4	45.0	95.2	82.8	82.0	62.8	76.8	34.2
ENSG00000272971		43.2	31.8	6.4	76.4	49.6	46.4	62.0			33.2		13.8	86.2	89.4
ENSG00000132702	90.4	27.2	68.6	79.2	71.2	12.2	69.4	99.6	71.8	43.0	89.4	62.0	49.8	81.8	88.2	88.0	65.8	51.2
ENSG00000272068		92.4	66.4	46.6	27.6	89.2	60.8	68.8		16.2	57.8		47.0	56.8	49.0	67.0	67.2	66.4
ENSG00000132692	59.4	26.8	72.2	19.0	57.4	93.4	58.8	73.6	12.8	77.0	6.0	11.2	85.6	85.0	41.0	68.2	90.8	19.2	49.2
ENSG00000272405	76.8	80.4	89.6	73.0	29.6	92.6	55.0	32.2	39.8	38.6	40.0	92.0	17.8	16.6		42.0	31.8	62.8
ENSG00000229953	25.2	61.0	92.6	23.0	75.4	90.8	27.2	68.2	6.2	49.8	51.8		49.6	53.4		64.4	60.0	38.2
ENSG00000132688	95.4	97.2	95.4	79.8	90.0	82.4	78.0	94.8	88.2	92.0	68.6	96.8	75.0	79.2	96.0	82.8	88.2	81.8	95.6
ENSG00000143320	97.8	26.2	98.8	33.2	98.8	96.6	93.8	51.2	82.8	89.6	97.0	84.2	61.0	98.8	84.8	80.2	91.8	98.0	74.2
ENSG00000223356	16.2	32.8	15.8	46.8	39.4	36.6	46.6	22.4	29.8	48.0	13.8	59.6	24.0	5.2	13.2	23.2	24.8	38.6	54.6
ENSG00000143319	1.8	84.0	19.4	3.8	8.4	26.6	20.6	0.8	13.8	63.0	1.2	4.6	3.0	11.8	0.6	70.4	43.0	9.4	8.6
ENSG00000143303	36.6	3.8	49.8	47.6	26.4	10.0	35.0	48.8	9.8	19.6	24.4	28.2	37.4	18.6	10.4	22.8	43.0	30.2	15.8
ENSG00000143314	57.8	38.6	9.6	10.8	70.0	27.8	79.0	10.0	74.2	47.6	59.6	51.4	13.8	41.6	65.0	28.6	37.4	52.8	41.0
ENSG00000143321	44.2	84.6	6.6	10.4	52.0	26.2	27.4	34.2	14.8	37.4	24.0	18.2	13.6	50.4	45.6	32.2	36.2	51.0	40.8
[truncated: 27,422 more rows]
